# Supplementary material for: Buzz Kill: Function and Proteomic Composition of Venom from the Giant Assassin Fly Dolopus genitalis (Diptera: Asilidae)
Source: Toxins (Basel). 2018 Nov 5;10(11):456. doi: 10.3390/toxins10110456 (PMC6266666; doi:10.3390/toxins10110456)
Supplement: Supplementary file 1 [file toxins-10-00456-s001.zip]

Archive with 13 entries (12 files):
- Supplementary File 1.xlsx
- __MACOSX/
- __MACOSX/._Supplementary File 1.xlsx
- Supplementary File 2.fasta
- __MACOSX/._Supplementary File 2.fasta
- Supplementary File 3.docx
- __MACOSX/._Supplementary File 3.docx
- Supplementary File 4.docx
- __MACOSX/._Supplementary File 4.docx
- Supplementary Table 1.xlsx
- __MACOSX/._Supplementary Table 1.xlsx
- Supplementary Video 1.mov
- __MACOSX/._Supplementary Video 1.mov
