# Supplementary material for: Buzz Kill: Function and Proteomic Composition of Venom from the Giant Assassin Fly Dolopus genitalis (Diptera: Asilidae)
Source: Toxins (Basel). 2018 Nov 5;10(11):456. doi: 10.3390/toxins10110456 (PMC6266666; doi:10.3390/toxins10110456)
Supplement: Supplementary file 1 [file toxins-10-00456-s001.zip › Supplementary File 1.xlsx]

## Sheet: Sheet 1
Detected in reduced/alkylated/trypsinised samples:
Protein name	Contig name	Contig name	Contig sequence	Contig name	Amino acid sequence	Amino acid sequence length	SignalP D-score	SignalP predicted mature sequence	SignalP predicted mature sequence length	SignalP predicted mature Cys residues	BLAST against UniProt UniRef90 top hit	BLAST against UniProt UniRef90 E-value	BLAST against Drukewitz et al. Protein Hits	BLAST against Drukewitz et al. Protein Hits E-value	HMMER against Pfam top hit	HMMER against Pfam top hit E-value	HMMER against Pfam second hit	HMMER against Pfam second hit E-value	Minimal detected sequence >95	Homology	Group	Name number stem	Signal peptide	Stop codon	Completeness	GenBank name	Name_2	ProteinPilot ID rank	Peptides identified (>95% confidence)	Coverage (>95% confidence)	ProteinPilot 'Total' Value	ProteinPilot 'Unused' Value	Transcript expression (FPKM)	Normalised transcript expression (%)	Average precursor counts of top 3 precursors	Normalised average precursor counts of top 3 precursors
Venom peptide U-Asilidin11-Dg1, complete	Dg1_CLC64_contig_95	>U-Asilidin11-Dg1 venom peptide, complete cDNA [Dolopus genitalis]	ATTTCAAGTCCCAACGTGGACATGGATACAACTTCATTGTTGAATATTATGGCCGTTAAATTTTTTCTTTATTTTTTCAAATTATCACTTTGTAACATGTTAAATTTAACGGCCATAATATTCAACAATGAAGTTGTATCCATGTCCACGTTGGGACTTGAAATGAAGTGTAACGTCCCTTTGGCCTGGACCTCCAGCTACCAGGGTGCTGTATCCTCCCTTACCATTTGTGTATTGGTCAGTTACCCTAATTCCAGTGATCAAATTTTGTCCAACAACTCCCTTTGGTGGGTATTGAACATCCTCAGAAACAACCCTTAGGGTTTTGGCCTTCTTCATCACAATTTGTTGGAACAACTTCCTATCACCTGGTTGGATGCTTCCAAAGACAACATTGTG…	>U-Asilidin11-Dg1 venom peptide, complete cDNA [Dolopus genitalis]	MKSFGVLALLVIAACVAESYAQSHNVVFGSIQPGDRKLFQQIVMKKAKTLRVVSEDVQYPPKGVVGQNLITGIRVTDQYTNGKGGYSTLVAGGPGQRDVTLHFKSQRGHGYNFIVEYYGR*	121	0.826	QSHNVVFGSIQPGDRKLFQQIVMKKAKTLRVVSEDVQYPPKGVVGQNLITGIRVTDQYTNGKGGYSTLVAGGPGQRDVTLHFKSQRGHGYNFIVEYYGR	99	0	AAEL005428-PA {ECO:0000313|EMBL:EAT43100.1}	8e-26	MBF2-domain_Mar_G22705_c8233_g1_i1	1e-64	#N/A	#N/A	#N/A	#N/A	nd	Venom peptide, linear	Asilidin11	1	yes	yes	complete	Venom peptide U-Asilidin11-Dg1	Venom_peptide_Dg1a_complete	30	28	78.33	28.88	28.88	12164	3.13241	993299	3.02037
Venom peptide U-Asilidin3-Dg2, complete	Dg1_CLC31_contig_34	>U-Asilidin3-Dg2 venom peptide, complete cDNA [Dolopus genitalis]	GCTCTTCCGATCTAGAAACTCCAAATCAAAAGCAAAATGAAACTCAGCCTTGTTTTCTTGCTCGTTGCCGGAATTTGTGTAGCCTTCGTGGCTGCTGCGCCCAAAAAGAATAAGGGTGGTGATGATGACGACAAGCAATGGATTGCTTTCGTGAAAATGATCTATAAGCAGGTTTGCAAGTCAGAGCCCGGTGAGAACCGATGCGTTGAACTTACCAAGGATACATACAAGAGCGTACTTATGCCCTACCGTCCTGATATTAAGGCTAAATGCAAGGAATACAAGGCTGCAGGTAAATTCTGGCTCCACTGGCCCTGCATTGCTCTAATCAAGACCATTCCTAAGGATGATTAAATTGTGTATGTGAAAAAATAAATAAATAAATGTTTAAAGCA	>U-Asilidin3-Dg2 venom peptide, complete cDNA [Dolopus genitalis]	MKLSLVFLLVAGICVAFVAAAPKKNKGGDDDDKQWIAFVKMIYKQVCKSEPGENRCVELTKDTYKSVLMPYRPDIKAKCKEYKAAGKFWLHWPCIALIKTIPKDD*	106	0.911	APKKNKGGDDDDKQWIAFVKMIYKQVCKSEPGENRCVELTKDTYKSVLMPYRPDIKAKCKEYKAAGKFWLHWPCIALIKTIPKDD	85	4	#N/A	#N/A	U-Asilidin3-Eru1a_G14234_c4012_g1_i1	4e-57	ATPase proteolipid family	3.8	ATPase proteolipid family	3.8	KKNKGGDDDDKQWIAFVKMIYKQVCKSEPGENRCVELTKDTYKSVLMPYRPDIKAKCKEYKAAGKFWLHWPCIALIKTIPKDD	Venom peptide, disulfide-rich	Asilidin3	2	yes	yes	complete	Venom peptide U-Asilidin3-Dg2	Venom_peptide_Dg2a_complete	22	34	67.62	37.75	37.75	85871.1	22.1131	996968	3.03152
Venom peptide U-Asilidin12-Dg3a, complete	Dg1_CLC64_contig_55	>U-Asilidin12-Dg3 venom peptide, complete cDNA [Dolopus genitalis]	TGCTCTTCCGTTTTTTTTTTTCAGTTCATTTTATAAATTTTATTAAAGTTTGATTTTTAAGGTACGTAAGTAATTAACGGCGACAGTTGCAAACTTTACGGCCATCGCACCAGCCTCCGCGGAAACCTTTAGCGAGGCAATGAAGAACGCAAAGTCGCTCATTTCCAATCAAATCGCAAGTAATCCTGGGCTCCATATCGATTTCATCTTCTTCAAAAACTTGAGAAGCAGTGGCGAATGCGATGATTGCAGCAAAGAACAAGAAAATGTTTAAGAAACGCATTTTGAAATTTCGGAACTTTAGTGCTTGAGATGTGTTACGTTCAACGGCAAAATTTGTACTGTCTTGAAAAAGTGGCAAACGATATTTATATGATTTTTACAATATGAAGCAATGAG…	>U-Asilidin12-Dg3 venom peptide, complete cDNA [Dolopus genitalis]	MRFLNIFLFFAAIIAFATASQVFEEDEIDMEPRITCDLIGNERLCVLHCLAKGFRGGWCDGRKVCNCRR*	70	0.935	SQVFEEDEIDMEPRITCDLIGNERLCVLHCLAKGFRGGWCDGRKVCNCRR	50	6	Putative defensin {ECO:0000313|EMBL:ABV60344.1}	3e-09	#N/A	#N/A	Arthropod defensin	2.2e-10	Scorpion acidic alpha-KTx toxin family	0.0001	ITCDLIGNERLCVLHCLAKGFRGGWCDGRK	Venom peptide, disulfide-rich	Asilidin12	3	yes	yes	complete	Venom peptide U-Asilidin12-Dg3a	Venom_peptide_Dg3a_complete	63	21	44.93	12.73	12.73	5439.18	1.40067	2.06995e+06	6.29419
Venom peptide U-Asilidin14-Dg4, complete	Dg1_CLC42_contig_66	>U-Asilidin14-Dg4 venom peptide, complete cDNA [Dolopus genitalis]	CAAGAAACTCTAAGTAACCATTTCATTTGTCCTTCGACTCTAACCAAAAACATTAAATCAAAATACTTGCAAAAATATGGTAGGAATACTAACAGATAACTACACTCCACTTTTTATATTTCGTTGATCCAAAAAAATTCAAAAACACATTTTGCATATTGTAAAAGTTCTTTTATTTAAATTTTCTTTTACAATTTATTCCCAGATTTGTTTAGAAACCACCGGGATCACTGGGGCATGCACCGTGATGAAGGAGTGTCCAGTTCCTATTGCATCCTTTAGCGCAAAGGAGGACACTTTCATTAATTAATGTTTTCTCAGTTCCATCTTCCGTCTTTACGCAAATGCGGCTAATGCTCCTCCAAAACTTGCATTTTAGAAAACACGGGTCATGGTCAT…	>U-Asilidin14-Dg4 venom peptide, complete cDNA [Dolopus genitalis]	MKFLLVSFAIVLMILGLTSGYDDHDPCFLKCKFWRSISRICVKTEDGTEKTLINESVLLCAKGCNRNWTLLHHGACPSDPGGF*	84	0.925	YDDHDPCFLKCKFWRSISRICVKTEDGTEKTLINESVLLCAKGCNRNWTLLHHGACPSDPGGF	63	6	#N/A	#N/A	#N/A	#N/A	Tumour necrosis factor receptor superfamily member 19	0.45	#N/A	#N/A	YDDHDPCFLKCKFWRSISRICVKTEDGTEKTLINESVLLCAKGCNRNWTLLHHGACPSDPGG	Venom peptide, disulfide-rich	Asilidin14	4	yes	yes	complete	Venom peptide U-Asilidin14-Dg4	Venom_peptide_Dg4a_complete	69	10	54.22	11.43	11.43	26170.9	6.7394	296777	0.902422
Venom peptide U-Asilidin3-Dg5, complete	Dg1_CLC31_contig_426	>U-Asilidin3-Dg5 venom peptide, complete cDNA [Dolopus genitalis]	AAGCATAAAACATTTCTGCATTTAATCTGAGAAAATCATTGCTCTATTAAGCTTTGGGAATTGTCTTGATAAAAGCAATACAAGGCCAATGAAGCCAGAATTGACCAGCGGCCTTATACGCCTTGCATTTAGCCTTGATCTGCTCTCTGTAGGGCTTCAGCACATTCTTGTAAGTTTCCTTAGTCAGTTCAACGCAACGATTACCCTCCTCAGGCCTGCACAATTCCCTGTACAATTCCTTAGCGAAGATGAGCCACTGACTATCAGTAACCTCTTCCTCTACTACTGTGGCACAGATGCCAGCGATCAGAAGAAATGCAATGATGAATTTCATGTT	>U-Asilidin3-Dg5 venom peptide, complete cDNA [Dolopus genitalis]	MKFIIAFLLIAGICATVVEEEVTDSQWLIFAKELYRELCRPEEGNRCVELTKETYKNVLKPYREQIKAKCKAYKAAGQFWLHWPCIAFIKTIPKA*	96	0.764	EVTDSQWLIFAKELYRELCRPEEGNRCVELTKETYKNVLKPYREQIKAKCKAYKAAGQFWLHWPCIAFIKTIPKA	75	4	#N/A	#N/A	U-Asilidin3-Mar1b_G19005_c7574_g1_i1	3e-53	#N/A	#N/A	#N/A	#N/A	TVVEEEVTDSQWLIFAKELYRELCRPEEGNRCVELTKETYKNVLKPYREQIKAKCKAYKAAGQFWLHWPCIAFIKTIPK	Venom peptide, disulfide-rich	Asilidin3	5	yes	yes	complete	Venom peptide U-Asilidin3-Dg5	Venom_peptide_Dg5a_complete	50	17	68.42	20.66	18.37	22777.2	5.86546	580225	1.76432
Venom peptide U-Asilidin3-Dg6, complete	Dg1_CLC64_contig_301	>U-Asilidin3-Dg6 venom peptide, complete cDNA [Dolopus genitalis]	TCCGATCTTGGAAGTACCGTAACAAAAAGGTAAATACACCTTTAAGTTCTTAAGACGTTTGTGACAATTATCTAGTGAAAACTTTTAAATTTCAGAATAATGAGGGCTCTGTTTGCATTCCTTTTGGTTGCTTTGTTCGCAACTGCTTCATTTGCATTTGAAGATGATTTATCTTTCGAAGATGCATTAGAAGTTGAAGTTACAGCCAACGAAATTGCTGATGAATTTGATGAATTGGATGAATTTGGTATTAAAATCAACTGGTTCAAGAAGTTATTAATGAAGCTCCGTGTAAAAATTGTTGCAATGTACAAAAAAGTATGCCAGAAAAACCCCGGTAATAACGTCTGCGTGAAATGGGCCAAAGAAAACATCAATCAACAAAATCTTGAAAAATTC…	>U-Asilidin3-Dg6 venom peptide, complete cDNA [Dolopus genitalis]	MRALFAFLLVALFATASFAFEDDLSFEDALEVEVTANEIADEFDELDEFGIKINWFKKLLMKLRVKIVAMYKKVCQKNPGNNVCVKWAKENINQQNLEKFWREVKPLIKEYCTESNEPLCAVLRIIM*	128	0.924	FEDDLSFEDALEVEVTANEIADEFDELDEFGIKINWFKKLLMKLRVKIVAMYKKVCQKNPGNNVCVKWAKENINQQNLEKFWREVKPLIKEYCTESNEPLCAVLRIIM	108	4	#N/A	#N/A	U-Asilidin3-Mar1a_G12999_c6237_g1_i1	0.0002	Protein of unknown function (DUF1140)	0.0018	Protein of unknown function (DUF1140)	0.0018	VKIVAMYKKVCQKNPGNNVCVKWAKENINQQNLEKFWREVKPLIKEYCTESNEPLCAVLR	Venom peptide, disulfide-rich	Asilidin3	6	yes	yes	complete	Venom protein U-Asilidin3-Dg6	Venom_peptide_Dg6a_complete	60	16	44.88	15.57	15.27	1135.22	0.292337	544898	1.6569
Venom peptide U-Asilidin11-Dg7, complete	Dg1_CLC31_contig_2	>U-Asilidin11-Dg7 venom peptide, complete cDNA [Dolopus genitalis]	AGCCGGAATAAGAGCAAACTCAAGAGGTCTGTAAGTAATCACTTCGAACTTATTACCTTTTCCAAGTACTACTACCTGATGTCTGTGGTGTTTCATTAAAATAATAAGCAAATAGATATCGGCAAAAAATATCGATTACAGATATTGTTCGTTGCTATAAGAAGCACCTGCATGCTTTGATCAGGTATAGTCCCGCAGTGAACAGAGGAAAGTGATATTTTGAAAAGCAATAAATTTTTATAAAAATGAAATACTTCGGAATTTTAGCCCTTGCCCTTGCTGCATGTGTGGTAATTACAAACGCACAAAGTCACAATAGCTTATGGGGATCAATTGGACCTGGCGACAATCTACTCGACAGACAGATCATTAAAAAATCCTATAAGTTCCTCCGTATTG…	>U-Asilidin11-Dg7 venom peptide, complete cDNA [Dolopus genitalis]	MKYFGILALALAACVVITNAQSHNSLWGSIGPGDNLLDRQIIKKSYKFLRIVTQDYTFPPPGAVLGRMITGIRVTDQYTNGKGGYASLYAGGPGNPSVTIHFKSQRNHGFNFIVEIFGR*	120	0.857	QSHNSLWGSIGPGDNLLDRQIIKKSYKFLRIVTQDYTFPPPGAVLGRMITGIRVTDQYTNGKGGYASLYAGGPGNPSVTIHFKSQRNHGFNFIVEIFGR	99	0	Putative 15-17 kDa insect family protein {ECO:0000313|EMBL:JAA94302.1}	3e-28	MBF2-domain_Mar_G30540_c9325_g1_i1	5e-57	#N/A	#N/A	#N/A	#N/A	QSHNSLWGSIGPGDNLLDRQIIKKSYKFLRIVTQDYTFPPPGAVLGRMITGIRVTDQYTNGKGGYASLYAGGPGNPSVTIHFKSQRNHGFNFIVEIFGR	Venom peptide, linear	Asilidin11	7	yes	yes	complete	Venom peptide U-Asilidin11-Dg7	Venom_peptide_Dg7a_complete	80	8	66.39	11.04	9.62	8374.32	2.15651	187320	0.569592
Venom peptide U-Asilidin13-Dg8, complete	Dg1_CLC64_contig_2505	>U-Asilidin13-Dg8 venom peptide, complete cDNA [Dolopus genitalis]	CCGATCTTTTTTTTCGGAATATTATATTTTTATTTTAAAAAAGTCTAATTCATAAACATCACTCGATTTAAATATTTCTACACTTGTTTGGAGATATAAGGCATTGCGCCATACCAACAGCAATGAAACGTTCATTATGGTCACAATTATATTTTTTCATCTCGCATAAAGTAGTGAAAAAGTTGTAACACCTTTGATTGTATGCACATGTGATAGATTGGGTATCTCGGCAAGGCTGACCACAGTAACTAGGGAGGTCATTCCAGGCGTTGGCAACGGAAAATAGGGCAGCGATGGCAAAAATAACACCTAAGAATTTCATGTTGATTTATTCACTGTCTACGAACTTTGTTTTCTTAATAAACTTTTCAAACTGACTGATTGTAGACTCTGAATTGC…	>U-Asilidin13-Dg8 venom peptide, complete cDNA [Dolopus genitalis]	MKFLGVIFAIAALFSVANAWNDLPSYCGQPCRDTQSITCAYNQRCYNFFTTLCEMKKYNCDHNERFIAVGMAQCLISPNKCRNI*	85	0.92	WNDLPSYCGQPCRDTQSITCAYNQRCYNFFTTLCEMKKYNCDHNERFIAVGMAQCLISPNKCRNI	65	8	Uncharacterized protein {ECO:0000313|EnsemblMetazoa:MESCA005719-PA}	0.004	#N/A	#N/A	#N/A	#N/A	#N/A	#N/A	DTQSITCAYNQRCYNFFTTLCEMKKYNCDHNERFIAVGMAQCLISPNK	Venom peptide, disulfide-rich	Asilidin13	8	yes	yes	complete	Venom peptide U-Asilidin13-Dg8	Venom_peptide_Dg8a_complete	77	5	57.14	9.83	9.83	291.132	0.0749709	146189	0.444522
Venom peptide U-Asilidin12-Dg9, complete	TRINITY_DN16883_c0_g1_i1	>U-Asilidin12-Dg9 venom peptide, complete cDNA [Dolopus genitalis]	TTTTAAGAATGCGAATTTATTTTATTCTTTTTTGCTTGCAGACATACTAAAGGAAGTCATTAGTTTTGGTGGCATGTGCAAGTAGTACCTTCGCAGTAGCCTCCTTTCTGGTTACCTTGAGAATAGCAGTACCTGTAACAGCGGAAATTCGAGCGTCTAGGCCATCTCTCAAAACGGCTGCACGGATTTCGGTTGAAAATCCTTCCTATTTTCGGTTGATTTTCTGGTTGTTTTCCCTCAACTCCTTTAGCCACCGGTTTGGGTTCGCTATCTGCTTTTGCTCCGTAGAACGAGCAAATTGCAAGGAAAAATACGAGACACAAGAAAATTAACTTCATCGTGG	>U-Asilidin12-Dg9 venom peptide, complete cDNA [Dolopus genitalis]	MKLIFLCLVFFLAICSFYGAKADSEPKPVAKGVEGKQPENQPKIGRIFNRNPCSRFERWPRRSNFRCYRYCYSQGNQKGGYCEGTTCTCHQN*	93	0.89	DSEPKPVAKGVEGKQPENQPKIGRIFNRNPCSRFERWPRRSNFRCYRYCYSQGNQKGGYCEGTTCTCHQN	70	6	Defensin 2 {ECO:0000313|EMBL:ABA10770.1}	0.042	#N/A	#N/A	Potassium channel toxin	0.11	#N/A	#N/A	IFNRNPCSRFERWPRRSNFRCYRYCYSQGNQKGGYCEGTTCTCHQN	Venom peptide, disulfide-rich	Asilidin12	9	yes	yes	complete	Venom peptide U-Asilidin12-Dg9	Venom_peptide_Dg9a_complete	99	5	34.78	6.02	6.02	4.25308	0.00109523	111455	0.338905
Venom peptide U-Asilidin1-Dg10, complete	Dg1_CLC31_contig_114	>U-Asilidin1-Dg10 venom peptide, complete cDNA [Dolopus genitalis]	TTTGCAGAAAATTCATTTATTTTCTATTTTTAAAATCAAAACATTAATTATGACACATCAGGACACACATTTACCCCAGTAGGAAGGACACTGAAAGGAGCAGCACTCTTCATGTCTGTAGCATACTTCAGCAATCTTTTTACATTCACGATCATTCTTGAAAAGGTCAAGAAGGTTATAGCTCTCCTCGAACAATTCTGGTGGATTCTCACCTACAGGTAGACTCATGATCTCTGATGAAAACAAGGTAATCACAAAAATAACTGCTACACAAACGAATAAAAGACGAGCCATTTTCTAAAAGCAGAATACAACGTTTAATCACAATATGCAGTCAGATGGCCCTCGACAGATATATTTATATTTATCTGAGACCA	>U-Asilidin1-Dg10 venom peptide, complete cDNA [Dolopus genitalis]	MARLLFVCVAVIFVITLFSSEIMSLPVGENPPELFEESYNLLDLFKNDRECKKIAEVCYRHEECCSFQCPSYWGKCVS*	79	0.748	LPVGENPPELFEESYNLLDLFKNDRECKKIAEVCYRHEECCSFQCPSYWGKCVS	54	6	AGAP004674-PA {ECO:0000313|EMBL:EAU76899.1}	0.005	#N/A	#N/A	UPF0506	0.032	Conotoxin	0.51	KIAEVCYRHEECCSFQCPSYWGK	Venom peptide, disulfide-rich	Asilidin1	10	yes	yes	complete	Venom peptide U-Asilidin1-Dg10	Venom_peptide_Dg10a_complete	95	4	29.49	6.52	6.52	2721.49	0.700826	174306	0.530019
Venom peptide U-Asilidin9-Dg11, complete	Dg1_CLC31_contig_347	>U-Asilidin9-Dg11 venom peptide, complete cDNA [Dolopus genitalis]	AAATCAGTACCGAAAAAGCTTTCATTTTGAACTGCTTGTCGGATCATCGCTTCTGGATTCAATTCATCTATTAAAAAGGAGAATAACAAACGATAGAACTTTCTTCTCAGTCAAAATGAAAGCTTTTTCGGTACTGATTTTTATTTGCTTAGCTGCAGCAATTACCGCTTACGAGCAATATATCGGAAATGCACGTCACCCAGATCACCCTGGAAAGTGCTATCATAAAGACACCAATTATGCAATCGCTATCGGAGAAGTTTACAGGCCGGTTCAAGCTGATACTTGTGCTAAATATACGTGCCGTGATGATTTCGTGATTCGAATTAATCATTGCCCAAGATATATGGTGGGTGAAGGATGTACCGTGTCCAGGGATGAGAATCAACCATACCCTAA…	>U-Asilidin9-Dg11 venom peptide, complete cDNA [Dolopus genitalis]	MKAFSVLIFICLAAAITAYEQYIGNARHPDHPGKCYHKDTNYAIAIGEVYRPVQADTCAKYTCRDDFVIRINHCPRYMVGEGCTVSRDENQPYPKCCAVLHCVDRDGKSEDRPTGYDS*	119	0.822	YEQYIGNARHPDHPGKCYHKDTNYAIAIGEVYRPVQADTCAKYTCRDDFVIRINHCPRYMVGEGCTVSRDENQPYPKCCAVLHCVDRDGKSEDRPTGYDS	100	8	Secreted peptide {ECO:0000313|EMBL:ADD20450.1}	1e-23	U-Asilidin9-Mar1a_G19409_c7651_g1_i1	4e-70	Single domain von Willebrand factor type C	2.8e-12	Haemolymph juvenile hormone binding protein (JHBP)	0.2	YEQYIGNARHPDHPGKCYHKDTNYAIAIGEVYRPVQADTCAKYTCRDDFVIRINHCPRYMVGEGCTVSRDENQPYPK	Venom peptide, disulfide-rich	Asilidin9	11	yes	yes	complete	Venom peptide U-Asilidin9-Dg11	Venom_peptide_Dg11a_complete	103	5	38.14	5.98	5.98	1439.23	0.370624	8191	0.0249067
Venom peptide U-Asilidin1-Dg12, complete	Dg1_CLC53_contig_436	>U-Asilidin1-Dg12 venom peptide, complete cDNA [Dolopus genitalis]	TTTTTTTTGATAAAATCATTTATTTCTTACACAGAAAAGCCCTAAACAGATCAAGACATATTATGATACGCACTTGGCTGCATAGAATAGACATCTCTTGGAGCAACACTCATCAGCGACGTAACAATGTTCTCCAATCTTTTTACATTGCCGTTGCTCCTGGGAAAGTCCAATAAGCTGATTCTGCGCCTCAAACAATGTCAGTGCAGGTAAATTTTCGCCGGCGGGTAGACTCATAGTCTCTGATGAAAGCATTATAACCGCCAAGAAAACACCTACGGAAACAACTAAAAGACGTGCCATTTTTAAACTTTTACTCTGCAACGTTAAACCGCTTAAATTAAGATGAACACACTTCGACAGAACTAAAAGACGTGCCATTTTTAAACTTTTACTCTG…	>U-Asilidin1-Dg12 venom peptide, complete cDNA [Dolopus genitalis]	MARLLVVSVGVFLAVIMLSSETMSLPAGENLPALTLFEAQNQLIGLSQEQRQCKKIGEHCYVADECCSKRCLFYAAKCVS*	81	0.673	LPAGENLPALTLFEAQNQLIGLSQEQRQCKKIGEHCYVADECCSKRCLFYAAKCVS	56	6	Uncharacterized protein {ECO:0000313|EMBL:JAC58224.1}	1e-05	#N/A	#N/A	UPF0506	0.0014	Conotoxin	0.058	KIGEHCYVADECCSKRCLFYAAK	Venom peptide, disulfide-rich	Asilidin1	12	yes	yes	complete	Venom peptide U-Asilidin1-Dg12	Venom_peptide_Dg12a_complete	65	10	32.5	12.29	12.29	2507.31	0.645671	127946	0.389051
Venom peptide U-Asilidin11-Dg13, complete	Dg1_CLC53_contig_94	>U-Asilidin11-Dg13 venom peptide, complete cDNA [Dolopus genitalis]	CACAATGAATTTAAATCCTTGGCTACGTTGAGATTTCAAGTGAATGGTAACACAACACTTAGAAAATCTTAACGTCCGAAAATTTCCACAATGAATTTAAATCCTTGGCTACGTTGAGATTTCAAGTGAATGGTAACTGAATTGTATCCTGGTCCACCAGCGTAAAGACTTGCGTATCCACCCTTTCCGTTTGTGTATTGATCAGTAACTCGAATTCCGGTAATTAAACGGTTTTGAACTGATCCCGGTGGAGGGAAGGTGTAGTCTTGGGTGACAATTCGCAGCCACTTAGACGGCTTGCTTATGATCTGCCTGTCGAGCAGACTATCTCCAGGTCCAATTGATCCCCATGACATGTTGTTGCTCTGGGCATTTGAAACTGCCACACATGCAACAAGT…	>U-Asilidin11-Dg13 venom peptide, complete cDNA [Dolopus genitalis]	MKYFGILALALVACVAVSNAQSNNMSWGSIGPGDSLLDRQIISKPSKWLRIVTQDYTFPPPGSVQNRLITGIRVTDQYTNGKGGYASLYAGGPGYNSVTIHLKSQRSQGFKFIVEIFGR*	120	0.874	QSNNMSWGSIGPGDSLLDRQIISKPSKWLRIVTQDYTFPPPGSVQNRLITGIRVTDQYTNGKGGYASLYAGGPGYNSVTIHLKSQRSQGFKFIVEIFGR	99	0	AGAP003713-PA {ECO:0000313|EMBL:EAU76936.3}	3e-28	MBF2-domain_Mar_G30540_c9325_g1_i1	4e-63	#N/A	#N/A	#N/A	#N/A	nd	Venom peptide, linear	Asilidin11	13	yes	yes	complete	Venom peptide U-Asilidin11-Dg13	Venom_peptide_Dg13a_complete	109	5	62.18	6.9	4.12	8814.79	2.26994	10880.3	0.0330843
Venom peptide U-Asilidin15-Dg14, complete	Dg1_CLC31_contig_219	>U-Asilidin15-Dg14 venom peptide, complete cDNA [Dolopus genitalis]	TTTCTCAGTTTTTCCCTAATTTATTGTCTTTCTTTTAATTATCTTTGTACAAAATTAAATTTTATTAAATTCGATATCAAAATATGTTACGTACATTTGTTCTTTTATCCATAGAACACCACAATCACCGTCTAAAATTTGATGGATATTTATATTGATAAAATATCGAGTGTATACAAATAATAAAATTAAAAATTGCAAAAAATGTTTAGTGTATTATCAGGCAATTAATGAAAGTAGTTTGTTTGATCACATCTTGGCACTTCTGGAACAGAAATGGCTCTTTGGTACTTAAAGGCTAAAAATGGTTATTACGCTGAAATGTTTGTTTTTATTAAACAATTATCTGAAGATTTTAGAAGAGAAGATGTTTAATTTTTTAAAGAAGTTCTTTTGATT…	>U-Asilidin15-Dg14 venom peptide, complete cDNA [Dolopus genitalis]	MSRLIILLFSVIFLVAIVNGRECPTVENEKDIAVHLPHKDCSKYYACVKGKKIERKCPRGLLFNKTLQVCDFPERVKC*	79	0.911	RECPTVENEKDIAVHLPHKDCSKYYACVKGKKIERKCPRGLLFNKTLQVCDFPERVKC	58	6	Uncharacterized protein {ECO:0000313|EMBL:ENN73348.1}	1e-10	#N/A	#N/A	Chitin binding Peritrophin-A domain	9.8e-16	#N/A	#N/A	TLQVCDFPER	Venom peptide, disulfide-rich	Asilidin15	14	yes	yes	complete	Venom peptide U-Asilidin15-Dg14	Venom_peptide_Dg14a_complete	108	3	44.87	4.14	4.14	1302.65	0.335452	65202	0.198263
Venom peptide U-Asilidin11-Dg15, complete	Dg1_CLC31_contig_159	>U-Asilidin11-Dg15 venom peptide, complete cDNA [Dolopus genitalis]	ATTTGAAAGAGGTAACTTGCATCGGAGCTATCGAATGAAAATGAGACACCTTATCGTTGTAATTTTGGCTGTGATAGGTATTTGCTTCTTTAGTGTATCTGCACAGAAGCACAGTGTTACTTTCGGAAAAGCAGGACCTGAGGATCGATTACTTTATTCGACTTTAGTGAAGCGACCAGCGAAAAAAGGATGGGAAGTGTCTGAAAACGTCTTCTACCCGGGAATAGGAGGCGGAGCTTCATACGACCACATTTTTACGGAAATTCGAGTAACAGATAAGTGCGAAGATGGAACAGGTGGATACGCCTATATAACGGAAGGTGGTATTGGACAGCGTTCTGCAAAGATCCACTTCATATCTCAACTAAGCAAGGGGTATGAATTCCTTCTAGAAATATT…	>U-Asilidin11-Dg15 venom peptide, complete cDNA [Dolopus genitalis]	MKMRHLIVVILAVIGICFFSVSAQKHSVTFGKAGPEDRLLYSTLVKRPAKKGWEVSENVFYPGIGGGASYDHIFTEIRVTDKCEDGTGGYAYITEGGIGQRSAKIHFISQLSKGYEFLLEIFGH*	125	0.901	QKHSVTFGKAGPEDRLLYSTLVKRPAKKGWEVSENVFYPGIGGGASYDHIFTEIRVTDKCEDGTGGYAYITEGGIGQRSAKIHFISQLSKGYEFLLEIFGH	101	1	Uncharacterized protein {ECO:0000313|EMBL:BAN20493.1}	5e-13	MBF2-domain_Mar_G22058_c8127_g1_i1	1e-74	#N/A	#N/A	#N/A	#N/A	nd	Uncharacterised	Asilidin11	15	yes	yes	complete	Venom protein U-Asilidin11-Dg15	Venom_protein_15_complete	73	5	59.68	10.14	10.14	8033.47	2.06874	63032.3	0.191665
Venom peptide U-Asilidin4-Dg16, complete	Dg1_CLC31_contig_175	>U-Asilidin4-Dg16 venom peptide, complete cDNA [Dolopus genitalis]	TTTTTTGACGCCATTCAGATATTAATAAAAGCGTTCATAGTTGCACAAAAGACGAACCGGTTACAAAACAGACCCTAAAATAGTTGCATTACAATTTTCTGACCAAAATGCAAGGGTTTAGCCTAGTACAAAATATGAGAACATTAACATCTTCTATTTAACACCCTCATCGACTTTACAAAGAAGTCTGTTTTTAGGTACATTTTTAATTTGCCTAATAAGGTATTTTTAATTTTATTTTTCAAAAATCTCTTCTTTTTGCATCTATGGACAAAATTTCGAACAAATAATTTATGCCAGCCAATAGCATAATCTTTTGAAATCGTTCAATTTTCAATTTACCTAACATGCCATTAGGTCATTTCTCGTTCACAGACTGTTAGCGAATGATTGCATAAG…	>U-Asilidin4-Dg16 venom peptide, complete cDNA [Dolopus genitalis]	MAKFLASIVFLLAAVVLLCDADDVSTYKVYFQAGVTAGRVKDVLKASHIPFEVKAVSAPSITIQVSKKFKKSFENVAKSELWTISIL*	88	0.925	DDVSTYKVYFQAGVTAGRVKDVLKASHIPFEVKAVSAPSITIQVSKKFKKSFENVAKSELWTISIL	66	0	#N/A	#N/A	U-Asilidin4-Mar1a_G28195_c9018_g3_i1	1e-35	Secretory protein of YscJ/FliF family	0.011	#N/A	#N/A	AVSAPSITIQVSK	Venom peptide, linear	Asilidin4	16	yes	yes	complete	Venom peptide U-Asilidin4-Dg16	Venom_peptide_Dg15a_complete	93	4	44.83	6.94	6.94	1854.5	0.477562	58108.7	0.176694
Venom peptide U-Asilidin13-Dg17, complete	Dg1_CLC64_contig_897	>U-Asilidin13-Dg17 venom peptide, complete cDNA [Dolopus genitalis]	CGGTATCTACAAGTAAGCAGCTATCAAAATGAAATTCTTTATCACTCTTATCTTCTCCGTCATAGCACTCGTCAGCACTGTAAGTGCTCAGTGGTACGTCCGCGGCTACTGCACCAGCGGTTGCACGGTTACTAACACCCTTGTATGCGCTTGGAATGGAGAGTGCAACAACATGTTCAAAGATAACTGCCAAATGAAGAAATGGAACTGCGACAAAAAAGATGATTTTGTAATTGCCCCAAACGTTAACTGCCTTATCAGCAAACAGTGCAGTCATATTCCAGCAATAATCAATTAATTTGTTAATTTTCTTAAATAAATATTTATGATGACAACACCCTTTTCTTTAACTTACTTATGCTTCTTTCCGACGTTTAGAAAATATCCTTAAAATACCTT…	>U-Asilidin13-Dg17 venom peptide, complete cDNA [Dolopus genitalis]	MKFFITLIFSVIALVSTVSAQWYVRGYCTSGCTVTNTLVCAWNGECNNMFKDNCQMKKWNCDKKDDFVIAPNVNCLISKQCSHIPAIIN*	90	0.928	QWYVRGYCTSGCTVTNTLVCAWNGECNNMFKDNCQMKKWNCDKKDDFVIAPNVNCLISKQCSHIPAIIN	69	8	Uncharacterized protein {ECO:0000313|EMBL:JAC46675.1}	0.019	#N/A	#N/A	#N/A	#N/A	#N/A	#N/A	KDDFVIAPNVNCLISK	Venom peptide, disulfide-rich	Asilidin13	17	yes	yes	complete	Venom peptide U-Asilidin13-Dg17	Venom_peptide_Dg16a_complete	104	3	23.6	5.84	5.84	1722.31	0.443521	15951.7	0.0485049
Venom peptide U-Asilidin14-Dg18, complete	Dg1_CLC64_contig_364	>U-Asilidin14-Dg18 venom peptide, complete cDNA [Dolopus genitalis]	TTACTAGTATCAACTGGACGATATTTATTGCATAACAAAATGAAGTTTCTTTTAATATCTTTTGCTATTGTGTTGCTGGTCCTGGGATCTTCTTCAGCAAAAAAAGCCGACTGTAAATCTTGTAAAGTGCCCAAGATTCATTCTCCCATTTGTGCAGCGAAGTCAGATGGAACTAAAGTAACATTAGTTAACAAATATTTCCTCGATTGCGCTAATTTGTGTGGAAAAAATCTCAAGTTCATTGCTGATGGGAAGTGCTCCAAATAGCCCAATTTTATCTAGAAAAGGTTCAGGAATAATTTGTAAAAGATTAATAAATGTACTAAATTTTTTCTGCAAATCTTGAGATCGGAAGA	>U-Asilidin14-Dg18 venom peptide, complete cDNA [Dolopus genitalis]	MKFLLISFAIVLLVLGSSSAKKADCKSCKVPKIHSPICAAKSDGTKVTLVNKYFLDCANLCGKNLKFIADGKCSK*	76	0.889	KKADCKSCKVPKIHSPICAAKSDGTKVTLVNKYFLDCANLCGKNLKFIADGKCSK	55	6	#N/A	#N/A	#N/A	#N/A	#N/A	#N/A	#N/A	#N/A	YFLDCANLCGK	Venom peptide, disulfide-rich	Asilidin14	18	yes	yes	complete	Venom peptide U-Asilidin14-Dg18	Venom_peptide_Dg17a_complete	146	1	14.67	2	2	279.553	0.071989	2660	0.00808838
Venom peptide U-Asilidin8-Dg19, complete	Dg1_CLC64_contig_827	>U-Asilidin8-Dg19 venom peptide, complete cDNA [Dolopus genitalis]	CTCACCCAGCAATTAGAACATTCACAGTATCTAACTGTTCAAAATGAAATTCTTCTTGCTATTAGTCGCATTTGTTGCAATCGTAGAAGCAACTTTTGCTTACAAAGATGTTTACCACAGCCCAACTCCAGTTGGCGAAAATGCAGGAAAATGTATTTTTGAGGGTAAGGAAATGCAAAAGGGATATACTCAGGTTAGCGGGTGTAGAGTCATTACTTGCTACAAAGATGGTTCGTACACCTATCGTGGTTGCCCCAAAGTTAATGTAGAAGGTTGCACAAAAGGTGAGTTTGTGGACGAAAGTTTGCGGTATCCGCATTGTTGTAGATGGAAGTGGACTTGCCATGACGATAAAAAGGGAATTTACATAATTTCAAAATAAGGGTTCTGATCATGGTT…	>U-Asilidin8-Dg19 venom peptide, complete cDNA [Dolopus genitalis]	MKFFLLLVAFVAIVEATFAYKDVYHSPTPVGENAGKCIFEGKEMQKGYTQVSGCRVITCYKDGSYTYRGCPKVNVEGCTKGEFVDESLRYPHCCRWKWTCHDDKKGIYIISK*	113	0.9	YKDVYHSPTPVGENAGKCIFEGKEMQKGYTQVSGCRVITCYKDGSYTYRGCPKVNVEGCTKGEFVDESLRYPHCCRWKWTCHDDKKGIYIISK	93	8	CG15203, isoform A {ECO:0000313|EMBL:AAF47991.2}	1e-11	U-Asilidin8-Mar1a_G10561_c5412_g1_i1	4e-48	Single domain von Willebrand factor type C	6.5e-10	#N/A	#N/A	GEFVDESLR	Venom peptide, disulfide-rich	Asilidin8	19	yes	yes	complete	Venom peptide U-Asilidin8-Dg19	Venom_peptide_Dg18a_complete	118	3	23.21	3.82	3.82	377.725	0.0972697	5612.67	0.0170667
Venom peptide U-Asilidin11-Dg20, complete	Dg1_CLC64_contig_497	>U-Asilidin11-Dg20 venom peptide, complete cDNA [Dolopus genitalis]	CTGAGGCGGCGCAAATCGCCACCAAAAGGAGTATAGCTAGTGAAATTTTCATCTAATTTTGGAAAATGGCTCGTTTTATTGCCCTCGCTTGTCTCCTTTTGGTGGCGATTTGCGCCGCCTCACCTGAGTTTGAGAGCTCAATTGAAGTTATTGATAACATCGATACTTACCTTGCCGATAATCCTGATGCTGAACTGATCGCACTTCAAGTGCAAAGCATGCCCTTTGCAAAAAGCCGCTACTCTTTTGGAAGACGTGTTCCTGGTGATCGAATTCTCGCTAAACGAAATGAAAACTCAAACTACGCAAGAATGCAAGATGTTCGCATAAACCTAAACTACCCTCAAAGTGGAGTTGGAGCTGTTATTACCCATCTTGATGTAAATCTTGAGTATGACT…	>U-Asilidin11-Dg20 venom peptide, complete cDNA [Dolopus genitalis]	MARFIALACLLLVAICAASPEFESSIEVIDNIDTYLADNPDAELIALQVQSMPFAKSRYSFGRRVPGDRILAKRNENSNYARMQDVRINLNYPQSGVGAVITHLDVNLEYDSNMGKLVLIEGGIGRRTIKIAIEAKAVTHFAANVTLWGV*	151	0.891	SPEFESSIEVIDNIDTYLADNPDAELIALQVQSMPFAKSRYSFGRRVPGDRILAKRNENSNYARMQDVRINLNYPQSGVGAVITHLDVNLEYDSNMGKLVLIEGGIGRRTIKIAIEAKAVTHFAANVTLWGV	132	0	Putative secreted salivary protein {ECO:0000313|EMBL:JAC08352.1}	4e-24	MBF2-domain_Mar_G22058_c8127_g1_i1	1e-05	#N/A	#N/A	#N/A	#N/A	nd	Uncharacterised	Asilidin11	20	yes	yes	complete	Venom protein U-Asilidin11-Dg20	Venom_protein_12_complete	81	10	36.67	9.77	9.58	1473.29	0.379394	174198	0.529691
Kazal multidomain venom precursor Dg21, complete	Dg1_CLC64_contig_589	>Dg21 venom Kazal multidomain precursor, complete cDNA [Dolopus genitalis]	AGCGCTTCATTTGATTGCTTTCTGTCTCAATCACTGTTTCGATAGCAATTATAAAGATAACCGTCTCTTTAAAGATAAAAATATACTGTAATGAGTCGTAATATCTTGGGATAATATATATAAATCAGTCAAGGTTCCTGTAAACACAGTCAGTAATTGCAAGATCACTGAATCAAGTGTTTTTGGGGAATCAAACAAACAAGATGAAGTATTTTCTTTGGTCAGCTGTTACGATCTTCGCTATTGTGAACGTAGTTGGCGCAAAAAATAGTGATTTTGATCCACGATGTCTTCGTGCGTGCACAGCTATTTATCGGCCTGTTTGTGGATTTGATGGAAAACAATACCGTATCTTCGCCAGTGAATGTGTTATGGCATTTGAGAACTGCAACCTTTTAT…	>Dg21 venom Kazal multidomain precursor, complete cDNA [Dolopus genitalis]	MKYFLWSAVTIFAIVNVVGAKNSDFDPRCLRACTAIYRPVCGFDGKQYRIFASECVMAFENCNLLLKSQKAFQKTLMSFCQVEEDFDSDFCPEVCPLLYKPVCGSYGDIKKIFPNECELKRANCKFGEAWEKINMDICRNISFKSELIDPKKKCLKPCNLNWDPICAFDGEKYFTFGNRCDMEIQTCLRSEKNWTLIRKGEC*	203	0.791	KNSDFDPRCLRACTAIYRPVCGFDGKQYRIFASECVMAFENCNLLLKSQKAFQKTLMSFCQVEEDFDSDFCPEVCPLLYKPVCGSYGDIKKIFPNECELKRANCKFGEAWEKINMDICRNISFKSELIDPKKKCLKPCNLNWDPICAFDGEKYFTFGNRCDMEIQTCLRSEKNWTLIRKGEC	182	18	Serine proteinase inhibitor {ECO:0000313|EMBL:AAQ22771.1}	6e-16	#N/A	#N/A	Kazal-type serine protease inhibitor domain	3.4e-18	Kazal-type serine protease inhibitor domain	3.4e-18	nd	Kazal	Kazal domain protein	21	yes	yes	complete	Kazal multidomain venom precursor Dg21	Venom_Kazal_domain_protein_2_complete	28	16	54.95	30.55	30.55	2172.01	0.559326	98179.7	0.298539
Venom peptide U-Asilidin11-Dg22, complete	Dg1_CLC31_contig_217	>U-Asilidin11-Dg22 venom peptide, complete cDNA [Dolopus genitalis]	TCTTGCAAAGAAAAACACTTCACATCAAATTTTCAGAATCTGATGTTTGATTGAGACAATTAAGAAACTTGACTTGATTTTGGTATAAATAACACGACATAAACCGTATCGAATTCAGAGTTTCTTTGGAATTTGAAACGTACAGAATTAGAAAGATGTCGCGATTTTTCATTACTTTGGCTTGCATCGCCTTCGTTGGTGTTTGCTCAGCACAAAACTTGGACCAACATGTCCAATTCGTTGAGGATATTGAAAAATTCCGTGCCGAAAATCCCGAAGTTGTGCTCACACCATTGACTGTTGAAAGTGTTACACCATACAACCAAATGCGTTACACTTTTGGACGTCGTGTTTTGGGAGATCGAATTGTTACCCAAGGCAACAATAACTTCAACTATC…	>U-Asilidin11-Dg22 venom peptide, complete cDNA [Dolopus genitalis]	MSRFFITLACIAFVGVCSAQNLDQHVQFVEDIEKFRAENPEVVLTPLTVESVTPYNQMRYTFGRRVLGDRIVTQGNNNFNYPQAQDVRTNLNYPANGIGNVVSYVEIFVDQTSNIGTAYVTSGGIGQRHISIVLEAKRTFRFSYRAAIYGY*	152	0.881	QNLDQHVQFVEDIEKFRAENPEVVLTPLTVESVTPYNQMRYTFGRRVLGDRIVTQGNNNFNYPQAQDVRTNLNYPANGIGNVVSYVEIFVDQTSNIGTAYVTSGGIGQRHISIVLEAKRTFRFSYRAAIYGY	132	0	Putative uncharacterized protein {ECO:0000313|EMBL:AAV84228.1}	2e-36	MBF2-domain_Mar_G22058_c8127_g1_i1	2e-09	#N/A	#N/A	#N/A	#N/A	nd	Uncharacterised	Asilidin11	22	yes	yes	complete	Venom protein U-Asilidin11-Dg22	Venom_protein_11_complete	75	13	48.34	10	10	8020.26	2.06534	383882	1.16729
Venom peptide U-Asilidin11-Dg23, complete	Dg1_CLC64_contig_582	>U-Asilidin11-Dg23 venom peptide, complete cDNA [Dolopus genitalis]	CTGGTCTCAGATATTCCACATTGAAAAAATTATTTATCAATCATACTCGTAGAATCCAATAAATAGAGATCTTGATCACCGCAGCTCTCAGTGTTGAACTTTGTCGGTTACAAATTATTGTGACGTAGAAATTTTTGAAAATGGCTCGTTTTATTGCTCTTGCTTGCGTACTTTTGGCCGCCTGTGCTGTCGCATCTGAATTCGATCAATTTGATAGCACAGTAGAAGTTGTTGATAATATCAACACCTATCTTGTCGATAATCCTGATGCTGAACTGATTGAACTCCAAGCTCAGAGCATGCCCTTTGCAAAAACCCGTTACACTTTTGGACAACGTGTGAATGGTGATCGCGTACTTGCTCAACGGAATGATAACTTCAACTACGGAAGAATGCAAG…	>U-Asilidin11-Dg23 venom peptide, complete cDNA [Dolopus genitalis]	MARFIALACVLLAACAVASEFDQFDSTVEVVDNINTYLVDNPDAELIELQAQSMPFAKTRYTFGQRVNGDRVLAQRNDNFNYGRMQDVRLNLNYPQWGVGAIVTYLEVILEYNSNMGKLYIVGGGIGQRSIKLVMEANGVTHFAASSTLWGY*	153	0.836	SEFDQFDSTVEVVDNINTYLVDNPDAELIELQAQSMPFAKTRYTFGQRVNGDRVLAQRNDNFNYGRMQDVRLNLNYPQWGVGAIVTYLEVILEYNSNMGKLYIVGGGIGQRSIKLVMEANGVTHFAASSTLWGY	134	0	Putative secreted salivary protein {ECO:0000313|EMBL:JAC08352.1}	6e-28	MBF2-domain_Mar_G14157_c6543_g1_i1	8e-05	#N/A	#N/A	#N/A	#N/A	nd	Uncharacterised	Asilidin11	23	yes	yes	complete	Venom protein U-Asilidin11-Dg23	Venom_protein_20_complete	96	4	25.66	6.43	6.43	1630.91	0.419983	29793.7	0.0905949
Venom peptide U-Asilidin11-Dg24, complete	Dg1_CLC64_contig_489	>U-Asilidin11-Dg24 venom peptide, complete cDNA [Dolopus genitalis]	TACAAAAATAACATTTAACTTTACAAAATTTATTGGTTCAAGGTAAAAGAACCTCGGAAAAGCACTTATTGGACCATGAACCAGAAAAGCCATGTTTTCCAAAAGTCAAGAATGCTTTGCTGAAGTCAAGAAAAACCAAAGTAAGTATAATCATTCATTCTTTCAAGAGCATGACTAACATCAAATATAAATCAGACTACTAAAGAATTTTGCTTGTCAATAAACAATAGGGGGATATTCGCTTTAAAAGATCAAGCAGCTAATTAGGCGAAACTATGATAAGAATGAAGCTTCGAGAAATTTCAGATTATAAAGTATAATAACAAAAGAAATAAGCAAACTACAAAGTTCTTGCAAAAAATGTTTTAATTGGGAAAACTTCTTCAGTTTTACTAGTTA…	>U-Asilidin11-Dg24 venom peptide, complete cDNA [Dolopus genitalis]	MARFNFALACILLAAVCSAAPEIEKLQASIEFVDDISAYAAEFPEVDLIPLDSEVQPFGQIRYTLGGRVAGDRIVAQGNNNFNYPTLQDVRLTLNYPQSGVGAVVSFVEIVVQQTSNDGNAYIAAGGIGQRTIRIILEARRTQSFAYRAAIFGY*	155	0.834	APEIEKLQASIEFVDDISAYAAEFPEVDLIPLDSEVQPFGQIRYTLGGRVAGDRIVAQGNNNFNYPTLQDVRLTLNYPQSGVGAVVSFVEIVVQQTSNDGNAYIAAGGIGQRTIRIILEARRTQSFAYRAAIFGY	135	0	Uncharacterized protein {ECO:0000313|EMBL:JAC04637.1}	4e-36	MBF2-domain_Mar_G22058_c8127_g1_i1	2e-07	#N/A	#N/A	#N/A	#N/A	nd	Uncharacterised	Asilidin11	24	yes	yes	complete	Venom protein U-Asilidin11-Dg24	Venom_protein_10_complete	82	9	50	9.5	9.5	2091.03	0.538472	320898	0.975768
Venom peptide U-Asilidin11-Dg25, complete	Dg1_CLC53_contig_999	>U-Asilidin11-Dg25 venom peptide, complete cDNA [Dolopus genitalis]	GATGACCAGATTGGACTTTCCGTTAGTATCATCAGTTTTCAGTAAGAATACACTAAATCATCGGTAGCTTCTATCATGGCTAGATTCCACATTACTCTCGCCTGTATCCTTTTGGCAACTGCTTGCGCCGCTGCGCCCGAGCATGACCAGATTGGACTTTCCGTTGAAGTTATTGATGATATAACTGAATATCTTGCTAAATATCCCGAATCTGAGATTACTCCACTTCGTGTTGTGGTGAGCCCAATCCCACCTTTTAGAACACGTTATGTTTTAGGAACGCGAGTTAAAGGAGATCGGGTTCTTGCTATTCGCAATGATAACGTTTTCTACCCAACCAGGCGTGATATCCGTCTAGATTTGCATTACCCACAGTATGGAACTGGAGGAATTGTTACT…	>U-Asilidin11-Dg25 venom peptide, complete cDNA [Dolopus genitalis]	MARFHITLACILLATACAAAPEHDQIGLSVEVIDDITEYLAKYPESEITPLRVVVSPIPPFRTRYVLGTRVKGDRVLAIRNDNVFYPTRRDIRLDLHYPQYGTGGIVTLIDIAVEQSSDLGRAYIVAGGIGQRQIKFVVEARDVYHLSTNTTIYGY*	157	0.811	APEHDQIGLSVEVIDDITEYLAKYPESEITPLRVVVSPIPPFRTRYVLGTRVKGDRVLAIRNDNVFYPTRRDIRLDLHYPQYGTGGIVTLIDIAVEQSSDLGRAYIVAGGIGQRQIKFVVEARDVYHLSTNTTIYGY	137	0	Putative uncharacterized protein {ECO:0000313|EMBL:AAV84228.1}	3e-23	MBF2-domain_Mar_G22058_c8127_g1_i1	0.025	#N/A	#N/A	#N/A	#N/A	nd	Uncharacterised	Asilidin11	25	yes	yes	complete	Venom protein U-Asilidin11-Dg25	Venom_protein_14_complete	53	12	48.72	17.78	17.78	1008.43	0.259685	148588	0.451819
Venom peptide U-Asilidin11-Dg26, complete	Dg1_CLC64_contig_3582	>U-Asilidin11-Dg26 venom peptide, complete cDNA [Dolopus genitalis]	CCGTGTGTGAAATCATCTTAAAAATGTTGAAACGGATAGAATTCTTATTTTTACATGTATTATTCGAAATGGATAACACTTTTATACAAATTAAAACTATAATATTAAAAAAAATTTTGTCCCACTCTCACAAAAGACCACCCTTAAAAATATATTAACATTTCATTAATAAAACAAGAGACTCCAGTAATCACAGGAATTTAATAATATCCATAAATGGACGCTGAAAATGTAAAGTGCATAGTATTGTTGGCTTCAACAAGGATGCCTATAAATTTTTGACTGATGCCACCTTCAATCACATATCCATCTCCAACACTGGAACTCTGATCAACCACAATATTCACATGTGACACTGTTGCCCCTTCACCCTTTGTAGGATATCTAAGTACAATTTGA…	>U-Asilidin11-Dg26 venom peptide, complete cDNA [Dolopus genitalis]	MYRTPCLVLLTLAAVFAFDLDTVQFRAQLLNGDIVVVNETTRFQRKYPNVTLNGMMLKTKLVKGQINYQLGKRIPGDQLVAEKADKQSFPAPEDIQIVLRYPTKGEGATVSHVNIVVDQSSSVGDGYVIEGGISQKFIGILVEANNTMHFTFSASIYGYY*	161	0.771	FDLDTVQFRAQLLNGDIVVVNETTRFQRKYPNVTLNGMMLKTKLVKGQINYQLGKRIPGDQLVAEKADKQSFPAPEDIQIVLRYPTKGEGATVSHVNIVVDQSSSVGDGYVIEGGISQKFIGILVEANNTMHFTFSASIYGYY	143	0	Putative midgut protein {ECO:0000313|EMBL:ADJ57667.1}	2e-28	MBF2-domain_Mar_G22058_c8127_g1_i1	3e-05	#N/A	#N/A	#N/A	#N/A	nd	Uncharacterised	Asilidin11	26	yes	yes	complete	Venom protein U-Asilidin11-Dg26	Venom_protein_21_complete	122	2	17.5	3.13	3.12	109.093	0.0280931	1335	0.00405939
Venom protein U-Asilidin11-Dg30, complete	Dg1_CLC64_contig_2291	>U-Asilidin11-Dg30 venom protein, complete cDNA [Dolopus genitalis]	GATTACTTTTTTATATGAAAATTTAAAGTTTATTAAGGTTAATATTACAATATTTCATTATTTTTCTAATTAAAATAAAAGCAGTAGTTTTTAGGAATACGTTAAGAATTTTATGAATTACAAAGTTCGCTTTTGATTAAAATAGATAATAGATATACACAAAAACGTTATATCTAAAACATTGTCAAATTAAAGTCAAAATATTTAGTCAAATTTTTAACTCATGAGGTACTTTTTCTTCTTTCATTTATATTTATCTGCCATAGATACTTGCAGCAAGGGCAAAATGTGTTACACCAAATGCTTCAATCACAACAGTGATGTGTCGCTGATTAACACCTCCATTTAGAACATAAGCACGTCCCCCATTGTTAGTCTGATCAACAGCAATAAAAACAT…	>U-Asilidin11-Dg30 venom protein, complete cDNA [Dolopus genitalis]	MTALKIFICAAFWAVLSIQSADTSLIFRQIEDLETNNNTLDYSGVETIETHIQLIGENQNEALDQTELTQNVGVTKYYSLGKRIAGDRVVATGGKAMNWSTPHNVKITLAYPTRGIGALVTYVFIAVDQTNNGGRAYVLNGGVNQRHITVVIEAFGVTHFALAASIYGR*	170	0.735	SLIFRQIEDLETNNNTLDYSGVETIETHIQLIGENQNEALDQTELTQNVGVTKYYSLGKRIAGDRVVATGGKAMNWSTPHNVKITLAYPTRGIGALVTYVFIAVDQTNNGGRAYVLNGGVNQRHITVVIEAFGVTHFALAASIYGR	146	0	16 kDa salivary protein {ECO:0000313|EMBL:ABI20159.1}	4e-24	MBF2-domain_Mar_G22058_c8127_g1_i1	0.001	#N/A	#N/A	#N/A	#N/A	nd	Uncharacterised	Asilidin11	30	yes	yes	complete	Venom protein U-Asilidin11-Dg30	Venom_protein_24_complete	121	2	17.16	3.13	3.13	278.729	0.071777	1748.5	0.00531674
Venom peptide U-Asilidin14-Dg31, complete	TRINITY_DN14930_c0_g2_i4.p1	>U-Asilidin14-Dg31 venom peptide, complete cDNA [Dolopus genitalis]	ATTCTTGTTAGTATCAAGTGAACGATATTTTTCGCTTTACAAAATGAAGTTTCTTTTGGTAGCCATTGTGTTGATGATCCTTGGACTCACTACAGCAATTGATCTCAGTAACCCATGTCCTAAAAAATGCAATATTAACAAGAGCCTGAACCCCGTTTGCGTACAGAAGGATGATGGAAGTCAGCAAACAGTACCTAATGAAAGTTTCGTCCGTTGCGCTAAATCGTGCAATAAGAATTGGTCGGTCGTTCATGCCGGTAAATGCTAATGATTCCAAAGGTTTTTAAACAAATGTTGGAATAAATTGTAAAAGAAAACTAAAATAAAAGAACTTTTACAATCTGCAAAGCATAAA	>U-Asilidin14-Dg31 venom peptide, complete cDNA [Dolopus genitalis]	MKFLLVAIVLMILGLTTAIDLSNPCPKKCNINKSLNPVCVQKDDGSQQTVPNESFVRCAKSCNKNWSVVHAGKC*	75	0.945	IDLSNPCPKKCNINKSLNPVCVQKDDGSQQTVPNESFVRCAKSCNKNWSVVHAGKC	56	6	#N/A	#N/A	U-Asilidin1-Mar3a_G13642_c6412_g1_i1	0.028	#N/A	#N/A	#N/A	#N/A			Asilidin14	31	yes	yes	complete	Venom peptide U-Asilidin14-Dg31		148	2	20.45	1.96	1.96	107.637	0.0277182	7691	0.0233864
Venom peptide U-Asilidin11-Dg32, complete	TRINITY_DN15360_c0_g2_i9.p1	>U-Asilidin11-Dg32 venom peptide, complete cDNA [Dolopus genitalis]	AAATAATAAAAACCCAAAAACATAAATAATACCTATTAATATGTTATCCAACAGAATTTAAGGGATTGCAAGAGTACGTATTCCACGTGTTATAAAAGTTATAAAAATTACTTTCTCCGCAATAAAAATTAATAGTAATGTCTTGGCTTTGTAAAAACTTTCTTTAAATGTATTAGAGCATCATCGTCACACCATGTGTTATATTATTATTGTGACACATCGAAGTAATTATAGGAAAAATTAGTATATAAACCGATGTTAGCTGCTACAGAAAACAGTTCTAGTTCTTGTGATTTCATTCATTGTCAACTAAAAAATTATAACAAATTATTCAAAGTAAGATATTGAATTTTTTGGAATTTATCTTAAATTAACTAGTATTTGTTACAGATGAAATAC…	>U-Asilidin11-Dg32 venom peptide, complete cDNA [Dolopus genitalis]	MKYFMVFAFAIIACLSAVSASNSTFGAISPSDSKLHEENVFKSASPLRIVTKDVKFGYKGNRKVITGIRVIDRMPKQKGGRASLLHGGPGHKNVTIHLKSQRNNGIFFTVEIYGR*	116	0.905	SNSTFGAISPSDSKLHEENVFKSASPLRIVTKDVKFGYKGNRKVITGIRVIDRMPKQKGGRASLLHGGPGHKNVTIHLKSQRNNGIFFTVEIYGR	95	0	Uncharacterized protein n=5 Tax=Glossina TaxID=44049 RepID=A0A1B0AME4_9MUSC	4e-22	MBF2-domain_Mar_G22705_c8233_g1_i1	1e-32	Transcription activator MBF2	2.5e-25	#N/A	#N/A			Asilidin11	32	yes	yes	complete	Venom peptide U-Asilidin11-Dg32		129	2	18.26	2.55	2.55	2135.53	0.54993	6234.5	0.0189575
Venom peptide U-Asilidin12-Dg33, complete	TRINITY_DN11559_c0_g2_i1.p1	>U-Asilidin12-Dg33 venom peptide, complete cDNA [Dolopus genitalis]	GTCGGTTTGCGATAGAAGAAAGTAGCCTGCTTCGTATAAAACAAAATGCGTTTTCTTAACATTTTCTTATTTGTTGCTGTTATCATTGCAGCTGTAACACCTTTCCCTTACCTCGATGAGGAAGAAGATTCCCAAAACGGCATAGATCTAAAGATCTCATGCGCACGCCTTGGCAACGAACAGAAATGTGCTATTAATTGTTTTATCAGAGGTTTCATTAAAGGAGGATGGTGTGATGAGCGCAATATGTGCATGTGCTATCGCCTTAATCTATAAATAAATTTTATATAATTTTTGCTAATTATTTGGTAATCTGTTTAATAGAAAATAAAAATAAGAAAAATATCAAAAGATGTCTCCACTGCGCATATCGCTACCATGATAAAGTGGAAGAATATG…	>U-Asilidin12-Dg33 venom peptide, complete cDNA [Dolopus genitalis]	MRFLNIFLFVAVIIAAVTPFPYLDEEEDSQNGIDLKISCARLGNEQKCAINCFIRGFIKGGWCDERNMCMCYRLNL*	77	0.807	FPYLDEEEDSQNGIDLKISCARLGNEQKCAINCFIRGFIKGGWCDERNMCMCYRLNL	57	6	Putative uncharacterized protein n=1 Tax=Culicoides sonorensis TaxID=179676 RepID=Q5QBJ4_CULSO	9e-05	#N/A	#N/A	Arthropod defensin	1.9e-06	Gamma-thionin family	0.028			Asilidin12	33	yes	yes	complete	Venom peptide U-Asilidin12-Dg33		152	2	22.37	1.55	1.47	152.628	0.0393041	65425	0.198941
Venom peptide U-Asilidin1-Dg34, complete	TRINITY_DN9334_c0_g2_i1.p1	>U-Asilidin1-Dg34 venom peptide, complete cDNA [Dolopus genitalis]	TTTTTTTCGGGTAGATTTCACTGACGGTTTTTTTTCAATACAAGTGCACAATAAATGTTACAATAACTATGAGGCTATATGTATGATACCAAAAAATCGTAACCAAGAAAGTTTTTGAACTTAATAAAAATAACTAATAATCACTTTTTGTGGTTTACAATAAGCTTGTAAATACTGTAAATATATGACCATAAATCTTTCTATCATCCCTCATGGCTAACATATAAAAACGACACGTTGGTATTAAATGATTTTATAATTTTATTATCCTATTATAGTTAATGCTATAATTTTCCACAGAAACCAAATATTATGTTACACACTTGGCTGCAAAACTTAGACATCTCTTAGAACAGCACTCCTCAGCTACGTGACACCGTTCACCAAGCTTCTTACACT…	>U-Asilidin1-Dg34 venom peptide, complete cDNA [Dolopus genitalis]	MARLLFLSVGVFFAVIMLILETKGLPLTDNSPVLTLAEVQQGFIRMFQEQKKCKKLGERCHVAEECCSKRCLSFAAKCVT*	81	0.775	LPLTDNSPVLTLAEVQQGFIRMFQEQKKCKKLGERCHVAEECCSKRCLSFAAKCVT	56	6	POI_1 protein n=2 Tax=Holometabola TaxID=33392 RepID=A0A0C9PRC5_9HYME	1e-05	U-Asilidin2-Eru1a_G25482_c5644_g1_i1	0.07	UPF0506	0.044	#N/A	#N/A			Asilidin1	34	yes	yes	complete	Venom peptide U-Asilidin1-Dg34		155	2	21.25	1.36	1.36	208.229	0.053622	8839.5	0.0268786
Venom peptide U-Asilidin1-Dg35, complete	TRINITY_DN9282_c0_g1_i1.p1	>U-Asilidin1-Dg35 venom peptide, complete cDNA [Dolopus genitalis]	AAGGAAACAACCGGCAAATTGGCCAATTGCACTTTTAGTGTAGTAGGTACTAAGCCGCTTATTAGTTCAGTTGGCAACTCAAAAGCGCTAGTAGCAGTTGTTGGCCGGGCGAATATAAATTTTACGTGAACCAGTGATCATCGGCAGATTAAATAAATCCGTAGAGTGAAGGCTCCCATTTTCTCCAATAGCACACAATGGCTCGATTGCTGAACATTCTTCTTCTAATCGTTTTGATTTGCTTTGCATTTCCGGCAAATGCAACTCATAGATGCGTTCGCGGTGGAGAATATTGTAATGAGAGAATAAGACTAGATTGCTGTTTTGGAGATTGCGTAAAAAACAGGTGCACAGATGACCTCTAAAAAGTTGATGAAATCATTCATTTGAATTTATTTG…	>U-Asilidin1-Dg35 venom peptide, complete cDNA [Dolopus genitalis]	MARLLNILLLIVLICFAFPANATHRCVRGGEYCNERIRLDCCFGDCVKNRCTDDL*	56	0.922	THRCVRGGEYCNERIRLDCCFGDCVKNRCTDDL	33	6	#N/A	#N/A	U-Asilidin1-Mar2a_G1664_c945_g1_i1	6e-23	#N/A	#N/A	#N/A	#N/A			Asilidin1	35	yes	yes	complete	Venom peptide U-Asilidin1-Dg35		132	1	21.82	2.19	2.19	420.85	0.108375	20321	0.0617909
Venom peptide U-Asilidin11-Dg36, complete	TRINITY_DN11571_c0_g3_i1.p1	>U-Asilidin11-Dg36 venom peptide, complete cDNA [Dolopus genitalis]	TTTTTAAAGCTAGAAATCTATTCAGAACTTCTTCTAAACCCTTCTTTAGGTCGATAACGACGCATTATTAAATGAAAAAACCTTAAAAGATCATATTTCTTTAATATCCCCCTTTGCCTCTGAAAAACTGCTTAGATTCTGCGTCCGTAAACTTCCATGATGTAGTTGACCGAATGACCAAGTGCAGACACAAAGTGGACTGTGGCATGGGTCTGACCAGGGCCTCCTGATTGAAGAGTTGCATACCCGCCGTTCCCGTCCGTGTGGACGTCAGTTAAGACAATGGCCGTTATCGTATGATCTTGGCTTTGACCCGCAGGAGGATACAATACGTTCTTAGTAACAACTTGATTATGTCTTATTGGTTCTATTACACGTTCCCTGAAAAGATGCACGTCA…	>U-Asilidin11-Dg36 venom peptide, complete cDNA [Dolopus genitalis]	MNNFVTVLLMVIGSLVNNVYSQNNIIWGAVGPNDVHLFRERVIEPIRHNQVVTKNVLYPPAGQSQDHTITAIVLTDVHTDGNGGYATLQSGGPGQTHATVHFVSALGHSVNYIMEVYGRRI*	122	0.753	QNNIIWGAVGPNDVHLFRERVIEPIRHNQVVTKNVLYPPAGQSQDHTITAIVLTDVHTDGNGGYATLQSGGPGQTHATVHFVSALGHSVNYIMEVYGRRI	100	0	Uncharacterized protein n=1 Tax=Glossina brevipalpis TaxID=37001 RepID=A0A1A9X4F4_9MUSC	4e-19	MBF2-domain_Mar_G24708_c8530_g2_i1	2e-64	Transcription activator MBF2	1e-21	Beta-lactamase superfamily domain	0.042			Asilidin11	36	yes	yes	complete	Venom peptide U-Asilidin11-Dg36		150	1	5.785	1.68	1.68	1752.8	0.451371	3029	0.00921041
Venom protein U-Asilidin2-Dg37, complete	Dg1_CLC31_contig_10	>U-Asilidin2-Dg37 venom protein, complete cDNA [Dolopus genitalis]	ATGATTTATATATCGACGAAATTTTGAGCGCTTAATAAAAATCTTGGGCAGAGAACTGTCCTGGACTGTCCTCTTCATACTTTACTCAAGAAGACAATTTATTGATATTTCGGTCACTTAAAATCAATTATATCTCACAAAAAACTTGAGATATTAAAATCGTTCAAATTTTTAGTATATCTTCAGAATATGAACCTTATTTAAGATTCTTAATGCAAAATAAATTGACCGAGTTAAGAGTAAATTAGACTCAGTTGGTGCTTTTGCTGGCTGAAAATTTTAAATCTGTTTTAAAAATTGTGTCCAATGCAATCGAATCTCTGAGAATCTTATTGAAATTACCAAAATTTGTCAAAATGTAATTGAAAAGAAAAATAAATAAAAAAATTTAGACTATGT…	>U-Asilidin2-Dg37 venom protein, complete cDNA [Dolopus genitalis]	MKFAIFVLLGLCAIVAHASYELPEYDDDFEIEPQNKITDEIRAKIEELIKRASAEFGKISDKVSEIMSRVREHARKIIMKAKDAVDKAKDDIEGKLDELKKKGGAFAECAKKLRPEYRQVEQETMTGLKKCAGDAMISNEEHRQEVGKAVAAVRVNLREIRDQVADCLGWNPIKTGKCIFEKTSELKKLVDGVVSASRDALRLTNKRAREIVTKVKACNSGVLNMASQRVKELNEKLSDCYKNAGMFY*	249	0.873	SYELPEYDDDFEIEPQNKITDEIRAKIEELIKRASAEFGKISDKVSEIMSRVREHARKIIMKAKDAVDKAKDDIEGKLDELKKKGGAFAECAKKLRPEYRQVEQETMTGLKKCAGDAMISNEEHRQEVGKAVAAVRVNLREIRDQVADCLGWNPIKTGKCIFEKTSELKKLVDGVVSASRDALRLTNKRAREIVTKVKACNSGVLNMASQRVKELNEKLSDCYKNAGMFY	230	6	#N/A	#N/A	U-Asilidin2-Mar4a_G27205_c8885_g1_i1	0.017	Apolipoprotein A1/A4/E domain	3.1e-05	Apolipoprotein A1/A4/E domain	3.1e-05	nd	Uncharacterised	Asilidin2	37	yes	yes	complete	Venom protein U-Asilidin2-Dg37		1	157	79.44	139.82	139.82	9196.72	2.36829	3715251	11.2971
Venom protein U-Asilidin2-Dg38, complete	Dg1_CLC31_contig_91	>U-Asilidin2-Dg38 venom protein, complete cDNA [Dolopus genitalis]	AACAGTCAAAACAGCCGAAGATTCACCATGAAATTCGCTATTCTCGCTTTCTTGGGCCTCTGCGCAGTCGTCGCTGCTTACGAGGTAGAATATGACTTTGAAATTGATATTGAGCCTCAAAACAAAGTCATCGATAGCATCAAAGCCAAAATTGAAGAACTCCTTAAGAGGGCCACTGATGACTTCAGCATTGTTGCTGACAAAGCTAAGGGAATCATTGGCAAGCTTAACGATGCAGCCGCTGACCTCGTCTTGAAGGCTAAGGGTAAAGCCAATTCCATCAAGGATGAAATTGAAGGCAAACTCGATGACATGAAGAAGAAGGGTGGCGAAGTCGCTGCTTGCGCCAAGAGGCTCGAACCCGATTACTGGCAAGTCGAGAGGGATGCTATGGCCGAT…	>U-Asilidin2-Dg38 venom protein, complete cDNA [Dolopus genitalis]	MKFAILAFLGLCAVVAAYEVEYDFEIDIEPQNKVIDSIKAKIEELLKRATDDFSIVADKAKGIIGKLNDAAADLVLKAKGKANSIKDEIEGKLDDMKKKGGEVAACAKRLEPDYWQVERDAMADVKVCAGDVYVAANDMQDQVGRGMSLISSKIREFRDMVGDCLGWNPISATKCVYDKFDDLKKIMGGIMEAAKDALSAAQHKSVEIMNEAHQCNAKALSKASMRIKELNQKLANCYNADILLY*	246	0.888	YEVEYDFEIDIEPQNKVIDSIKAKIEELLKRATDDFSIVADKAKGIIGKLNDAAADLVLKAKGKANSIKDEIEGKLDDMKKKGGEVAACAKRLEPDYWQVERDAMADVKVCAGDVYVAANDMQDQVGRGMSLISSKIREFRDMVGDCLGWNPISATKCVYDKFDDLKKIMGGIMEAAKDALSAAQHKSVEIMNEAHQCNAKALSKASMRIKELNQKLANCYNADILLY	228	6	Uncharacterized protein {ECO:0000313|EMBL:ENN78369.1}	0.015	U-Asilidin2-Mar4a_G27205_c8885_g1_i1	0.007	Bacterial protein of unknown function (DUF883)	0.00073	Bacterial protein of unknown function (DUF883)	0.00073	nd	Uncharacterised	Asilidin2	38	yes	yes	complete	Venom protein U-Asilidin2-Dg38	Venom_protein_2_complete	4	99	82.45	98.38	98.38	8749.07	2.25302	2.4098e+06	7.32759
Venom alpha amylase Dg39, complete	Dg1_CLC64_contig_1579	>Dg39 venom alpha amylase, complete cDNA, [Dolopus genitalis]	TTACCTTTTGTCTGATATTGTTGTTGTCATTGCTGTTGTTCGTGGTGGGCAGTGATTGAATGGTCGTTGAAAATGCTGAGAAGAAAGTTTTGTGTAATTTTGTGTGTGCTACCATTAGCACTGGCCGGACCTTTATCTCATGAACAGGAAGATGCTACTGTTGCGGGTAAAGGAAAAGAGTGGTGGCAAACAGCTTCTTTCTATCAGATCTACCCACGATCTTTTAAGGATAGTGATACTGACGGAATTGGAGATTTACAAGGAATTACTGAAAAGATGCACCATTTAAAAGATATTGGAATTACAGCAACTTGGCTTTCACCAATATTTAAATCACCAATGAAAGATTTTGGATACGATATATCTGATTTTAAAACTATCCAAGAGGAATACGGAACA…	>Dg39 venom alpha amylase, complete cDNA, [Dolopus genitalis]	MLRRKFCVILCVLPLALAGPLSHEQEDATVAGKGKEWWQTASFYQIYPRSFKDSDTDGIGDLQGITEKMHHLKDIGITATWLSPIFKSPMKDFGYDISDFKTIQEEYGTMEDFENMIKKAKELGIKIILDFVPNHTSDEHEWFQKSINKEPGYENVYVWHPGKKGLNPYRNDPPNNWLSVFRGSAWEWNEKRKEYYLHQFAKGQPDLNYRNPKVKEMMADVLKFWLQKGVYGFRIDAVPHVFECVGMPDEPRNNDVKDPEDWSFLQHTCTVDQPETIEMVYEWREIMDKFTQESEDKVPRIMMTEAYSSLDTLKKYYVSPDGKRQGAQIPFNFLLITELNGNSKAKDFQNVVEKWMKIVPEGKSANWVLGNHDQHRVATRYGVQKADVMNMILLSLPGA…	591	0.89	GPLSHEQEDATVAGKGKEWWQTASFYQIYPRSFKDSDTDGIGDLQGITEKMHHLKDIGITATWLSPIFKSPMKDFGYDISDFKTIQEEYGTMEDFENMIKKAKELGIKIILDFVPNHTSDEHEWFQKSINKEPGYENVYVWHPGKKGLNPYRNDPPNNWLSVFRGSAWEWNEKRKEYYLHQFAKGQPDLNYRNPKVKEMMADVLKFWLQKGVYGFRIDAVPHVFECVGMPDEPRNNDVKDPEDWSFLQHTCTVDQPETIEMVYEWREIMDKFTQESEDKVPRIMMTEAYSSLDTLKKYYVSPDGKRQGAQIPFNFLLITELNGNSKAKDFQNVVEKWMKIVPEGKSANWVLGNHDQHRVATRYGVQKADVMNMILLSLPGAGVNYNGEEIAMTNVDISW…	572	4	AAEL000651-PA {ECO:0000313|EMBL:EAT48299.1}	0	#N/A	#N/A	Alpha amylase, catalytic domain	4.5e-92	glucanotransferase domain of human glycogen debranching enzyme	0.0021	nd	Alpha amylase	alpha amylase	39	yes	yes	complete	Venom alpha amylase Dg39	Venom_alpha_amylase_1_complete	2	67	74.24	95.3	95.3	399.161	0.10279	212873	0.647293
Venom protein U-Asilidin2-Dg40, complete	Dg1_CLC53_contig_37	>U-Asilidin2-Dg40 venom protein, complete cDNA [Dolopus genitalis]	CATGATAAAGAAATTCGACTTTTGGGTTCCGAATGATTTATGGTTGTATGATACGAAAATGATGTGTTTTTGAAGCGATTCATTTAAAGTATTAGAGAAGTCCTGTTCCCATTTATCAATCATTTTTCAACATGATAATGTCAGCTCACATGTTTCCTTTAGAAGTACTTAGTTTTAATCGTAACATAACTATTATACTTCTTTTCTTAGTACAGCAGCATATAAATTCAATTGAACAAACTACCAAAAGGGGAAATTCTGCGCCTTTCTTCCTAAATTTACTTACCATAAGTACAAACCATTAAATTTTATTAATTTTTTGGAAATTTGAAAGCATTTAAAGTTACTAATTTCCAAAAGATACACATTTTCTTAGATGTAGGTCATTTTTCGCTTATA…	>U-Asilidin2-Dg40 venom protein, complete cDNA [Dolopus genitalis]	MRFTLAILCALLAVNFSSSAPWDVGGWFKDAGKWIEGAAKDTGKWVEGAAKDTGNWVEGAAKDTGNWVEGAAKDTDRWVKGAAKDTGKWVEGAAKDTGKWVEGAAKDTDRWVKGAVKDTEKWVKGAWRDVTDFFDKAGAEITKAANAVKNEWNKFEKNASEFFKNAQAEVKKAIEDIKKRIDETGESIVKVIYDKIYEWLQAARAKLEDYSHVADEKFEKAMEKVRQKLFTATSQIEGFLNRMKEIINKKTDQKKGLEILEKYTLESTEKIESCADAAIDPIRDLYEASKDFIRSAIQRLDDVIRDMGACLDKGVSKAAFNCGKDLKKSAKAALKELGSELISMKATLISSAISEAFNFVCIGKTRAEVEFAKANIEAQIKALK*	385	0.889	APWDVGGWFKDAGKWIEGAAKDTGKWVEGAAKDTGNWVEGAAKDTGNWVEGAAKDTDRWVKGAAKDTGKWVEGAAKDTGKWVEGAAKDTDRWVKGAVKDTEKWVKGAWRDVTDFFDKAGAEITKAANAVKNEWNKFEKNASEFFKNAQAEVKKAIEDIKKRIDETGESIVKVIYDKIYEWLQAARAKLEDYSHVADEKFEKAMEKVRQKLFTATSQIEGFLNRMKEIINKKTDQKKGLEILEKYTLESTEKIESCADAAIDPIRDLYEASKDFIRSAIQRLDDVIRDMGACLDKGVSKAAFNCGKDLKKSAKAALKELGSELISMKATLISSAISEAFNFVCIGKTRAEVEFAKANIEAQIKALK	365	4	Lipoprotein {ECO:0000313|EMBL:EIN01319.1}	2e-11	U-Asilidin2-Eru2a_G79411_c9061_g1_i1	0	Domain of unknown function (DUF4456)	1.5e-08	Domain of unknown function (DUF4456)	1.5e-08	nd	Lipoprotein	Asilidin2	40	yes	yes	complete	Venom protein U-Asilidin2-Dg40	Venom_lipoprotein-like_1_complete	3	54	78.65	90.71	90.71	22215.7	5.72087	351619	1.06918
Venom S1 protease Dg41, complete	Dg1_CLC64_contig_145	>Dg41 venom S1 protease, complete cDNA, [Dolopus genitalis]	TTTTGTTTTAATTCTTGCTTCAACTCAGAGTAAATATTTAAATGATCATATATTTACTCTGAGTTGAAGCAAGAATTAAAACAAAATAATTTTTTTAAAGATATCAATCTTTTAGAAGTACAATCCAGTACTCTTCTCGATCCAGGGCAAATATGATGATACACGGGTGTATACGATTGGGAATCCAGACTCGCAGGTTTGACGTCCAAATGATGTAAGACCAACCAAAGTCCTGGAGCCATTACTTTCTTCTACAAATAGCGGACCACCTGAATCTCCTGGACAAGCAGATTTCCTATCAGAGCCATCGACGCAAACGTGGGTTGATCTAAATTTGCCCATAAAGGTTCTTTTGCAGACATCCCCTGACACAATTCTACGAGGAACAAAACGCAATAC…	>Dg41 venom S1 protease, complete cDNA, [Dolopus genitalis]	MKSFIVLSVIVALAFGHPQNGAVTFDGIENRIAGGQIAAPNQIPFQVRLSLTKNNMGRLVTSLCGGSIIASKVVITAAHCLEGAIDGVVHFGSTKTRPDESTYIGMRVKKQNFIIHERWSRFLLINDIALIILPKPIQFNSAVQPINLPKTGEENLENRMAVISGYGRMGDGQGTSTVLRFVPRRIVSGDVCKRTFMGKFRSTHVCVDGSDRKSACPGDSGGPLFVEESNGSRTLVGLTSFGRQTCESGFPIVYTRVSSYLPWIEKSTGLYF*	273	0.748	HPQNGAVTFDGIENRIAGGQIAAPNQIPFQVRLSLTKNNMGRLVTSLCGGSIIASKVVITAAHCLEGAIDGVVHFGSTKTRPDESTYIGMRVKKQNFIIHERWSRFLLINDIALIILPKPIQFNSAVQPINLPKTGEENLENRMAVISGYGRMGDGQGTSTVLRFVPRRIVSGDVCKRTFMGKFRSTHVCVDGSDRKSACPGDSGGPLFVEESNGSRTLVGLTSFGRQTCESGFPIVYTRVSSYLPWIEKSTGLYF	256	6	GH15030 {ECO:0000313|EMBL:EDV96765.1}	1e-53	PeptidaseS1_Mar_G34279_c9773_g1_i1	2e-31	Trypsin	5.4e-50	Trypsin-like peptidase domain	0.0025	nd	S1 protease	S1 protease	41	yes	yes	complete	Venom S1 protease Dg41	Venom_S1_protease_1_complete	7	92	82.35	67.8	67.8	6059.46	1.5604	4745000	14.4283
Venom S1 protease Dg42, complete	Dg1_CLC64_contig_87	>Dg42 venom S1 protease, complete cDNA, [Dolopus genitalis]	TTGTTCTCATATATTTAAAAGAGTTTAAATTTAATAAAAAGATGTTCCTCGATCCTTTCAAAATTGAGATTTTTACTAAAATGTTTGGTACATTTTATTATAATGCTATGAAACACGCATTTGGACAAGAAATGTTTACGGAGTCGAAGATTCTGAATCACGATTTTAGACAAACTTAAGACAGTTGCTAGGTTGCAGATAAAGAACCCAACCTTTAAAGGTATATAAGATACTATTCTCAATGTGACTGAAGAATTTTTTTGAATCTACGCAGTTTGAGATTAACAGTGTTAAAGTCGCATACATGTACTACATATTCGCATATAATTTTTTAAACATATAATTATTATTATTGTTATTATTGGAAGTAAAATATCTTATCCAGTTATCTCTAACACA…	>Dg42 venom S1 protease, complete cDNA, [Dolopus genitalis]	MKSFITLSLFVVVAFAWEDARFQGIEPRIVGGEVAKPNQFPYQVRFHLVKRMGNREVNTLCGGSLVTDKHILTAAHCLVDVVRATVYMGSINFRTEEPNRITTQLKQENLRVHENYNPLLFNSDIALVTLPERVKFSAAIHPISLPRAGLKKLENRMAIISGFGKTGDKSKTSDNLMFLHRKILTENYCQLHFPLTFRESQICVDGSERKSACPGDSGGPLAIEENGEMVLVGLTSYGKFTCEIGSPAVYTRITTHLKWISKHTGLPVKY*	271	0.768	WEDARFQGIEPRIVGGEVAKPNQFPYQVRFHLVKRMGNREVNTLCGGSLVTDKHILTAAHCLVDVVRATVYMGSINFRTEEPNRITTQLKQENLRVHENYNPLLFNSDIALVTLPERVKFSAAIHPISLPRAGLKKLENRMAIISGFGKTGDKSKTSDNLMFLHRKILTENYCQLHFPLTFRESQICVDGSERKSACPGDSGGPLAIEENGEMVLVGLTSYGKFTCEIGSPAVYTRITTHLKWISKHTGLPVKY	254	6	Uncharacterized protein {ECO:0000313|EMBL:KFB48603.1}	2e-55	PeptidaseS1_Mar_G34279_c9773_g1_i1	4e-38	Trypsin	1.2e-48	Trypsin-like peptidase domain	6.6e-06	nd	S1 protease	S1 protease	42	yes	yes	complete	Venom S1 protease Dg42	Venom_S1_protease_2_complete	9	64	82.59	57.76	57.76	1965.86	0.506239	1.41453e+06	4.30123
Venom S1 protease Dg43, complete	Dg1_CLC64_contig_69	>Dg43 venom S1 protease, complete cDNA, [Dolopus genitalis]	AGTTCTGTAATTTTTATTTATTTAAAGTTATTTCATTACATTTCATTACATGCTCTCCTAATTCCCCACTGTATGATCCCTTACACAAAGTTGCACGAGAAATCCAGGAGAAATTTCTCGGGTAAAAACTTGCTCAGGGGAAATTGATATGTCACAATTTTTCCCCGCTCTTTGGGTAGCTCAAAGTGTCATGGAACGACTTTGGGCAGTCTTGGATAAATTCATGTTCCCGAGTTCTACTCAGGGAACAGACCTACTGTGCACTTCCACTGACTCTGCGACGTTGCCAATGTTAGGATGAAAATGTGTAAATGCCTTTTGGCGAATGAAGTTAAGGACCAATACGTAAACTATTCCAACTTTATTCCTTTATACTTTATAACAAATTTATGCTCTTAT…	>Dg43 venom S1 protease, complete cDNA, [Dolopus genitalis]	MKTLAAFPLLVTFALAEQFSFSVDNRIANGIVAHPNQFPYQVGLLIVKKMEPYDFEATSWCGGSLISDEVVLTAAHCLDKALRAGVFLGAHDITKPDEPGRMIIKIEPKHMVVNEDYDRVTAENDIALIRLPVKVPLSATLQTISMPRFSSRGKNYEGLGGVISGWGKMGDTGQQSPVLRYANRKIMKDRLCKFYFYGFASSQICVDGGDLTSACPGDSGGPLVITESNGEKTLIGLTSYGRIEGCQKGFPSVYTKIANFLGWIAANSNVNIRA*	275	0.813	EQFSFSVDNRIANGIVAHPNQFPYQVGLLIVKKMEPYDFEATSWCGGSLISDEVVLTAAHCLDKALRAGVFLGAHDITKPDEPGRMIIKIEPKHMVVNEDYDRVTAENDIALIRLPVKVPLSATLQTISMPRFSSRGKNYEGLGGVISGWGKMGDTGQQSPVLRYANRKIMKDRLCKFYFYGFASSQICVDGGDLTSACPGDSGGPLVITESNGEKTLIGLTSYGRIEGCQKGFPSVYTKIANFLGWIAANSNVNIRA	258	6	GH16119 {ECO:0000313|EMBL:EDV96186.1}	2e-59	PeptidaseS1_Mar_G34284_c9773_g1	4e-28	Trypsin	5.7e-45	Trypsin-like peptidase domain	3.8e-05	nd	S1 protease	S1 protease	43	yes	yes	complete	Venom S1 protease Dg43	Venom_S1_protease_3_complete	6	88	84.31	70.25	70.25	6421.59	1.65366	1926025	5.85655
Venom S1 protease Dg44, complete	Dg1_CLC64_contig_395	>Dg44 venom S1 protease, complete cDNA, [Dolopus genitalis]	CGAACAAAAAATAATTGAATATAATCATCTAAACCAATATTTTACCAATTTTAACGATTGTTTTTACTTCCTATAGAAAATTTATTTTGAAGACAGCACCGAAGTCACATTTGAGAGAGTGAAACAAAAAGAAAGTTTTCTTCATTGCCATTTTTTAAAACTTCATTTTATTTAAGCCTCAACAGGAATTCCAGTGTGCTTATTTATCCAATCAAGAAAAGAGGAAACGCGGGTGAAAACAACTGGTATTCCTTTTTCGCAGCTATATCCTCCAAAGGAAGTGAGACCGACAATAACCTTAGAGCCATCGCTATCTTCAATAGCCAGAGGACCTCCAGAATCGCCTTGACATGTTGCTTTACGATTCCTCCCTTCCATACATAACTGTGTTTTCAGGAT…	>Dg44 venom S1 protease, complete cDNA, [Dolopus genitalis]	MKAAIAFMWLLVEVIAFPRYDHDWENITILEEDQLLGFENRIVGGEHATPNQFPYQVGLRLLKVRDLDVYRSWCGGSLISDKVVLTAAHCLDNAASVLLYLGAHDRTKSSELKREMIQVKKESFIIHEKYDRDVIENDIGLILLPQQLELNQYINTVKLPKASQTDLVGRMAVASGWGKTADSEPGSSVLKFVNRKILDNSDCQQFFGLILKTQLCMEGRNRKATCQGDSGGPLAIEDSDGSKVIVGLTSFGGYSCEKGIPVVFTRVSSFLDWINKHTGIPVEA*	285	0.76	FPRYDHDWENITILEEDQLLGFENRIVGGEHATPNQFPYQVGLRLLKVRDLDVYRSWCGGSLISDKVVLTAAHCLDNAASVLLYLGAHDRTKSSELKREMIQVKKESFIIHEKYDRDVIENDIGLILLPQQLELNQYINTVKLPKASQTDLVGRMAVASGWGKTADSEPGSSVLKFVNRKILDNSDCQQFFGLILKTQLCMEGRNRKATCQGDSGGPLAIEDSDGSKVIVGLTSFGGYSCEKGIPVVFTRVSSFLDWINKHTGIPVEA	268	6	GH16446 {ECO:0000313|EMBL:EDV96764.1}	3e-67	PeptidaseS1_Mar_G34284_c9773_g1	4e-36	Trypsin	6.1e-54	Trypsin-like peptidase domain	0.01	nd	S1 protease	S1 protease	44	yes	yes	complete	Venom S1 protease Dg44	Venom_S1_protease_4_complete	10	48	82.75	56.09	56.09	1749.49	0.45052	575860	1.75104
Venom M14 protease Dg45, complete	Dg1_CLC31_contig_31	>Dg45 venom M14 protease, complete cDNA, [Dolopus genitalis]	TGGGATTTGTGAAAATGTCGCGAACAGTATTTCTATTGCTAGGATGCCTTGCCTTTGGCTTGGTAAACAGTGAGCGCGTTAGATACGATAACTATCGTGTGTACAAAGTTGAACCACACTCTGATGCTGATCTCAGCATTTTGAGGGAATTGGATGGAACCAGCGACAGTTTGAAATTCCTTGATCCTATTGAGATCCCCAACAAGGATGTACACATCGTCGTATCCCCTCACAAGGAGCCAGACTTTGTCCAAATTCTTAAGGAAAATGGAGTGACTTTCAAGCTCGTTGAAGAAAATCTTCAACGTCACTTGGATGAAGAAATCGCAATTACTCCACGCGCTGGTATGAAATACGACTGGACTCGCTATCATACCTTGGAAGAAACATACGCCTGGC…	>Dg45 venom M14 protease, complete cDNA, [Dolopus genitalis]	MSRTVFLLLGCLAFGLVNSERVRYDNYRVYKVEPHSDADLSILRELDGTSDSLKFLDPIEIPNKDVHIVVSPHKEPDFVQILKENGVTFKLVEENLQRHLDEEIAITPRAGMKYDWTRYHTLEETYAWLKDMSKKFSVVELLVGGKTYEGREILGVKISYGPGRKGIFVEGGIHAREWIAPATVTYIVNQLLTSKDPAVREIAEGYDWYIFPHANPDGYVYTHNTNRLWRKTRARYGMCFGADPNRNWDFFWMSIGASNNPCSDTFAGTAPFSEIETRTLSEYIASLKGKIQTYLSFHAYSQLLLFPYGHTKEHAPNHNDMQRIGNEAAKALAKRYGTQYIVGNIYETIYPASGASIEWAYGKLNVPLVYTYELRPRNQWNGFILPPQQIVPVGEETMD…	416	0.845	ERVRYDNYRVYKVEPHSDADLSILRELDGTSDSLKFLDPIEIPNKDVHIVVSPHKEPDFVQILKENGVTFKLVEENLQRHLDEEIAITPRAGMKYDWTRYHTLEETYAWLKDMSKKFSVVELLVGGKTYEGREILGVKISYGPGRKGIFVEGGIHAREWIAPATVTYIVNQLLTSKDPAVREIAEGYDWYIFPHANPDGYVYTHNTNRLWRKTRARYGMCFGADPNRNWDFFWMSIGASNNPCSDTFAGTAPFSEIETRTLSEYIASLKGKIQTYLSFHAYSQLLLFPYGHTKEHAPNHNDMQRIGNEAAKALAKRYGTQYIVGNIYETIYPASGASIEWAYGKLNVPLVYTYELRPRNQWNGFILPPQQIVPVGEETMDSVVALLREAKKLGYYK	396	2	Putative carboxypeptidase {ECO:0000313|EMBL:JAC12012.1}	5e-177	#N/A	#N/A	Zinc carboxypeptidase	3e-80	Carboxypeptidase activation peptide	1.3e-18	nd	Carboxypeptidase	M14 protease	45	yes	yes	complete	Venom M14 protease Dg45	Venom_carboxypeptidase-like_protein_1_complete	11	48	58.8	54.99	54.99	5748.42	1.4803	351626	1.0692
Venom protein U-Asilidin2-Dg46, complete	TRINITY_DN15397_c0_g1_i6	>U-Asilidin2-Dg46 venom protein, complete cDNA [Dolopus genitalis]	CTTCTATTTGCACTTAGTCAATCCGTACCAGAACAATTTGTTTACTCAAGTCGGTGATTGGATTTTTTCAACACGACAATTATCTTTCCCTGACAATATATAGCCTAGATAGAACCTTTGTTCAGACAGTTTCTGTCTACGCTCAAAACAGTCGACAATTGCTAACATGAAAATTTTGGTGGCCGCTATAATCTGTGCATTCCTCTGCCAGGGGGTGTTATCCAATCCAGTCCCTGAGCCTGACCCATTCTTTGGAGAAATCGCTCAAAAGATCGCCGATGGTATCTCTGGAGCTGCTAGTTCAGCTGGAAATATCGTTTCTAAAATAGCTAATGGATGGGGAAAAATGGCCAACGGAATGATCGACTTCGGTCGTAGTGTTGCTGAGTCGGCAATTAA…	>U-Asilidin2-Dg46 venom protein, complete cDNA [Dolopus genitalis]	MKILVAAIICAFLCQGVLSNPVPEPDPFFGEIAQKIADGISGAASSAGNIVSKIANGWGKMANGMIDFGRSVAESAINGSVNIVNKSANEWARMTGLVAGKFANMTRSVEDSVKNIFNKGSNSFKKIGEEIKSRVSEIREQVEGMLAEIDTKFKEGIEKVNATLKENKQKIEEIVSEIKEKLQNQKDVSKEDMEKIDKLIDDFIKESDELLSACAEQIVKPIKDMYKDAQNNINGVLPVVEDAIKDLGDCLKDNMLNPVKMTQCAMEAQKHLPTIASMGDFVKNLKKQIDEANFDPMSNMKCMKDSLEKIKENKDKLDAEISKILEKKEE*	331	0.878	NPVPEPDPFFGEIAQKIADGISGAASSAGNIVSKIANGWGKMANGMIDFGRSVAESAINGSVNIVNKSANEWARMTGLVAGKFANMTRSVEDSVKNIFNKGSNSFKKIGEEIKSRVSEIREQVEGMLAEIDTKFKEGIEKVNATLKENKQKIEEIVSEIKEKLQNQKDVSKEDMEKIDKLIDDFIKESDELLSACAEQIVKPIKDMYKDAQNNINGVLPVVEDAIKDLGDCLKDNMLNPVKMTQCAMEAQKHLPTIASMGDFVKNLKKQIDEANFDPMSNMKCMKDSLEKIKENKDKLDAEISKILEKKEE	311	4	Lactate/malate dehydrogenase {ECO:0000313|EMBL:AFP62079.1}	0.002	U-Asilidin2-Eru3b_G46097_c7461_g2_i1	2e-158	Baculovirus polyhedron envelope protein, PEP, C terminus	2.2e-05	Baculovirus polyhedron envelope protein, PEP, C terminus	2.2e-05	nd	Uncharacterised	Asilidin2	46	yes	yes	complete	Venom protein U-Asilidin2-Dg46	Venom_protein_3_complete	5	52	67.58	79.12	79.12	17087.5	4.40028	279422	0.849649
Venom protein U-Asilidin2-Dg47, complete	TRINITY_DN15270_c1_g1_i3	>U-Asilidin2-Dg47 venom protein, complete cDNA [Dolopus genitalis]	GAAAAACTTGACAGACAAGATGTCGCATGATCCAAAAGATTTCTTCATCTTCTTACAGCTGCAATAATCACAAATGTGAATCAATTCAGAAAATTTCAAAGTAGAAACTGTTCAGTAACCATACAGGCAACTTTCACAGGAAAACATTAGCCTAAAAAAGTGTATTAGCAGGTGATCTTTGTCACCATCAGAAAAGAATTTTTAATATTTGTCCGAAGAAGACAATGGATTGGAGTCTAGACTGTTTGCGGGGTCTCTCCGATTGATATTATCAAAAAGATAGAAATAAATTAGAACACAGGTAAAAAATACTTAGATGGCGGCTAACTTAAAACCTCTGTTGGAACGAAGGAAGCATTTGCGAAGTTCTGGATCTGTTTTCTTACAACAAAAACGAAA…	>U-Asilidin2-Dg47 venom protein, complete cDNA [Dolopus genitalis]	MKLTIGFLLLVVVLQCMTTPAESKSLQKKASEVFNKAVNKIKEAVNKLKTEAKAFFQKAKEGIKKGLSAMKEKLKTLPDKAMRAVFQGLHDAIEKARKKLKETNEVADEKFYKAMKKAHDKFFDVTSQIEKFVTKQKEAITKKQEKEKATEILDDFVIRSSEKIESCSDAALGPVKDLYERTKAVINGSVDKMENILKASRECMDAVSKIVKCAPEIARNAKKQLSDLGNELLELKSKLLGVAMNEVTNFICIGRTRTDVELDKMSVKSRIDDIK*	276	0.843	KSLQKKASEVFNKAVNKIKEAVNKLKTEAKAFFQKAKEGIKKGLSAMKEKLKTLPDKAMRAVFQGLHDAIEKARKKLKETNEVADEKFYKAMKKAHDKFFDVTSQIEKFVTKQKEAITKKQEKEKATEILDDFVIRSSEKIESCSDAALGPVKDLYERTKAVINGSVDKMENILKASRECMDAVSKIVKCAPEIARNAKKQLSDLGNELLELKSKLLGVAMNEVTNFICIGRTRTDVELDKMSVKSRIDDIK	252	4	GF23117 {ECO:0000313|EMBL:EDV33146.1}	0.0006	U-Asilidin2-Eru1a_G94447_c23387_g1_i1	5e-163	AAA domain	0.0002	Apolipophorin-III precursor (apoLp-III)	0.00024	nd	Apolipophorin	Asilidin2	47	yes	yes	complete	Venom protein U-Asilidin2-Dg47	Venom_apolipophorin-like_protein_1_complete	8	54	65.45	61.94	61.94	6473.67	1.66707	443221	1.34772
Venom protein U-Asilidin2-Dg48, complete	Dg1_CLC53_contig_17	>U-Asilidin2-Dg48 venom protein, complete cDNA [Dolopus genitalis]	TCACTTTGGGAGATGCCTGGCAGCAGCACAAAAGCAGCAATGAGATTCGCTCTATTCTTCATTGCTGCTTTTGTGCTGCTGCAATGCATCCCCCAAAGTGAAAGCAAGAATTGGCTTAGCAAGAGGACCAACAAAGCAGCTGAAGTCTTCAAGAAAGCTGTAGATAAGATCAAGCAGAAGATCGGCTTCGTCAAGAATGAATGTAAAGCCTTCTTCAAGAAGGTCAAAGATGGCATCAAGAAATCAGTAGCCAAGATCAAATCGGAAGTAGAAAAGACCGGCGATAGTGCAATGAAAGTGATATTTAAGCAAATTTACAATGGTCTGGATAAGGCTCGTAAGAAGTTAGACGATGTGTCCGAAATCGCTGATAAGAAATTCTACAGTGGTATGGAGAAG…	>U-Asilidin2-Dg48 venom protein, complete cDNA [Dolopus genitalis]	MRFALFFIAAFVLLQCIPQSESKNWLSKRTNKAAEVFKKAVDKIKQKIGFVKNECKAFFKKVKDGIKKSVAKIKSEVEKTGDSAMKVIFKQIYNGLDKARKKLDDVSEIADKKFYSGMEKAHNLFFTVTSQIEKFVEKQKKIVEKKKDKDTGLKIIDDFVIKSSGKVESCSDAALNPVKELYEKTKAIIKGSIDKVEEIIRQTEKCMDMGMKTETLLCARNIGSIATEQLYKMGEEIMELKNKLIGGAVKELLNFVCVGKTRSGVEIDKLTVEKKIKNLK*	281	0.852	KNWLSKRTNKAAEVFKKAVDKIKQKIGFVKNECKAFFKKVKDGIKKSVAKIKSEVEKTGDSAMKVIFKQIYNGLDKARKKLDDVSEIADKKFYSGMEKAHNLFFTVTSQIEKFVEKQKKIVEKKKDKDTGLKIIDDFVIKSSGKVESCSDAALNPVKELYEKTKAIIKGSIDKVEEIIRQTEKCMDMGMKTETLLCARNIGSIATEQLYKMGEEIMELKNKLIGGAVKELLNFVCVGKTRSGVEIDKLTVEKKIKNLK	258	5	#N/A	#N/A	#N/A	#N/A	Perilipin family	0.0026	Perilipin family	0.0026	nd	Carboxypeptidase	Asilidin2	48	yes	yes	complete	Venom protein U-Asilidin2-Dg48	Venom_carboxypeptidase-like_protein_2_complete	14	40	68.57	56.11	53.47	12905.3	3.32331	429478	1.30593
Venom S1 protease Dg49, complete	Dg1_CLC42_contig_296	>Dg49 venom S1 protease, complete cDNA, [Dolopus genitalis]	GTTTCCCTTTCAAGTCGGTGTTCAAACTCGCAAGGTGAGCCGGATAGTTCTTGGGAATCTGTGAAAAGATGAATTCTTTCGCTTCCATACTTTTCGTTCTTGCAACTTCAGTTCTTGCTTTACCAGTAAGAGGTAACAGAATTCAAAAATTTATTACTGGCGGTGATCCTGCTCGGCCAGCACAGTTTCCCTTTCAAGTCGGTGTTCAAACTCGCAAGGTGAGCCAAGAAGGTTACGAATACAACGCATGGTGTGGAGGTTCCTTAATTTCTGACGAATGGGTACTTACAGCCGCTCATTGCTTATACGGAGGTATTTCAGGGGAAATTTATTTGGGAGCAACTGATTTGTCTAGGGACGAACCAGGACGAATTGTCATAAATGTTCCCAAAGAAAATT…	>Dg49 venom S1 protease, complete cDNA, [Dolopus genitalis]	MNSFASILFVLATSVLALPVRGNRIQKFITGGDPARPAQFPFQVGVQTRKVSQEGYEYNAWCGGSLISDEWVLTAAHCLYGGISGEIYLGATDLSRDEPGRIVINVPKENLYVYENYIPQQIRNDIALVKLPQRVQLNEYIQIVNLPRRSQMAESFIKQIGWISGWGKLGDEKGSTEQLQYTRRWILPHEYCDYSYGGFYAPLVQVCVDGSHGISACNGDSGGPLTIEEDDGTRTLVGATSYGQVYCEKGLPSVYTRVTAFLDWIIEKTGIKLRD*	276	0.877	LPVRGNRIQKFITGGDPARPAQFPFQVGVQTRKVSQEGYEYNAWCGGSLISDEWVLTAAHCLYGGISGEIYLGATDLSRDEPGRIVINVPKENLYVYENYIPQQIRNDIALVKLPQRVQLNEYIQIVNLPRRSQMAESFIKQIGWISGWGKLGDEKGSTEQLQYTRRWILPHEYCDYSYGGFYAPLVQVCVDGSHGISACNGDSGGPLTIEEDDGTRTLVGATSYGQVYCEKGLPSVYTRVTAFLDWIIEKTGIKLRD	258	6	Midgut trypsin {ECO:0000313|EMBL:ADD18692.1}	3e-59	PeptidaseS1_Mar_G34284_c9773_g1	9e-37	Trypsin	7.3e-50	Trypsin-like peptidase domain	0.00039	nd	S1 protease	S1 protease	49	yes	yes	complete	Venom S1 protease Dg49	Venom_S1_protease_5_complete	17	36	69.82	50.35	46.27	1975.48	0.508716	807621	2.45577
Venom serpin Dg50, complete	TRINITY_DN15433_c4_g2_i14	>Dg50 venom serpin, complete cDNA, [Dolopus genitalis]	TCTTTGGTTACTTCTAAATTCAATAACTCAACACTCATAAAAAGAGCGAATTATTAAAATAGGTTCATGAAACGTAGATTAGACGTATATTGTTTTATTTAAGTGATTTATTGACACTATCATTTTACAATTTTCTTAATGAGAAGACATGATCTCAGAAACAAGTACAGGCTCCTCACTTTCCTAAGCGGTAGGATCTGCAACGGTGCCAATAAACAGTGGAGCACCAGTGGTTTCATCTTCAAGAAGGAACAGGAACGGATGAGTTGCTCTAAATATTTCTGCAATACTTCCAAATCTATTGCCAATTGAAACACCAGAAGCAGCTTCAATTTCAGTTCCTTTCTCATCGACAATAACTCCAGCCTTTTGTATGACGTCTGAGATTTCTAGATCTTG…	>Dg50 venom serpin, complete cDNA, [Dolopus genitalis]	MKYLLLFLCGVLLSGSTRSQFPFRGAKHDSFDWRLFQTVAKTSTYQNVAISTFSIKLLLSLLSDAADSYTKQQLASVLPTIDEQFYKNVIQSLEQKNSNFEINVGSKVYADASLSPAPTFVEIATNRYHANVDRVKFSNAKETASEINAWVSKLTNGAIKELVEPENVKDYVALLVNVIYFKGTWEKLFPDDDTFPGRFRVNAAREVKTPLMSLEDTFYYLDSTDLGAKLLRLPYKGGKYAMTIILPHNPDGLADLIRNFNPNTLQQLQLKMTEKKVNIELPKFSFKSSLSLKQDLIALGLGDIFTRKAQLPGLGQDLEISDVIQKAGVIVDEKGTEIEAASGVSIGNRFGSIAEIFRATHPFLFLLEDETTGAPLFIGTVADPTA*	387	0.786	QFPFRGAKHDSFDWRLFQTVAKTSTYQNVAISTFSIKLLLSLLSDAADSYTKQQLASVLPTIDEQFYKNVIQSLEQKNSNFEINVGSKVYADASLSPAPTFVEIATNRYHANVDRVKFSNAKETASEINAWVSKLTNGAIKELVEPENVKDYVALLVNVIYFKGTWEKLFPDDDTFPGRFRVNAAREVKTPLMSLEDTFYYLDSTDLGAKLLRLPYKGGKYAMTIILPHNPDGLADLIRNFNPNTLQQLQLKMTEKKVNIELPKFSFKSSLSLKQDLIALGLGDIFTRKAQLPGLGQDLEISDVIQKAGVIVDEKGTEIEAASGVSIGNRFGSIAEIFRATHPFLFLLEDETTGAPLFIGTVADPTA	367	0	Serpin peptidase inhibitor 4 {ECO:0000313|EMBL:EFA11610.1}	1e-76	#N/A	#N/A	Serpin (serine protease inhibitor)	2e-88	Protein of unknown function (DUF1463)	0.0044	nd	Serpin	serpin	50	yes	yes	complete	Venom serpin Dg50	Venom_serpin_1_complete	15	37	77.98	52.62	52.62	4178.04	1.07591	106991	0.325333
Kazal multidomain venom peptide precursor Dg51, complete	Dg1_CLC31_contig_47	>Dg51 venom Kazal multidomain precursor, complete cDNA [Dolopus genitalis]	AAAAAAATTATGACTAATCTACACATGCTTATCTTACCTTAGCTTACATGCCCAATGAATCGCTTAAAACATCTTAATAATCCACTCTCCCCTGTCTTGATATTCTCAACAACGCATTATTTTTATAACATACTTTATCGTATCTCCTCCCATTGCTACAAATTTTCGACGATTTACAGCAAAAATTATCTAGACTAATCCATAGCAAGATACAATATAATGAAACCTTTGCATTTGTGACATGCCGAATCGTTAATCAACATCGTATATCGCTTGATGAGAATGATAAAGAAATATGTAAGACAAAATAGAATTTCATTATTTTAAGTCTGCATGCTTTCACAATAACAATAATCAAATTTATTCGTACTCAAAGTTGCAGTGAATGAAAGAAAAAAG…	>Dg51 venom Kazal multidomain precursor, complete cDNA [Dolopus genitalis]	MKLFGSIVLFAFLAFVTSNPCETPCTREHKPVCGTDGTHYKFFNNPCLLRNQVCKDGKVWRQTRMTDCIGGFEDDRCEKPCTKILRPVCGTDGQQFRLFPNACILGNQRCRDGMKWIQTRMAECKAKTFEEYYTCEIPCTRELNPVCGTNGERFKIFANPCVMKNEHCRDGRKWIQTRMDSCQPNDVEDFQKKCKLICPALYAPVCGFNGETYKWFQNKCIMEMDNCLFNHNWVADKMENCKA*	244	0.884	NPCETPCTREHKPVCGTDGTHYKFFNNPCLLRNQVCKDGKVWRQTRMTDCIGGFEDDRCEKPCTKILRPVCGTDGQQFRLFPNACILGNQRCRDGMKWIQTRMAECKAKTFEEYYTCEIPCTRELNPVCGTNGERFKIFANPCVMKNEHCRDGRKWIQTRMDSCQPNDVEDFQKKCKLICPALYAPVCGFNGETYKWFQNKCIMEMDNCLFNHNWVADKMENCKA	225	24	Predicted protein {ECO:0000313|EMBL:EDO42283.1}	2e-17	#N/A	#N/A	Kazal-type serine protease inhibitor domain	5.7e-23	Kazal-type serine protease inhibitor domain	5.7e-23	nd	Kazal	Kazal domain protein	51	yes	yes	complete	Kazal multidomain venom precursor Dg51	Venom_Kazal_domain_protein_1_complete	19	43	67.49	44.19	44.19	2338.69	0.602247	836278	2.54291
Venom S1 protease Dg52, complete	TRINITY_DN14636_c0_g1_i4	>Dg52 venom S1 protease, complete cDNA, [Dolopus genitalis]	TTTTTTTTTTACTTGAAACTTACCATTTTATTGTTAGATTCATTGATGGTATTTAGTATTATATAACTCTAGACAGGCTATCTACTACTACTACAATGAAATGCGATACTTTAGCTTCTCTGATTTGACAAGATAATAAGAAAATAAAAGGAATACATTTTAAATATAGGAGTTTTTCATTTTATGAAACGAATTTGTAAACCAATTTTTCGAAGTTTTACTAGCTAAAAGGTAGCAAAATTCACATAACATTCTGCTAGTACAATACTTTTATTGAAATTAATTTATCTCACAAAATATCTAAAATGAAACACTTTTCAATCATTTATTTTTCTACAATTTCTTCACAACTTTCCCGTAAATTGTGTGATCCAATCTCTGAAGGCAGATACACGTGTA…	>Dg52 venom S1 protease, complete cDNA, [Dolopus genitalis]	MKSFLALLVLFGVTVASPLAEIDFNDIHLNDEDISELMSIQNRIAGGEVAQPNQFPYQAALYMRMKDRDGKPIEGGSWCGGSLISNRFILTAAHCLFVKEGATIFLGLHNISKPELGLMSFKVNRTKFIIHDDYDPNIAFNDIGLIKLPEKIEFTKKIAPIKMASKDMTQDQIEGKTVIASGWGKTGDDGFISRVLRFVKRTVLPHKPCREHFPKSYRQRKEICVDGSDAKSVCGGDSGGPLVMEDANGERTLIGLTSFGSRHGCSKGFPTVFTRVSAFRDWITQFTGKL*	291	0.873	SPLAEIDFNDIHLNDEDISELMSIQNRIAGGEVAQPNQFPYQAALYMRMKDRDGKPIEGGSWCGGSLISNRFILTAAHCLFVKEGATIFLGLHNISKPELGLMSFKVNRTKFIIHDDYDPNIAFNDIGLIKLPEKIEFTKKIAPIKMASKDMTQDQIEGKTVIASGWGKTGDDGFISRVLRFVKRTVLPHKPCREHFPKSYRQRKEICVDGSDAKSVCGGDSGGPLVMEDANGERTLIGLTSFGSRHGCSKGFPTVFTRVSAFRDWITQFTGKL	274	6	Midgut trypsin {ECO:0000313|EMBL:ADD18692.1}	3e-62	PeptidaseS1_Mar_G34279_c9773_g1_i1	2e-38	Trypsin	2.7e-51	Domain of unknown function (DUF316)	0.0032	nd	S1 protease	S1 protease	52	yes	yes	complete	Venom S1 protease Dg52	Venom_S1_protease_6_complete	18	32	61.72	45.31	45.14	964.043	0.248255	454051	1.38065
Venom S1 protease Dg53, complete	Dg1_CLC64_contig_414	>Dg53 venom S1 protease, complete cDNA, [Dolopus genitalis]	CAAGTGCTAAAATTCAAGGGAGATTCGCTAAAAAATTAAATCACGGACTCATTACTTAGGAGCGGAAATTATATAAAGGAAAACAAATTCTGCTAAGTTATTAGTTAAATTACTACCTACAGTGAAATGGAGTTCTTTTATGTTTTGCTGTTAGTATTCACCGCTGTTTTTGCTTATCCAACCGAGGGCAACTTAAACTTCCCTTTCATCGTTGGTGGTGATCCAGCAGAAGAGGGACAATTTCCATTCCAGGTAGGAGTCCAAACCCACAAGCAAAACGAAAATGGAGAAGAATATAAATCATGGTGCGGAGGTTCATTAATATCTGATCAAGTTGTTTTAACTGCTGCTCACTGTGTGGTCGGTGGTATTTCTACCGAAATATTTTTGGGTGCTTCA…	>Dg53 venom S1 protease, complete cDNA, [Dolopus genitalis]	MEFFYVLLLVFTAVFAYPTEGNLNFPFIVGGDPAEEGQFPFQVGVQTHKQNENGEEYKSWCGGSLISDQVVLTAAHCVVGGISTEIFLGASHLGKGKPMKINVGKEGMIFHEDYRGMNNDIAVVILPSKITFSAKIQLVNLPRRSQQNNTFEKSIGWISGWGMMGDDKGSTEQLQFTRRWILPHDYCHYYFPGTFRPETQVCVDGSHAISACRGDSGGPLTIVEEDETRTLVGLTSYGKYTCAKGFPAVYARVTPYLDWIHEKTGITIRE*	271	0.846	YPTEGNLNFPFIVGGDPAEEGQFPFQVGVQTHKQNENGEEYKSWCGGSLISDQVVLTAAHCVVGGISTEIFLGASHLGKGKPMKINVGKEGMIFHEDYRGMNNDIAVVILPSKITFSAKIQLVNLPRRSQQNNTFEKSIGWISGWGMMGDDKGSTEQLQFTRRWILPHDYCHYYFPGTFRPETQVCVDGSHAISACRGDSGGPLTIVEEDETRTLVGLTSYGKYTCAKGFPAVYARVTPYLDWIHEKTGITIRE	254	6	Trypsin {ECO:0000313|EMBL:AFP60126.1}	1e-47	PeptidaseS1_Mar_G34284_c9773_g1	2e-32	Trypsin	7.7e-49	Trypsin-like peptidase domain	0.033	nd	S1 protease	S1 protease	53	yes	yes	complete	Venom S1 protease Dg53	Venom_S1_protease_7_complete	12	46	86.3	56.8	54.76	1243.18	0.320137	810333	2.46401
Venom S1 protease Dg54, complete	Dg1_CLC64_contig_268	>Dg54 venom S1 protease, complete cDNA, [Dolopus genitalis]	AAAAAAAAAAGGATTAATTCCTTGCTTCTCGATTCTTTTTATTTGACAATTACAAAAGGAATGTCTTTAACATCCCCTCATCTTTCTATCCACTTCCTTAAGTACCCAACCTTGTAACTGGCCAACATCAGCATATAAAGTTGGCCAATTAGGGTCGCAAAATCCTCCAGACTTAATCCCAATGAAAACATCTTCATTAACATTATCCGGATTATGATGAACAATTGGACCGCCTGAATCTCCACTGCAAGTTGTTTGAACGTGTTCAGGATCAAAAACACAAATCATAGTATCAGGAACAGACCATTGGTGCAGTATTTTTCTGCACTCAGTTAGATCTAGAACAGTAAGAGTGGCTTTCTTTAAAGTTACAGTCCTTGAGTACTTCTTATCACTGCC…	>Dg54 venom S1 protease, complete cDNA, [Dolopus genitalis]	MVKLTLNTLVLLGLICTITGKEVPIEPQIVNGESVGAAGVDSNGNEIIKNTGEFPYIVSLDEKGFHVCAGVIIGEDMVLTADHCVHGVDPNILQVRAGTLSIYKGVEKTEQVLNVERVTSHPYFRASDNLNDVAILWLKGKFRFNQYVNKVKMSTLTGADYVGQKLTVMGWGSDKKYSRTVTLKKATLTVLDLTECRKILHQWSVPDTMICVFDPEHVQTTCSGDSGGPIVHHNPDNVNEDVFIGIKSGGFCDPNWPTLYADVGQLQGWVLKEVDRKMRGC*	282	0.83	KEVPIEPQIVNGESVGAAGVDSNGNEIIKNTGEFPYIVSLDEKGFHVCAGVIIGEDMVLTADHCVHGVDPNILQVRAGTLSIYKGVEKTEQVLNVERVTSHPYFRASDNLNDVAILWLKGKFRFNQYVNKVKMSTLTGADYVGQKLTVMGWGSDKKYSRTVTLKKATLTVLDLTECRKILHQWSVPDTMICVFDPEHVQTTCSGDSGGPIVHHNPDNVNEDVFIGIKSGGFCDPNWPTLYADVGQLQGWVLKEVDRKMRGC	261	7	Uncharacterized protein {ECO:0000313|EMBL:EKJ76975.1}	8e-25	PeptidaseS1_Mar_G49420_c11103_g1_i1	2e-155	Trypsin	1.3e-44	Domain of unknown function (DUF1986)	7.3e-05	nd	S1 protease	S1 protease	54	yes	yes	complete	Venom S1 protease Dg54	Venom_S1_protease_8_complete	24	29	65.12	37.46	37.46	9857.19	2.53837	153673	0.46728
Venom M12A protease Dg55, complete	Dg1_CLC64_contig_1685	>Dg55 venom M12A protease, complete cDNA, [Dolopus genitalis]	GGTGACATGGAACTCAATGAAGAGCAAATGGCTGGTAGTTCTTCACGTTCATTCGCCAAAATGAAATACATTTTAACTATTGCTTTATTCGCTGTGCTTTTTAACATCTTATTAGCCCTTCCGATTCAGGAAGCTAATAATGAGGATGTTGAAGTGAATCCTGAGGAGTCTGGGGATTTCTTCGAAGGTGACATGGAACTCAATGAAGAGCAAATGGCCTCCCTACTTTATCCAGATAAAAGGAATGGTAGAATTCAAGAACGCTACAGATGGCCCAACAATATTGTCTTTTATGATCTCGGCAATGCATTCAATGATGCACAAAAGGCTCAAATTGAGAAAGCCCTGAGGGAACTTGAAAAACTTACCTGCATAACCTTCAAGCCCCGTACAAAAACT…	>Dg55 venom M12A protease, complete cDNA, [Dolopus genitalis]	MKYILTIALFAVLFNILLALPIQEANNEDVEVNPEESGDFFEGDMELNEEQMASLLYPDKRNGRIQERYRWPNNIVFYDLGNAFNDAQKAQIEKALRELEKLTCITFKPRTKTTKAYVYLTGEDSGCHSAVGHQNGKQRLNLKPNKPGFGCFKLGTIMHEFIHALGFYHQQSASDRDNYVSIIWENIKDGKGHNFAKQPNTLVTDFGVKYDYGSIMHYSGLAFSKNGKATIVPHDKTAKIGQRDGLSPSDIKKLKAMYKCH*	262	0.917	LPIQEANNEDVEVNPEESGDFFEGDMELNEEQMASLLYPDKRNGRIQERYRWPNNIVFYDLGNAFNDAQKAQIEKALRELEKLTCITFKPRTKTTKAYVYLTGEDSGCHSAVGHQNGKQRLNLKPNKPGFGCFKLGTIMHEFIHALGFYHQQSASDRDNYVSIIWENIKDGKGHNFAKQPNTLVTDFGVKYDYGSIMHYSGLAFSKNGKATIVPHDKTAKIGQRDGLSPSDIKKLKAMYKCH	242	4	0	6e-79	#N/A	#N/A	Astacin (Peptidase family M12A)	2e-62	Matrixin	0.00078	nd	M12A protease	M12A protease	55	yes	yes	complete	Venom M12A protease Dg55	Venom_M12A_protease_1_complete	16	43	66.67	47.36	47.36	181.578	0.0467591	452662	1.37643
Venom protein U-Asilidin2-Dg56, complete	Dg1_CLC42_contig_451	>U-Asilidin2-Dg56 venom protein, complete cDNA [Dolopus genitalis]	ATCTGTTAGATTCAAAATGAAATCTTTTATCTTAGTTTTACTGGGCCTATGTGCCATTGCTAGTGCATTGGAGCCAGTCGAATTCGGAGTAGATGTAGAATTTGAGCCCAAAAATGAACTCCCTGATATCATCCGAAACAAAATTGAGGAATTCCTTAAAAAGGTTATAGAGGACTTTGATACGATAACCACTAAAATTGAAAATATGGTCGTAAGATTAAATGGTCAAATTGCGGAGCTAGTTGCAATGGCAAAGGATAAACTTCATGCTGTTAAGACTGAAGTTCAAGGAAAACTCGCTGAAGTTAAGAAACAGGGTGGTGAAGCAGCTGTTTGCGCAACTAAACTTGAACCAGAGTATCACAAAGTCGAGGAGGACTTTTTGGATGAAATTAAAAC…	>U-Asilidin2-Dg56 venom protein, complete cDNA [Dolopus genitalis]	MKSFILVLLGLCAIASALEPVEFGVDVEFEPKNELPDIIRNKIEEFLKKVIEDFDTITTKIENMVVRLNGQIAELVAMAKDKLHAVKTEVQGKLAEVKKQGGEAAVCATKLEPEYHKVEEDFLDEIKTCAAEARRATHQIREDVLKGIANVKNHVKDFREMLKDCLKWNPIRFVKCMKEKHDEFKAVIDDIFNSAQGALRIAQMKAVQISGEAHVCNVYAVKSAEAKIEKLNEKLSSCGKFEMFVF*	247	0.903	LEPVEFGVDVEFEPKNELPDIIRNKIEEFLKKVIEDFDTITTKIENMVVRLNGQIAELVAMAKDKLHAVKTEVQGKLAEVKKQGGEAAVCATKLEPEYHKVEEDFLDEIKTCAAEARRATHQIREDVLKGIANVKNHVKDFREMLKDCLKWNPIRFVKCMKEKHDEFKAVIDDIFNSAQGALRIAQMKAVQISGEAHVCNVYAVKSAEAKIEKLNEKLSSCGKFEMFVF	229	6	Triosephosphate isomerase	0.003	U-Asilidin2-Mar8a_G31085_c9400_g3_i1	0.022	Protein of unknown function (DUF725)	4.9e-06	Modifier of rudimentary (Mod(r)) protein	0.00012	nd	Uncharacterised	Asilidin2	56	yes	yes	complete	Venom protein U-Asilidin2-Dg56	Venom_protein_4_complete	13	35	66.26	54.21	54.21	1193.83	0.307429	288049	0.875883
Venom glycosyl hydrolase Dg57, complete	TRINITY_DN_15130_c0_g2_i3	>Dg57 venom glycosyl hydrolase, complete cDNA, [Dolopus genitalis]	ATTTAGTGCAATATATTCTTTCACAATAATAAGAAGGAAAATGGGAGCTTATGTTAAATTTATGTTTTTTCTTGGTGTAGTGTCACTCCATAGTGTTTATGCAAAACCAACACCAGCTAATCAAATTTGGAACAACAGAAAAGTTTGTGGGTACAAGAGTTGTCCTCCTGGCAAGCCGGAAATGTTAAATGTACACATTGTACCTCACACACATGATGACGTTGGCTGGCTAAAAACTGTAGACCAATATTACTATGGAAGTAAGACCTTAATTCAAAAGGCAGGAGTACAATATATTTTGGATTCAGTAATACAAGAACTCCTGAAGGACCCAAATAAAAAGTTTATTTACGTTGAATCGGCATTCTTTTTCAAATGGTGGAAGGAGCAATCTGAAAA…	>Dg57 venom glycosyl hydrolase, complete cDNA, [Dolopus genitalis]	MGAYVKFMFFLGVVSLHSVYAKPTPANQIWNNRKVCGYKSCPPGKPEMLNVHIVPHTHDDVGWLKTVDQYYYGSKTLIQKAGVQYILDSVIQELLKDPNKKFIYVESAFFFKWWKEQSEKLQEQVKGLVEEGRLEFIGGAWSMNDEATTHYQSIIDQFTWGLRRLNDTFGKCGRPRIGWQIDPFGHSREMASIFAQMGYDGLFFGRLDYQDKDKRLRTKTSEMIWRASANLGKTSDLFTGALYNQYQPPPGFCFDILCADEPIIDGKHSPDNNVHKRVSEFLTFINRQRKYYKTNNIILTMGGDFTFMDANVYYKNLDKLIRYTNEKQANGSDVNLFYSTPSCYLKALHDAEATWPIKDDDFFPYASDPHAYWTGYFTSRPTLKRFERIGNHFLQVCKQ…	1079	0.794	KPTPANQIWNNRKVCGYKSCPPGKPEMLNVHIVPHTHDDVGWLKTVDQYYYGSKTLIQKAGVQYILDSVIQELLKDPNKKFIYVESAFFFKWWKEQSEKLQEQVKGLVEEGRLEFIGGAWSMNDEATTHYQSIIDQFTWGLRRLNDTFGKCGRPRIGWQIDPFGHSREMASIFAQMGYDGLFFGRLDYQDKDKRLRTKTSEMIWRASANLGKTSDLFTGALYNQYQPPPGFCFDILCADEPIIDGKHSPDNNVHKRVSEFLTFINRQRKYYKTNNIILTMGGDFTFMDANVYYKNLDKLIRYTNEKQANGSDVNLFYSTPSCYLKALHDAEATWPIKDDDFFPYASDPHAYWTGYFTSRPTLKRFERIGNHFLQVCKQLSALSPKKEKQLEPHLTFLRE…	1080	10	Alpha-mannosidase	0	#N/A	#N/A	Glycosyl hydrolases family 38 C-terminal domain	1.4e-110	Glycosyl hydrolases family 38 N-terminal domain	2.1e-88	nd	Glycosyl hydrolase	glycosyl hydrolase	57	yes	yes	complete	Venom glycosyl hydrolase Dg57	Venom_glycosyl_hydrolase-like_1_complete	21	19	26.67	40.04	40.04	50.4887	0.0130016	58682.7	0.178439
Venom S10 protease Dg58, complete	Dg1_CLC64_contig_794	>Dg58 venom S10 protease, complete cDNA, [Dolopus genitalis]	TGGGGTCATATAACCGTTCGGATGGGAGTGGCTGTTGAAGATGTCGCCTTTCAATTTAGTATCGCTTTGTGTGCTACTCAGCACTTCCTTCCTCGTGGAAGGAAAAAAGGGTTTTGGCCCAGGTGAACAAGACTGGGGTCATATAACCGTTCGAGATGGGGCGCATTTATTCTATTGGCTTTACTACACAACAGCCCAAGTATCCAACTACACGGAACGACCCCTTGCCATTTGGTTGCAGGGTGGACCTGGGGGATCTTCTACTGGTTATGGAAATTTCGAGGAGCTGGGACCCTTAACTTTGGAGTTAACCTACAGAAACCACACATGGGTCAAAGATATGAATGTTATCTTCCTCGATAATCCTGTTGGGACTGGCTTCAGTTACGTTGACAACAA…	>Dg58 venom S10 protease, complete cDNA, [Dolopus genitalis]	MSPFNLVSLCVLLSTSFLVEGKKGFGPGEQDWGHITVRDGAHLFYWLYYTTAQVSNYTERPLAIWLQGGPGGSSTGYGNFEELGPLTLELTYRNHTWVKDMNVIFLDNPVGTGFSYVDNKKYLTTDNKMIALDFVEFLKQFYRKHPEFRKTPLHIFSESYGGKMAAEIALELYKAIKAKKIDCNFQSVALGDAWVSPMDSVYSWAPLLLQMGIIDHPGHDEIMAAAKRVEVALKNGKFVEATNLWGITQRVLLSNSAGVDFYNILKKTPAYFLKMNSLVKNLDVAMYDTLVHFDRPISRRQTLDQLMKGAVSKTLNIPRHVTWGSQSNVVFSTLSGDFMKPVVHIVEELLNKTDINVNVFSGHLDLICATPGTINWVDRLRWHSWQQYYNAPRRTISVN…	444	0.799	KKGFGPGEQDWGHITVRDGAHLFYWLYYTTAQVSNYTERPLAIWLQGGPGGSSTGYGNFEELGPLTLELTYRNHTWVKDMNVIFLDNPVGTGFSYVDNKKYLTTDNKMIALDFVEFLKQFYRKHPEFRKTPLHIFSESYGGKMAAEIALELYKAIKAKKIDCNFQSVALGDAWVSPMDSVYSWAPLLLQMGIIDHPGHDEIMAAAKRVEVALKNGKFVEATNLWGITQRVLLSNSAGVDFYNILKKTPAYFLKMNSLVKNLDVAMYDTLVHFDRPISRRQTLDQLMKGAVSKTLNIPRHVTWGSQSNVVFSTLSGDFMKPVVHIVEELLNKTDINVNVFSGHLDLICATPGTINWVDRLRWHSWQQYYNAPRRTISVNGVLEGYFKQGGRFAMYWVNRA…	422	2	GJ13240 {ECO:0000313|EMBL:EDW69443.1}	0	#N/A	#N/A	Serine carboxypeptidase	1e-85	Alpha/beta hydrolase family	3.7e-05	nd	Carboxypeptidase	S10 protease	58	yes	yes	complete	Venom S10 protease Dg58	Venom_carboxypeptidase-like_protein_1_complete	23	22	40.41	37.67	37.67	170.872	0.044002	83025	0.252458
Venom S1 protease Dg59, complete	Dg1_CLC42_contig_191	>Dg59 venom S1 protease, complete cDNA, [Dolopus genitalis]	TAGTTTTACATGTAAAGAATTTGATATGGTAGTCAATAAGTTTTCACAAGTTTTAAAGATAACAATAAAACTTTAGCATCAAAAGCTTGCTTGCTGCAATTTCCTTTTGGAGTGAATTTTCAATTACATTAATTAATTGTTTTATTATCACTACCTAGTTTATGTGATACTTCAGGCATCACTATATAAAACTCGGGCTGAACTGCCTTTCGAAAGTATTTTAAAAACTCTCGAAAGATGAGGTTCTCCATATTTGTAATTTGTTTACTTCTGGCTGCAGTTATCGCTTCACCAGTAAAAGAGTATGAAATTCAAAAATATATTGCAGGTGGAAACCCTGCTAGACCTGCACAGTTTTCCTTCCAAGTCGGAATTTCAACTCGGAAAGCAACCAAAGAT…	>Dg59 venom S1 protease, complete cDNA, [Dolopus genitalis]	MRFSIFVICLLLAAVIASPVKEYEIQKYIAGGNPARPAQFSFQVGISTRKATKDGMEYTSWCGGSLISEEWVLTAAHCLHGGIQSDIYLGATDLSKDEPGRIVLSIPKENLFVYENYIPQQIRNDIALAKLPRRILLSQYIQTVNLPRRNQLSENFIKQVGWISGWGMVNDSSTAKELQYTRRWILPHEWCDYEYGGFYIKETQVCIDGSHGMGSCRGDSGGPLTVEEEDGTRTLVGATSYGRGICGKGNPSVYTRVSAFMEWIIEKTGIQMRE*	275	0.889	SPVKEYEIQKYIAGGNPARPAQFSFQVGISTRKATKDGMEYTSWCGGSLISEEWVLTAAHCLHGGIQSDIYLGATDLSKDEPGRIVLSIPKENLFVYENYIPQQIRNDIALAKLPRRILLSQYIQTVNLPRRNQLSENFIKQVGWISGWGMVNDSSTAKELQYTRRWILPHEWCDYEYGGFYIKETQVCIDGSHGMGSCRGDSGGPLTVEEEDGTRTLVGATSYGRGICGKGNPSVYTRVSAFMEWIIEKTGIQMRE	257	6	GK17012 {ECO:0000313|EMBL:EDW72759.1}	2e-55	PeptidaseS1_Mar_G34284_c9773_g1	1e-33	Trypsin	2e-48	Trypsin-like peptidase domain	0.0059	nd	S1 protease	S1 protease	59	yes	yes	complete	Venom S1 protease Dg59	Venom_S1_protease_9_complete	25	26	57.3	39.39	34.13	777.708	0.200271	213212	0.648323
Venom S1 protease Dg60, complete	Dg1_CLC64_contig_985	>Dg60 venom S1 protease, complete cDNA, [Dolopus genitalis]	TAGTAAAAATTTCATATTTTTATTTCCTTAAAGTAATTTCGCCATTCTTTTCAATCCAGTCCAGGAAAGCAGTAACTCTAGTGTAAACGGATGGGAATCCAGTTCCACATCCTTTAGGTCTTCCATAGGAAACAATTCCAACAAGTGTCCTTGTGCCATCAGCTTCATCAATTGCAAGCGGACCGCCAGAATCACCCTTGCAGTTGGAAATTCCTTGAGAGCCATCTACACAAATTTCAGTTTCTTTTTTGAAAAGTCTGAAGGTGGTTTCACATTTTGAATCACGCAAAATAGATCTTTGGGCAACTTGAAGCTCATCGGGTTGGTCTGCATCATTTGCAGTTAATCCCCATCCAGAGATCCATGCCATCCTATTTACAAATCCTGAATCCCTTTGGC…	>Dg60 venom S1 protease, complete cDNA, [Dolopus genitalis]	MKSFAAVLLLATTAFAIPALQPRIAGGRTARPTDVPYQVGLDISKYTAKIGEWDEWCGASLVSDQLIVTAAHCLRNAVGADVYLGTINFMKDDEPGRIMVHVKRSAFIIHEDYNHYLLKNDIALIKLPHKVSLSDRIKPLNLPRLSQRDSGFVNRMAWISGWGLTANDADQPDELQVAQRSILRDSKCETTFRLFKKETEICVDGSQGISNCKGDSGGPLAIDEADGTRTLVGIVSYGRPKGCGTGFPSVYTRVTAFLDWIEKNGEITLRK*	272	0.771	IPALQPRIAGGRTARPTDVPYQVGLDISKYTAKIGEWDEWCGASLVSDQLIVTAAHCLRNAVGADVYLGTINFMKDDEPGRIMVHVKRSAFIIHEDYNHYLLKNDIALIKLPHKVSLSDRIKPLNLPRLSQRDSGFVNRMAWISGWGLTANDADQPDELQVAQRSILRDSKCETTFRLFKKETEICVDGSQGISNCKGDSGGPLAIDEADGTRTLVGIVSYGRPKGCGTGFPSVYTRVTAFLDWIEKNGEITLRK	255	6	GI12385 {ECO:0000313|EMBL:EDW17926.1}	4e-55	PeptidaseS1_Mar_G34284_c9773_g1	6e-38	Trypsin	5e-53	Trypsin-like peptidase domain	9.4e-05	nd	S1 protease	S1 protease	60	yes	yes	complete	Venom S1 protease Dg60	Venom_S1_protease_10_complete	26	26	75.65	36.48	32.55	718.604	0.185051	94056.3	0.286001
Venom S1 protease Dg61, complete	Dg1_CLC64_contig_150	>Dg61 venom S1 protease, complete cDNA, [Dolopus genitalis]	ATGACTTTCGTCAAAAAAATATTTTAAATAGTAAAGGTAGAAGATAAGGGTTCGTTGAGGAAGTTGAAGTGCTAATTTAATTGAAAGTCACCAACTGCAGAGCAGTTTCAGTAATAAACTTATTGCTTTTAAAATTTTTCCAACAGCAAGTCTCCCTGCGAGAAAAAAATATGACTACTAATTTATTCTTTTTTATTTTATCCACCATTTCCCAAATTAAGGAAGCATTCTAATGCCAGTTTTTGAAGAAATCCAGCCAAGATATGAAGAAACCCTCGTGTAAGAAACAGGGAAGCTCTTCTGGCATCCTTCAGCGCGACCGTAAGATGTAAGGCCAATGAGAGTATTCTCTCCATTAAGATTTTTAACAACAAGAGGACCGCCTGAATCACCAGCGCA…	>Dg61 venom S1 protease, complete cDNA, [Dolopus genitalis]	MKLILVLSTVLAFALAFSDEVPYGIENRISGGVETKPHQIPYQVGMQMTKIRDGREIYTWCGGSLIADNFVLTAAHCLYEAEAAVIFLGAHNRRSLSEPGRILIAVDPDDWIIHEEYNPILTENDIALILLPKRVPLSKTIQTIRLPTLSENNENYVNSMAIISGWGRTGDSPDGAASDVLRYVHRSIMTNEFCSNFFPMFKRTQICVDGSRAQSACAGDSGGPLVVKNLNGENTLIGLTSYGRAEGCQKSFPVSYTRVSSYLGWISSKTGIRMLP*	277	0.871	FSDEVPYGIENRISGGVETKPHQIPYQVGMQMTKIRDGREIYTWCGGSLIADNFVLTAAHCLYEAEAAVIFLGAHNRRSLSEPGRILIAVDPDDWIIHEEYNPILTENDIALILLPKRVPLSKTIQTIRLPTLSENNENYVNSMAIISGWGRTGDSPDGAASDVLRYVHRSIMTNEFCSNFFPMFKRTQICVDGSRAQSACAGDSGGPLVVKNLNGENTLIGLTSYGRAEGCQKSFPVSYTRVSSYLGWISSKTGIRMLP	260	6	GK17012 {ECO:0000313|EMBL:EDW72759.1}	1e-57	PeptidaseS1_Mar_G34284_c9773_g1	1e-36	Trypsin	1.3e-50	Trypsin-like peptidase domain	0.004	nd	S1 protease	S1 protease	61	yes	yes	complete	Venom S1 protease Dg61	Venom_S1_protease_11_complete	27	33	68.12	34.41	32.31	1395.34	0.359322	396006	1.20415
Venom S1 protease Dg62, complete	Dg1_CLC64_contig_207	>Dg62 venom S1 protease, complete cDNA, [Dolopus genitalis]	TTGAAATAACGTATAAATGCAGAGCCAGTACTCTACTGAAGTAGTTTATCTTTGGAAGCCCGACAATGAATATTATTTTAATTTGTTCTATGCTGTTCGGAACAGCTTTAGCTTTTCCCATCGATGATGGGGTTGAATATTACGTTGAAAGTCGCATTACTGGTGGAGACATTGCCATTCCCAATCAATTCCCGTACCAAGTGGGTATGGAAATGGAAAAAAATCGTAATGGAAAGAGAGTTTTTACCTGGTGCGGAGGTTCCTTATTGTCGGAAACTGTAGTAGTAACTGCAGCACACTGTTTGAATCAAGCTCTTAATGCAATTGTTATGTTCGGGGCTCATAATCGATACGCCCCTGAGGAGCCTGGACGTATCATGATTGACATTACACCAGAAA…	>Dg62 venom S1 protease, complete cDNA, [Dolopus genitalis]	MNIILICSMLFGTALAFPIDDGVEYYVESRITGGDIAIPNQFPYQVGMEMEKNRNGKRVFTWCGGSLLSETVVVTAAHCLNQALNAIVMFGAHNRYAPEEPGRIMIDITPENMIVHETYNRISSENDIALIILPRKVPLSKIIQTINLPRLSQKSNKFENTMALISGWGRKGDGPQDSGVRELRFVLRRILPDENCKHIYPMYKSYNQVCVDGAEQKSACSGDSGGPLAITEANGSKTLIGLTSYGRANGCQKNFPVAYTRITAFLNWIAEHSGLEIRQ*	280	0.881	FPIDDGVEYYVESRITGGDIAIPNQFPYQVGMEMEKNRNGKRVFTWCGGSLLSETVVVTAAHCLNQALNAIVMFGAHNRYAPEEPGRIMIDITPENMIVHETYNRISSENDIALIILPRKVPLSKIIQTINLPRLSQKSNKFENTMALISGWGRKGDGPQDSGVRELRFVLRRILPDENCKHIYPMYKSYNQVCVDGAEQKSACSGDSGGPLAITEANGSKTLIGLTSYGRANGCQKNFPVAYTRITAFLNWIAEHSGLEIRQ	263	6	GF23903 {ECO:0000313|EMBL:EDV40495.1}	2e-58	PeptidaseS1_Mar_G34279_c9773_g1_i1	3e-32	Trypsin	7.2e-44	Trypsin-like peptidase domain	0.01	nd	S1 protease	S1 protease	62	yes	yes	complete	Venom S1 protease Dg62	Venom_S1_protease_12_complete	38	24	62.72	30.63	24.89	864.491	0.222619	186297	0.566481
Venom protein U-Asilidin5-Dg63, complete	Dg1_CLC64_contig_24	>U-Asilidin5-Dg63 venom protein, complete cDNA [Dolopus genitalis]	GATGGTATAATCATGAAATATTTAGCGTTTATCTTCTTTGCTTGCGCTCTTCAGAGCATTTATGCAGATAGTATTCAAGATGCTATTCAGCAAGGGAACGAAAGAATTGCTCAGTTAAAATCGCGTTGGCAAAATGAGATTGCAGAAACTGAAAATATTATCCTTCCCGAAATTGATGCATTAGCTGCACAATTCGCCGAAGTTGCTGCACATGTTGCTAAGCAGGTTAAGGATGATGCTGGTAAGGTAAAGGCAGCTGAAAATGTGAAGGTTGCTTTCGATGCTTTCATTGCTGAGGCAAAGAAGTCGGTCTCGAAAATCGCAAATGCTAGACCTGATGTTCTCGAGAAGGCTTTCAGTGGTGCCAAGGTCGCTAGTTACGGCTATGGGGAACTCTCG…	>U-Asilidin5-Dg63 venom protein, complete cDNA [Dolopus genitalis]	MKYLAFIFFACALQSIYADSIQDAIQQGNERIAQLKSRWQNEIAETENIILPEIDALAAQFAEVAAHVAKQVKDDAGKVKAAENVKVAFDAFIAEAKKSVSKIANARPDVLEKAFSGAKVASYGYGELSKMVSDLKQAAAGNTCKEAIVAKLVELAAKQVNEVTECVLKGGDNFPVPPTDVLQLRTTAQQVTKDIINMYNRCSEEVGTICFDNLVENLKKETQNAVKNGDSYVDAPHAEVDMQKHVSKFCVKSKAGFLKRQAPQIKGKMDQC*	273	0.788	DSIQDAIQQGNERIAQLKSRWQNEIAETENIILPEIDALAAQFAEVAAHVAKQVKDDAGKVKAAENVKVAFDAFIAEAKKSVSKIANARPDVLEKAFSGAKVASYGYGELSKMVSDLKQAAAGNTCKEAIVAKLVELAAKQVNEVTECVLKGGDNFPVPPTDVLQLRTTAQQVTKDIINMYNRCSEEVGTICFDNLVENLKKETQNAVKNGDSYVDAPHAEVDMQKHVSKFCVKSKAGFLKRQAPQIKGKMDQC	254	6	#N/A	#N/A	U-Asilidin5-Eru1a_G79357_c9042_g2_i1	3e-117	Prominin	0.00075	Prominin	0.00075	nd	Uncharacterised	Asilidin5	63	yes	yes	complete	Venom protein U-Asilidin5-Dg63	Venom_protein_5_complete	33	16	55.51	28.21	28.21	6416.4	1.65232	150769	0.458449
Venom S1 protease Dg64, complete	TRINITY_DN14593_c0_g4_i1	>Dg64 venom S1 protease, complete cDNA, [Dolopus genitalis]	CTTGAAGCTTGGACTCCTTGGTTACACTTTGATACAATTTTTGTTTTTATTTAAATTAAACTTAACGTGAAAGGTTTTAGTGAAACCGTAGATTTCCATGGCCACTCAAATTTTCTTTCAATCTGATCTTATCAGACTTATTATCACATGTAATTGTATATAAAAGAAATAAGACCGAAGCTGATTTTCTCTAACCCATAAACGGCCATTTACCGCCGCTTTTATCTGTACCTTTTCTACTGGGACTAGAGAGAGAACACAATTTCGATTCAGATCTAAGTATACATTGTCTACTATCTTCAGCAATTTGAGTATTAAAGATAGCAAAGCATTCGATAATCGATAAATACAGATTATGTGTTAGGCAGTTTTATCACCCAATTAATTAAATCACGGAAT…	>Dg64 venom S1 protease, complete cDNA, [Dolopus genitalis]	MVRLLVSVVCCLTVLGSALGHPQPRIVGGRIAKDNQFPYQVSVEFLDEHHCGGAILTPTLVITAAHCTHDNLARFLAVRAGTTLRETNGQKVKLTKFIEHPKFHPRTLDYDVAILLLAKPLVFGEGVQPIRLPASGQKQPTAAMGTISGWGRTEEKGKLSTIMRFAQLPILERDYCDTHVAGFTDRMICAGYSQGGIDACNLDSGGPMAVDGELVGIVSWGIGCARPNSPGVYTHVAMLRDWIDDTMSKLKGF*	254	0.826	HPQPRIVGGRIAKDNQFPYQVSVEFLDEHHCGGAILTPTLVITAAHCTHDNLARFLAVRAGTTLRETNGQKVKLTKFIEHPKFHPRTLDYDVAILLLAKPLVFGEGVQPIRLPASGQKQPTAAMGTISGWGRTEEKGKLSTIMRFAQLPILERDYCDTHVAGFTDRMICAGYSQGGIDACNLDSGGPMAVDGELVGIVSWGIGCARPNSPGVYTHVAMLRDWIDDTMSKLKGF	233	6	Trypsin-3 {ECO:0000313|EMBL:JAC03355.1}	1e-63	PeptidaseS1_Mar_G21993_c8116_g1_i1	2e-58	Trypsin	6.7e-63	Domain of unknown function (DUF1986)	0.027	nd	S1 protease	S1 protease	64	yes	yes	complete	Venom S1 protease Dg64	Venom_S1_protease_13_complete	36	21	52.17	28.36	27.02	2044.16	0.526401	103809	0.315656
Venom S1 protease Dg65, complete	Dg1_CLC53_contig_1418	>Dg65 venom S1 protease, complete cDNA, [Dolopus genitalis]	GCTTTATTCTTCTTTCATTGCGTGAAATACAATATGAATATTTTTATATCTTGGCAACGTTTCTTATCCAAGCGCGTACATTCGCATTTGCCAATCTTGTGTATACTCCGTAGTACTTTGGGTTTCCGCACTCAATACCTCCAGAAACAACTCCAATTTGCACTCCCTTGGACACGATTGGACCACCGCTATCTCCTTGGCAGGCATCCTTTCCTGGTTCACCAGCGCAGAACATCATTCCCCTGACACCACCGTAATTCTTAAGGGCGCTGTTGCATACACCTTGATCAACAATGGGAATGTTTACGAACTTAAGATGTTCTGAAACAATTTGGGTATTATTGCTGGTGTATCCCCAACCAGAAACTGTTGCAATATCTCCAGTATTAATCGGGTCAT…	>Dg65 venom S1 protease, complete cDNA, [Dolopus genitalis]	MKWFAVFLLVSAISNAKCSKLPEGRIIGGENGDISDFPYQLSLRIAGRHNCGASVISKRWVLTAAHCLEKILAIDITLRAGSTFSNTGGKIIPADKLFMHPDYNSRWSDYDVGLIRTKTDLTGDNIEIVRLPNFNDPINTGDIATVSGWGYTSNNTQIVSEHLKFVNIPIVDQGVCNSALKNYGGVRGMMFCAGEPGKDACQGDSGGPIVSKGVQIGVVSGGIECGNPKYYGVYTRLANANVRAWIRNVAKI*	253	0.739	SKLPEGRIIGGENGDISDFPYQLSLRIAGRHNCGASVISKRWVLTAAHCLEKILAIDITLRAGSTFSNTGGKIIPADKLFMHPDYNSRWSDYDVGLIRTKTDLTGDNIEIVRLPNFNDPINTGDIATVSGWGYTSNNTQIVSEHLKFVNIPIVDQGVCNSALKNYGGVRGMMFCAGEPGKDACQGDSGGPIVSKGVQIGVVSGGIECGNPKYYGVYTRLANANVRAWIRNVAKI	234	6	Trypsin-4 {ECO:0000313|EMBL:JAC58768.1}	2e-64	PeptidaseS1_Mar_G24008_c8418_g1_i1	2e-170	Trypsin	9.2e-57	Trypsin-like peptidase domain	0.0026	nd	S1 protease	S1 protease	65	yes	yes	complete	Venom S1 protease Dg65	Venom_S1_protease_14_complete	39	14	55.16	24.64	24.64	206.186	0.0530959	257141	0.781901
Venom S1 protease Dg66, complete	Dg1_CLC53_contig_1418	>Dg66 venom S1 protease, complete cDNA, [Dolopus genitalis]	TCTTTCACTCATACCCAATGCAATATTATTATTATAAAAAATCAGTGTTTTGGACAACTTTATTTCTTTTTTTTACATGTTCATTACTTCATCTATCCAACCCCTCACAGCTGCTACGCGAGCATACACACCTGGAAGATTTGGACGCCCACAACCGATGGACCATGAAATTACTCCGACCAGTTTCTTTCCAACAACAAGTGGGCCACCTGAATCTTGTTGGCAAGCATCCTTGCCTCCACTCTTTTCTCCCGCGCACAACATATTTTCGGTGATTTCTTCCTTACGCTGTTTGTATAGCGTAACGCACTCGTTTTGATCCCAAATCGGTACAGCGACGGAATGTAAGACTTCTGGTATAATTCCATTTTCGAAAAGTTTTCCCCATCCACTTGCTAT…	>Dg66 venom S1 protease, complete cDNA, [Dolopus genitalis]	MIGLLSIALLLVSVFNASGVRMEPRIVGGVDTMIEKVPWQAELLYFTVHRCGASIVNETTIITAAHCLERVRRAKSLTVRAGTSFRAKGKDNHDGVTITVKKFLRHPKYEDSGFDYDVAMLWLESPLEFSEKIQPVELPSRNEPIPKGSVGIASGWGKLFENGIIPEVLHSVAVPIWDQNECVTLYKQRKEEITENMLCAGEKSGGKDACQQDSGGPLVVGKKLVGVISWSIGCGRPNLPGVYARVAAVRGWIDEVMNM*	260	0.826	VRMEPRIVGGVDTMIEKVPWQAELLYFTVHRCGASIVNETTIITAAHCLERVRRAKSLTVRAGTSFRAKGKDNHDGVTITVKKFLRHPKYEDSGFDYDVAMLWLESPLEFSEKIQPVELPSRNEPIPKGSVGIASGWGKLFENGIIPEVLHSVAVPIWDQNECVTLYKQRKEEITENMLCAGEKSGGKDACQQDSGGPLVVGKKLVGVISWSIGCGRPNLPGVYARVAAVRGWIDEVMNM	240	6	Trypsin {ECO:0000313|EMBL:AAB66878.1}	6e-55	PeptidaseS1_Mar_G21993_c8116_g1_i1	3e-53	Trypsin	5.2e-63	Domain of unknown function (DUF1986)	0.00043	nd	S1 protease	S1 protease	66	yes	yes	complete	Venom S1 protease Dg66	Venom_S1_protease_15_complete	29	21	68.34	30.01	29.98	206.186	0.0530959	124944	0.379923
Venom S1 protease Dg67, complete	Dg1_CLC31_contig_135	>Dg67 venom S1 protease, complete cDNA, [Dolopus genitalis]	TCCAGCGATTTTGTGACATATTTCCGCAAACATATAGTTTGATAACAAAATAGATAACTTTTTGGAGTGTGTGACTATAAAAGTCCGAAGTTGTTTGCCAGTATTGAAGTTCTCATAATGAAGTCATTCGTTGTGTATTGCTTGTGTTTTGTGGCGGTTTTTGCTCACGCCCCGTTTGAAAGTGTTGACCATCGTATTGCTAATGGACAAGTTGCGTTGCCAAAGCAGTTCCCATACCAAGCAAGACTCCAATTTACAAAGAGAAAAAATGGAAAATTTGTTAGCTCTTTATGTGGGGGTGCCTTAATTTCAAATAAAACCATCCTTACAGCAGCTCATTGTGTAGAAAATGCCGTATCTGTGATGATTTTCTTAGGAACTACAAAATCGTTGTCTAAT…	>Dg67 venom S1 protease, complete cDNA, [Dolopus genitalis]	MKSFVVYCLCFVAVFAHAPFESVDHRIANGQVALPKQFPYQARLQFTKRKNGKFVSSLCGGALISNKTILTAAHCVENAVSVMIFLGTTKSLSNEPTRVMRGSWASRGEFIAHKNFNGTSMENDIALVTTTQAIQFNDAIRPVNLPKFNQMNLENRMAVIAGFGKTGTKAPVSNELRFANRRILSNLLCQRPYPAYFKPNMHLCIDGSQNISTCPGDSGGPLVIQEADESKTVVGLTSFGGISCDTGYPVVFTKVSNYINWIQKHMI*	279	0.622	HAPFESVDHRIANGQVALPKQFPYQARLQFTKRKNGKFVSSLCGGALISNKTILTAAHCVENAVSVMIFLGTTKSLSNEPTRVMRGSWASRGEFIAHKNFNGTSMENDIALVTTTQAIQFNDAIRPVNLPKFNQMNLENRMAVIAGFGKTGTKAPVSNELRFANRRILSNLLCQRPYPAYFKPNMHLCIDGSQNISTCPGDSGGPLVIQEADESKTVVGLTSFGGISCDTGYPVVFTKVSNYINWIQKHMI	251	6	Trypsin {ECO:0000313|EMBL:AFP64222.1}	2e-50	PeptidaseS1_Mar_G34284_c9773_g1	1e-32	Trypsin	1.1e-49	Trypsin-like peptidase domain	3.9e-06	nd	S1 protease	S1 protease	67	yes	yes	complete	Venom S1 protease Dg67	Venom_S1_protease_16_incomplete	49	17	62.17	20.01	18.65	1930.26	0.49707	122803	0.373413
Venom S1 protease Dg68, complete	Dg1_CLC64_contig_1311	>Dg68 venom S1 protease, complete cDNA, [Dolopus genitalis]	TTTTTTCATGTTTGAAGTATTTAATGTATCAAAAAAGGCACAACATGAATTTTCAATCCCTAATTTTAATCCCACCATTCTTTGCAATCCAATCCAAGAAAGCCGTAATCCTAGTATGCACAACTGGTCCCGCAAATCCACACTTATCACTTCCACTATAAGAAACAAGTCCAATAAGTGTCCTAGAACCGTCCTTTTCATCTATTGCAAATGGACCGCCGGAATCACCCTCACAGTTAGAAATCCCCTTAGAACCATCTACGCAAATTTCAGTATCTTGTTCGAAATCCAATTCGCTTTCGCATACTGAATCTGGTAGAATTTTCGTTTTTGCAAATTGAAGCACGTCAGGTTGATTGTCGCCTTTCTCAGTCATTCCCCATCCGGAAATCCAACCAA…	>Dg68 venom S1 protease, complete cDNA, [Dolopus genitalis]	MLVVSVLLLATSSLAIPAQQYSVQSRIAGGKDAIPTQFPYQVGMEITRYIPEEGLVTEWCGGSLISNQLVLTAAHCLYGAREANLYLGATNVIKTRETGRIFVNVKKNSFIVHEDYNDEYVKNDIALIKLPNKINFNKYIKTINLPRLKQRNTKFLGRVGWISGWGMTEKGDNQPDVLQFAKTKILPDSVCESELDFEQDTEICVDGSKGISNCEGDSGGPFAIDEKDGSRTLIGLVSYSGSDKCGFAGPVVHTRITAFLDWIAKNGGIKIRD*	274	0.762	IPAQQYSVQSRIAGGKDAIPTQFPYQVGMEITRYIPEEGLVTEWCGGSLISNQLVLTAAHCLYGAREANLYLGATNVIKTRETGRIFVNVKKNSFIVHEDYNDEYVKNDIALIKLPNKINFNKYIKTINLPRLKQRNTKFLGRVGWISGWGMTEKGDNQPDVLQFAKTKILPDSVCESELDFEQDTEICVDGSKGISNCEGDSGGPFAIDEKDGSRTLIGLVSYSGSDKCGFAGPVVHTRITAFLDWIAKNGGIKIRD	258	6	GD13161 {ECO:0000313|EMBL:EDX09380.1}	4e-54	PeptidaseS1_Mar_G34284_c9773_g1	2e-34	Trypsin	1.5e-52	Trypsin-like peptidase domain	0.00059	nd	S1 protease	S1 protease	68	yes	yes	complete	Venom S1 protease Dg68	Venom_S1_protease_17_complete	37	17	64.47	29.3	25.24	331.392	0.0853383	59672	0.181447
Venom S1 protease Dg69, complete	Dg1_CLC42_contig_6983	>Dg69 venom S1 protease, complete cDNA, [Dolopus genitalis]	TTCTTATAATTTATTGTATTAAAACCTCATACTGAAATTTATTTAATAGAAATTCCTGTGTGCTTGTTAATCCATTTAAGCAATACGTTGACGCGGGTGAAAACAACTGGAAAACCTTGTTCGCACGTAGGCCTTCCGAAGGAAGTAAGACCAACAACTACTTTGGAGCCATCACTTTCTTCAATAATGAGAGGACCGCCAGAGTCACCTTGGCAAGTTGTTTTACGATCACTTCCCTCCACACATAATTGAGTTTTGAGAATCAATCCAAAAAACTTTTTACATACATTGTTATCTAAAATCTTGCGATAAACAAATCTTAGAACATCTGAAGTAGGTTCTTTATCGCCAGTCTTTCCCCAACCCGAAGCGACAGCCACACGGCCAACTAAATGTAAT…	>Dg69 venom S1 protease, complete cDNA, [Dolopus genitalis]	MKVSLVFSVCLAGAIALPRNDINKKNVKLFEKEEFLRLERRIVGGEIATPKQFPYQVGIRTNKIKGIYVWTSWCGGALISDQFVLTAAHCLDNTVSAVLYLGSHNRNASFEMTREMFQVKKENFIMHEKYDPIIIEPDIGLIRLPKKVELNEYINIVKLPKAGQLHLVGRVAVASGWGKTGDKEPTSDVLRFVYRKILDNNVCKKFFGLILKTQLCVEGSDRKTTCQGDSGGPLIIEESDGSKVVVGLTSFGRPTCEQGFPVVFTRVNVLLKWINKHTGISIK*	284	0.632	LPRNDINKKNVKLFEKEEFLRLERRIVGGEIATPKQFPYQVGIRTNKIKGIYVWTSWCGGALISDQFVLTAAHCLDNTVSAVLYLGSHNRNASFEMTREMFQVKKENFIMHEKYDPIIIEPDIGLIRLPKKVELNEYINIVKLPKAGQLHLVGRVAVASGWGKTGDKEPTSDVLRFVYRKILDNNVCKKFFGLILKTQLCVEGSDRKTTCQGDSGGPLIIEESDGSKVVVGLTSFGRPTCEQGFPVVFTRVNVLLKWINKHTGISIK	267	6	GE20514 {ECO:0000313|EMBL:EDW93586.1}	2e-58	PeptidaseS1_Mar_G34284_c9773_g1	4e-31	Trypsin	6.5e-51	Trypsin-like peptidase domain	0.0011	nd	S1 protease	S1 protease	69	yes	yes	complete	Venom S1 protease Dg69	Venom_S1_protease_18_complete	35	20	55.12	33.56	27.17	48.2176	0.0124167	94747.3	0.288102
Venom protein U-Asilidin2-Dg70, complete	Dg1_CLC64_contig_349	>U-Asilidin2-Dg70 venom protein, complete cDNA [Dolopus genitalis]	TTGGTTATATAATATTTGAAATGGCATATTATATTAAGCTTAAAATAGGGGATAGTAAAATGTAATTAATTTACCAAATGACTTTATAAATGTAATTAGTAATTATGCCGACTAATCTACTTTTTATCAATATTTAATAACCAATCGCCGTTTGCATAATTTCTAAAGGCTTTGTATAAAGATCATCTTTTCTTCCGAATTTAATTCCTCGATGATTATTAATCAAATGAAAAGAATCGTTTCGAGAAAAGCATGTTTATGTTTCAAATCGCGCTGAATTCTTCACTGAGACCTAAACATTGCAGTCTTACAAAATTATACTTGCAAAATTCCAGAATTCTGAACTAAAATCACAGCTAAAGTGCTCTGTAATATTGTATAATGAACACAAGGAGAAAC…	>U-Asilidin2-Dg70 venom protein, complete cDNA [Dolopus genitalis]	MRFFVVILLAAVTAQTVLGKPGIIGDITSSIKDASKGIWDKIAEKAGAAIDKAIEKTKDMYKWALGEFAAMGDKLKDMEKKMIASGSDMLRSSFDAAKRFVNSSEEQIQDMLKIIDEKLELATKESVKIVLKETSDLKKWANRTLEGVNDPAKRAQAEKIVGKFVDKNLEKMNKCSQEATKPIKEVYEYANATAAEAAAVARKIVNMLEICYKATNIMTCAIELPQVIKDGNDLMITKFAPMKAKIAAIGTKGALKFSSCVATAKIAMEWEKASIENKINDL*	283	0.853	KPGIIGDITSSIKDASKGIWDKIAEKAGAAIDKAIEKTKDMYKWALGEFAAMGDKLKDMEKKMIASGSDMLRSSFDAAKRFVNSSEEQIQDMLKIIDEKLELATKESVKIVLKETSDLKKWANRTLEGVNDPAKRAQAEKIVGKFVDKNLEKMNKCSQEATKPIKEVYEYANATAAEAAAVARKIVNMLEICYKATNIMTCAIELPQVIKDGNDLMITKFAPMKAKIAAIGTKGALKFSSCVATAKIAMEWEKASIENKINDL	263	4	#N/A	#N/A	U-Asilidin2-Mar4a_G27205_c8885_g1_i1	3e-151	Tht1-like nuclear fusion protein	0.0068	Phasin protein	0.015	nd	Uncharacterised	Asilidin2	70	yes	yes	complete	Venom protein U-Asilidin2-Dg70	Venom_protein_6_complete	20	32	73.05	42.64	42.64	3674.95	0.946356	223595	0.679896
Venom S1 protease Dg71, complete	Dg1_CLC64_contig_40	>Dg71 venom S1 protease, complete cDNA, [Dolopus genitalis]	GATCTCAAACCTATAAAACTTCAAATTTAAATCAGTTCTGGGTGAAATTTAACACCATAAGGATGGCGTTATTTACACTGTTAAGTTTACCCCTAATATCGGCCGCTACGGCTGATCAAAGTTTTATTCAACCTCAAATTGTTGGTGGTATAATAGCAAGTCCAGGACTTTTTACTTATATGGCAACGCTTCACGCTGAGCGCATAAATAATATAGGAATAAAGTGGAGCACGTTTTGTGGATCATCCCTTATTTCGGATGAATTTGTGTTAACTGCAGCACATTGTGTGGTTGATTCAACAATTATTAACGTAAAACTCACGTTTGGCACAACTAATGCCTCCATGGATGCCGACGAGGCGGATCGTTTGGTAATTGATGTCCCGAAGGAAAATATAA…	>Dg71 venom S1 protease, complete cDNA, [Dolopus genitalis]	MALFTLLSLPLISAATADQSFIQPQIVGGIIASPGLFTYMATLHAERINNIGIKWSTFCGSSLISDEFVLTAAHCVVDSTIINVKLTFGTTNASMDADEADRLVIDVPKENIIVYEGYDPKRSLNDIALVKLPRKITFSRMIQPLRLPTRSQPNLDGDVAVVTGWGSMGSLDQTDQNKLRYAQLRIFPDENCKQFFRSYYHDSNICLDGSSQSPCYGDSGGPAVVVDRQDRLFTLVGVASYVSHRGCEKGDPVGYARVTSFLDWIHQHTDIPIKD*	276	0.784	DQSFIQPQIVGGIIASPGLFTYMATLHAERINNIGIKWSTFCGSSLISDEFVLTAAHCVVDSTIINVKLTFGTTNASMDADEADRLVIDVPKENIIVYEGYDPKRSLNDIALVKLPRKITFSRMIQPLRLPTRSQPNLDGDVAVVTGWGSMGSLDQTDQNKLRYAQLRIFPDENCKQFFRSYYHDSNICLDGSSQSPCYGDSGGPAVVVDRQDRLFTLVGVASYVSHRGCEKGDPVGYARVTSFLDWIHQHTDIPIKD	258	6	GA19707 {ECO:0000313|EMBL:EAL29582.2}	3e-49	PeptidaseS1_Mar_G34284_c9773_g1	7e-33	Trypsin	1.1e-46	Trypsin-like peptidase domain	0.0014	nd	S1 protease	S1 protease	71	yes	yes	complete	Venom S1 protease Dg71	Venom_S1_protease_19_complete	45	15	50.55	22.91	20.96	490.786	0.126385	280400	0.852625
Venom alpha amylase Dg72, complete	TRINITY_DN15057_c0_g3_i1	>Dg72 venom alpha amylase, complete cDNA, [Dolopus genitalis]	GGGACTTATAAATAGTAACAAAAGGTGGCCAAAAGACAGAAATATAATAAATAAATAAATTGACAAACGCAGTGCAAAATCAATTTTTTGTTATTAGCATAGAAACAATATCACAACCTATACTTTTGATTCGACATGAATAGCAAGTACTCCGTCCAACTCATGGGTATCAAGAGCAATTTGTGCAAAGCCGCTTCCGTCGACTGTAATCTTTTTCCCAGAGCAGCTTGCTCCAGTTTTAGATCCGCTTATAATATCACAGTATTGGCCAGGGGGTAGGCACGTTTGCAAGCGTTGGTTCAAATGCACATTGTCACCATTAAACGCTATAAATCCTTTGTTTCCCCTGCAGAAAGCGATTTGATTCTTTCCGTTGTCCCACCAGTTTGTAACCTGCGT…	>Dg72 venom alpha amylase, complete cDNA, [Dolopus genitalis]	MLFKFFVVLCSASIALTQHNPHQWENRSTMVHLFEWKWSDIAAECERFLAPKGYGGVQISPPNENVVVNGRPWWERYQPMSYLLTTRSGFESDFADMARRCNNVGVRIYVDVVFNHMAAEQPSPVGTGGSTANIKDKDFPAVPYTMKDFHPSCQINNYNDPYQVRNCELVGLKDLNQTVPWVRDRIVDFLNHLIDLGVAGFRVDAAKHMWPEDLKAIYSRIKNLNTQHGFPANSKPFITQEVIDLGGEVISKFEYNSFGTVTEFKFGAELGRAFYGRNDLKWLKTFGPDWGMLPSKDALVFIDNHDNQRGDDPNILTYKNAKQYKMATAFGLAYNYGIPRVMSSFAFTNMNTPPPTDERGNLISPSINRDDTCGNGYICEHRWRQIYNMVGFKNAVRGT…	492	0.743	QHNPHQWENRSTMVHLFEWKWSDIAAECERFLAPKGYGGVQISPPNENVVVNGRPWWERYQPMSYLLTTRSGFESDFADMARRCNNVGVRIYVDVVFNHMAAEQPSPVGTGGSTANIKDKDFPAVPYTMKDFHPSCQINNYNDPYQVRNCELVGLKDLNQTVPWVRDRIVDFLNHLIDLGVAGFRVDAAKHMWPEDLKAIYSRIKNLNTQHGFPANSKPFITQEVIDLGGEVISKFEYNSFGTVTEFKFGAELGRAFYGRNDLKWLKTFGPDWGMLPSKDALVFIDNHDNQRGDDPNILTYKNAKQYKMATAFGLAYNYGIPRVMSSFAFTNMNTPPPTDERGNLISPSINRDDTCGNGYICEHRWRQIYNMVGFKNAVRGTQVTNWWDNGKNQIAFCR…	474	10	0	0	#N/A	#N/A	Alpha amylase, catalytic domain	8.8e-22	Alpha amylase, C-terminal all-beta domain	5.8e-13	nd	Alpha amylase	alpha amylase	72	yes	yes	complete	Venom alpha amylase Dg72	Venom_alpha_amylase_2_complete	32	16	43.18	28.27	28.27	2506.34	0.645421	29817.7	0.0906679
Venom S1 protease Dg73, complete	Dg1_CLC31_contig_21	>Dg73 venom S1 protease, complete cDNA, [Dolopus genitalis]	GGTTGTCGAAAATACTGGAGAATTCCCCTGAGATCAACTTTCTCAGTAGAACGGAGTGTTTTCTAAGATGTTGCTAAGCATACTGCTAGAAATTATAATCGCTGCATTATGTGGTTCCGAAAATATTGGAGACTATCAGGTTGTCGAAAATACTGGAGAATTCCCCTATTTAGTATCTCTGGAGGAGAGGAGCCAATATCTTTGCAGTGGAGCTTTAATTAAAGAAAATGCCGTCTTGACTGCTGCTCATTGTGTTGATGGATTTTTTACAGATTTCCTCACAATACGAGCAGGAAATTTACTGCAGAAGGAAAATTCGAATAATGTTCAAACCCTGGCGATAGAATTTTACAGAAAACACGAATACTACAACCCCAAAACAGTGGAAAACGACATATC…	>Dg73 venom S1 protease, complete cDNA, [Dolopus genitalis]	MLLSILLEIIIAALCGSENIGDYQVVENTGEFPYLVSLEERSQYLCSGALIKENAVLTAAHCVDGFFTDFLTIRAGNLLQKENSNNVQTLAIEFYRKHEYYNPKTVENDISIIKTKGLFKLNKFVNIIKLPNGGETFYNQEATIIGWGQTDDAQLPTILKKANLKIIDKDSCERAFGYALRLYYSMLCGLDLSKRTQGLCNGDSGSPTVIHNPKKPGSDVLVGLNSWVVKPGKFCQPQYPSVITNVAKMKSWIDIKLKTVF*	262	0.756	ENIGDYQVVENTGEFPYLVSLEERSQYLCSGALIKENAVLTAAHCVDGFFTDFLTIRAGNLLQKENSNNVQTLAIEFYRKHEYYNPKTVENDISIIKTKGLFKLNKFVNIIKLPNGGETFYNQEATIIGWGQTDDAQLPTILKKANLKIIDKDSCERAFGYALRLYYSMLCGLDLSKRTQGLCNGDSGSPTVIHNPKKPGSDVLVGLNSWVVKPGKFCQPQYPSVITNVAKMKSWIDIKLKTVF	244	6	Trypsin-1 {ECO:0000313|EMBL:AGK76305.1}	7e-30	PeptidaseS1_Mar_G49420_c11103_g1_i1	9e-50	Trypsin	9.1e-45	Trypsin-like peptidase domain	0.12	nd	S1 protease	S1 protease	73	yes	yes	complete	Venom S1 protease Dg73	Venom_S1_protease_20_complete	41	13	55.17	23.17	23.17	2100.8	0.540987	33479.3	0.101802
Venom S1 protease Dg74, complete	Dg1_CLC64_contig_106	>Dg74 venom S1 protease, complete cDNA, [Dolopus genitalis]	TATCGATTGATCAAGAAGCAATTAGATATATTTTTTAATTATTAATATTCAGTCAAGAACAAAAAATAATATTTTTTAAAAATAACGTGTAACTTATTGAAATACAAAAATAAGTTTCAGATAAATAAGCCCTTAATGGTCAAATGTACTTAAATGTTCCAATGCTGCTTATAATGCGGTTATTAAATTTTAAATTAACGCGTTAAATTGAACGTTGCTCCCTTTTGATTATCTTTTTTCCATGCGACGCTTTGGAGTGCTATGATAACAAAGTCCTTAGAATAAAACTACTATAAATGAAACCAACGAATGTTTTTATCTTCTAATTATTGAACTGGGATTCCAGTTTTTTCATGAATCCAGTTAAGATAAAATGATACACGTGTAAAAATAACAGGG…	>Dg74 venom S1 protease, complete cDNA, [Dolopus genitalis]	MKSILLVFLFLAAAVAIPLENKNNPLGIQPRITGGQNAQPNQFPYQVGLKLTKFIKGLPFSAWCGGSLISNKVVLTAAHCLLNSNGGMIYLGAHNRSKPTENGRAMVKVWKSNYILHENYDDFLHTDDIALIVLPQKVQLTDKIKVINMPQSSKFDVTGRIAIVSGWGRTGDRKNSTTNILRFADQRIMPDDYCMKPYGIILPSQICVDTSNGKSACQGDSGGPLAIEDSKGSNTVVGLTSYGKVYGCEKGYPVIFTRVSFYLNWIHEKTGIPVQ*	276	0.866	IPLENKNNPLGIQPRITGGQNAQPNQFPYQVGLKLTKFIKGLPFSAWCGGSLISNKVVLTAAHCLLNSNGGMIYLGAHNRSKPTENGRAMVKVWKSNYILHENYDDFLHTDDIALIVLPQKVQLTDKIKVINMPQSSKFDVTGRIAIVSGWGRTGDRKNSTTNILRFADQRIMPDDYCMKPYGIILPSQICVDTSNGKSACQGDSGGPLAIEDSKGSNTVVGLTSYGKVYGCEKGYPVIFTRVSFYLNWIHEKTGIPVQ	259	6	GE20514 {ECO:0000313|EMBL:EDW93586.1}	7e-70	PeptidaseS1_Mar_G34284_c9773_g1	1e-36	Trypsin	8.8e-51	Trypsin-like peptidase domain	0.0052	nd	S1 protease	S1 protease	74	yes	yes	complete	Venom S1 protease Dg74	Venom_S1_protease_21_complete	43	15	62.55	22.65	22.65	908.348	0.233913	107682	0.327434
Venom S1 protease Dg75, complete	Dg1_CLC64_contig_1540	>Dg75 venom S1 protease, complete cDNA, [Dolopus genitalis]	TCTTGTGAATCTCAATCAATAAAGTTCTTTAAGAACTCTAGAATCCAAATTGTATTTTTTTTAAGTTCCTAAACGTTAATAATTTAACTTATATAATTTTTTTTCAAATCTAAGTATGAATGACAAACAGTTTCCTCATTAATTTATAATTCACTTTTATCTAAGACGCATGTCTATCTAGTCCCTTATAGCAATTCCAGTAATTTCATGAATCCAATCCAAAAATGCTGTAACTTTGGCATATGCCGTCGGGTGGCCCTTCTCACATCCCCAAGGGCTTCCGTAAGACACAACTCCGATCTGAGTGAATGCTCGATCTTTCCTATCAACAACAACAGCAGGTCCACCTGAATCCCCAGAACATGAAGACTTTCCCTTTCCAGCAATGCATATATTAGT…	>Dg75 venom S1 protease, complete cDNA, [Dolopus genitalis]	MKLAVLSVLLVAGSLSFPEKNFLYKSGGNTFVEFSLQKRIFDGIKAHPHYFPYMASLHIRFSDKDGNERGGGFCGGSLISERFILTAGHCLIGASRVKVWLGAHDLSKETEEGRVEIHVQKEGIFVYEGYDPRKFIHDIAIIKLPEAVKLTREIQIVRLADRSFNSANDIAIISGWGNNGNSQGSDILRYAQLRILPDEVCKNFFTIFYHPTNICIAGKGKSSCSGDSGGPAVVVDRKDRAFTQIGVVSYGSPWGCEKGHPTAYAKVTAFLDWIHEITGIAIRD*	285	0.66	FPEKNFLYKSGGNTFVEFSLQKRIFDGIKAHPHYFPYMASLHIRFSDKDGNERGGGFCGGSLISERFILTAGHCLIGASRVKVWLGAHDLSKETEEGRVEIHVQKEGIFVYEGYDPRKFIHDIAIIKLPEAVKLTREIQIVRLADRSFNSANDIAIISGWGNNGNSQGSDILRYAQLRILPDEVCKNFFTIFYHPTNICIAGKGKSSCSGDSGGPAVVVDRKDRAFTQIGVVSYGSPWGCEKGHPTAYAKVTAFLDWIHEITGIAIRD	268	6	GI16684 {ECO:0000313|EMBL:EDW17100.1}	6e-42	PeptidaseS1_Mar_G34284_c9773_g1	6e-20	Trypsin	5e-50	#N/A	#N/A	nd	S1 protease	S1 protease	75	yes	yes	complete	Venom S1 protease Dg75	Venom_S1_protease_22_complete	201	15	61.27	27.42	0.08	474.852	0.122282	6452.5	0.0196204
Venom C1A protease Dg76, complete	Dg1_CLC64_contig_1032	>Dg76 venom C1A protease, complete cDNA, [Dolopus genitalis]	ATAAGATATCGATGCGTATCAGCTTTTCATTGAAAAAAGTTTGTGTTTATGTTTTTATATAAAGTCGCAATTGTGTCTCAGAATTCATTCTAGTGCTTTCAAGCAAAGTAAAAGGTTCAAATTTCTTCAAAAATGAAGGGTTTCTTCACATTCATCGCTTTTGGCGCTGTTCTCGCTTTTGCGGCAGCTGATTTTGAATCTGAATGGGCTCAATTCAAAGTACAATACAATAGGCATTATGCAACTCCACAGGAAGAAGCCTTCCGCAAGGAACTTTTCCGCAAAACTTGGGAAATGGTACAAGAGCACAACGCCAAGTATGTACGTGGAGAAGTTACCTGGCAAATGGGAATTAACGATTTCGCTGACTGGACTTCTGAAGAAAAGAAGAGGTTGAAC…	>Dg76 venom C1A protease, complete cDNA, [Dolopus genitalis]	MKGFFTFIAFGAVLAFAAADFESEWAQFKVQYNRHYATPQEEAFRKELFRKTWEMVQEHNAKYVRGEVTWQMGINDFADWTSEEKKRLNGVISSYSFTFDAEWENFKNEYKRQYPNAEEEAYRRGIFTIAMENIRDHNKKFDKGEVTWKMGVNNFTDLTQNEFASTHLMRQKKLSEEQFRADWEDFKGKFGRQYENSVEEHFRRGIFRVKWEVIVQHNEKYNKGQVSWKMGSNNFTDWTGDEFSSHVMRPRPRSITLSEE*	289	0.777	DFESEWAQFKVQYNRHYATPQEEAFRKELFRKTWEMVQEHNAKYVRGEVTWQMGINDFADWTSEEKKRLNGVISSYSFTFDAEWENFKNEYKRQYPNAEEEAYRRGIFTIAMENIRDHNKKFDKGEVTWKMGVNNFTDLTQNEFASTHLMRQKKLSEEQFRADWEDFKGKFGRQYENSVEEHFRRGIFRVKWEVIVQHNEKYNKGQVSWKMGSNNFTDWTGDEFSSHVMRPRPRSITLSEE	241	0	Cathepsin M {ECO:0000313|EMBL:ACI66799.1}	3e-24	#N/A	#N/A	Cathepsin propeptide inhibitor domain (I29)	1.9e-33	Cathepsin propeptide inhibitor domain (I29)	1.9e-33	nd	C1A protease	C1A protease	76	yes	no	complete	Venom C1A protease Dg76	Venom_C1A_protease_1_incomplete	40	15	29.02	23.45	23.45	2204.62	0.567722	186086	0.565841
Venom S1 protease Dg77, complete	Dg1_CLC64_contig_1552	>Dg77 venom S1 protease, complete cDNA, [Dolopus genitalis]	GCTCTTCCGATCTTTTTTTTCTTAGTTTTGTGGAGTAAAACTGTGGACATGAAATACTTAGCAACTTTATTTCTCTTAACAGGGATTCTATGCCTTCCTCAATATGAAAATATACAAAGTCTTTCTGGAGTGGAATCCCGAATAGTTGGAGGGCAGATTGCTAAACCTCACCAGTTTCCCTACACAGTTGGTATACGTCTTATTCGACAAAAGGATGGCGTTGAGTATACTTCTTGGTGCGGAGGATCTCTAATATCTAACAGAGCTGTTCTTACTGCTGGACACTGCATGAGGAATACCGTACGGGTATTATTGCATTTCGTTTGCCATAATCGATGGGACAAAACCGAGCCAAACCGAGTTACGATTGAAGTAGGAAAAAAAAACTTTATCGTTCAT…	>Dg77 venom S1 protease, complete cDNA, [Dolopus genitalis]	MKYLATLFLLTGILCLPQYENIQSLSGVESRIVGGQIAKPHQFPYTVGIRLIRQKDGVEYTSWCGGSLISNRAVLTAGHCMRNTVRVLLHFVCHNRWDKTEPNRVTIEVGKKNFIVHPDFKYEYLYNDIALIMIPDGVTLSDKIQIVNLPRRRQGPLENLMAIASGWGKAGYKIGASEILRFVQLKVVDNDQCGNFGTLKPEQLCCDGHGPKSTCEGDSGGPLVLQESDGSKTLIGLTSFGAYTCEDEYPMVFTRVTSFLDWISKNTDIQIRD*	274	0.681	LPQYENIQSLSGVESRIVGGQIAKPHQFPYTVGIRLIRQKDGVEYTSWCGGSLISNRAVLTAGHCMRNTVRVLLHFVCHNRWDKTEPNRVTIEVGKKNFIVHPDFKYEYLYNDIALIMIPDGVTLSDKIQIVNLPRRRQGPLENLMAIASGWGKAGYKIGASEILRFVQLKVVDNDQCGNFGTLKPEQLCCDGHGPKSTCEGDSGGPLVLQESDGSKTLIGLTSFGAYTCEDEYPMVFTRVTSFLDWISKNTDIQIRD	258	8	Chymotrypsin BI {ECO:0000313|EMBL:JAC55668.1}	9e-53	PeptidaseS1_Mar_G34284_c9773_g1	1e-32	Trypsin	3.4e-49	Domain of unknown function (DUF316)	0.00024	nd	S1 protease	S1 protease	77	yes	yes	complete	Venom S1 protease Dg77	Venom_S1_protease_23_complete	62	12	54.58	17.24	14.67	424.254	0.109252	63120	0.191932
Venom NPC2-like protein Dg78, complete	Dg1_CLC64_contig_14560	>Dg78 venom NPC2-like protein, complete cDNA, [Dolopus genitalis]	ATGTTCCGATTTGCTGTACTTGCTGCCCTCCTGGTTGTTGCCTCTGCGACTGAGTTCAGGGCATGTCAAAATCCGGTTAATCCCGCTGCAGTTCGTGTGCAAGGATGTGAAAAGATGCCATGTGATATTGTGAAAGGAAAGGATGCCATCATTGAAGTTGATTTTACAGCAAAAAAACTAGCCAATACGCTCCATGCTAAAATCGTTGCTAACGCTGCGGGAATTCATGTTCCCTACCCACTCCCTGAAAATTTAGGAAATGTATGCAAAAATCTCCTTAACGACGGATACTGTCCCTTGGATGCCAATGAAGATGCTACCTACAAACTCGTCCTCCCAGTCGCAACTGGCTACCCACTAATTCCAGTCGCTATTGAAGTTTCGATCGTTGATGAAGAA…	>Dg78 venom NPC2-like protein, complete cDNA, [Dolopus genitalis]	MFRFAVLAALLVVASATEFRACQNPVNPAAVRVQGCEKMPCDIVKGKDAIIEVDFTAKKLANTLHAKIVANAAGIHVPYPLPENLGNVCKNLLNDGYCPLDANEDATYKLVLPVATGYPLIPVAIEVSIVDEETKVHSCFIIDIIVRKN*	150	0.894	TEFRACQNPVNPAAVRVQGCEKMPCDIVKGKDAIIEVDFTAKKLANTLHAKIVANAAGIHVPYPLPENLGNVCKNLLNDGYCPLDANEDATYKLVLPVATGYPLIPVAIEVSIVDEETKVHSCFIIDIIVRKN	133	6	AGAP007197-PA-like protein {ECO:0000313|EMBL:KFB35565.1}	2e-30	#N/A	#N/A	ML domain	1.3e-24	#N/A	#N/A	nd	Uncharacterised	NPC2-like protein	78	yes	yes	complete	Venom NPC2-like protein Dg78	Venom_protein_NPC2-like_1_complete	67	7	55.03	12.06	12.06	5.64335	0.00145325	113973	0.346562
Venom endonuclease Dg79, incomplete	TRINITY_DN31196_c0_g1_i1	>Dg79 venom endonuclease, incomplete cDNA, [Dolopus genitalis]	CGATCTTGCGCTCATTCTTCTAAGTGTTTCCTTTGAATATTCAAATGCTAAATGTTCATTGGATATTCAAAAAGACCTGCCTCCAAGCGACCCAGTTTTTGTAGATAAAAATCACAATCTCGTAAAACCCGAGGGTAAATTCATTGAATGGAATATAGGAGATAAATTCGGAGCCATATGTAGTGGCAAAAATAACACCTTCATATCAACTAATCAAAGAGCAGCCATATTTGAGTGTCGTCACGATGGATTACACTCTAGTGGCCAGAATATCCCAAAGTTGGAATGTTCAAAGGACATCGTGGCAGAGACCTTGGATACGAATAAAGCTTGCATTGGCGGAGGCACCTTGAAGCACGTTGGATTCAGAACATATAGCTCTAATTTCACCAGATATCT…	>Dg79 venom endonuclease, incomplete cDNA, [Dolopus genitalis]	DLALILLSVSFEYSNAKCSLDIQKDLPPSDPVFVDKNHNLVKPEGKFIEWNIGDKFGAICSGKNNTFISTNQRAAIFECRHDGLHSSGQNIPKLECSKDIVAETLDTNKACIGGGTLKHVGFRTYSSNFTRYLEICYNMNEASVIYSHHIIPGKSINYRVQKALRPFFNVAGAPSKAQVSKSYLRKQQTKTFTKLLGSEQYMRYFNNSSFLSRGHLSPDADGVFKSWQLATYFYINVAPQWVTTNAGNWLAVEKLARRKAARINDDLEIYTGVSGIMSLPDSSGRKVKLYLKNGPTGKYIPTPMWYWKVLKYKDEGIAFLSMNNPFANQKLYICPDICQSYNWPNKGFENFRKGFTYCCKVSDLIKRLPEVPPEVLVTRVMKY*	382	0.329	#N/A	#N/A	#N/A	AGAP011696-PA {ECO:0000313|EMBL:EAA00083.5}	5e-98	#N/A	#N/A	DNA/RNA non-specific endonuclease	1.8e-35	#N/A	#N/A	nd	Endonuclease	endonuclease	79	no	yes	incomplete	Venom endonuclease Dg79	Venom_endonucluease_1_incomplete	44	12	37.34	22.47	22.47	5.70282	0.00146856	23035	0.0700435
Venom glycosyl hydrolase Dg80, complete	Dg1_CLC64_contig_2380	>Dg80 venom glycosyl hydrolase, complete cDNA, [Dolopus genitalis]	CAGCAGACGTCTGCTTTATTTAGTGCATGCACCATGCAGTCGGGCTGAGTGCATCTGAACACGACTGGAAAGAGCCACACCGAGAAAATCTGTAAATTTTATCTCAACTAGCAGAAGGACTGCTCGCCACGTAAATGCTAGTTCTTATTCTAAACTTGTTTCGGCAATCGATACGATCAGCCTGCCTGGATTCAGTCACCCCTTGGATGAGCCGTCGAGTCGCGAAACTAAAATTTGTTTTGCGTGAGGGAAAATATACGGCGATATGTGACGATTACGCGTATAATGAGATACTACCTGGGGACAGTTTTGGATATAAGCCCAGCGTCTCAGTGAAGCTCCTTAGTCAGTTATTGGTCTCTACAGCGGCGGTTCGAACAGTGATCGCTTGCATTTAAT…	>Dg80 venom glycosyl hydrolase, complete cDNA, [Dolopus genitalis]	MKVLLGVLCFGLIGLIAADNEPAWGYECVESVCSKVELTPENIKTAVSLSVCRTFCGRKTPGTLWPKPTGTVKLGQYVVHLDIDNIEIRRPPFKSQDELWSINEERFKAQISRKVSKPDQIKKGGKPLLIKVSVEEESTRLNSETDESYKLLLSQGGNEIIAEIKAKTFFGSRHGLETLSQLIMYDDIRREIQVVAEGEVSDAPAYKHRGLLLDTARNYFSVESIKRVIDAMGMNKLNIFHWHITDSQSFPLIIKSRPELSKYGAYSPEKIYTAENVVDIVKYGKARGVQVIPEFDAPAHVGEGWQKYDMTACFNKKPWQKYCVEPPCGQLDPTVDGLYDVLEDIYSEMFEMFDNPDIFHMGGDEVSTSCWNTSERIQNWMLSKGWGLTEHDFIKLWGH…	611	0.878	DNEPAWGYECVESVCSKVELTPENIKTAVSLSVCRTFCGRKTPGTLWPKPTGTVKLGQYVVHLDIDNIEIRRPPFKSQDELWSINEERFKAQISRKVSKPDQIKKGGKPLLIKVSVEEESTRLNSETDESYKLLLSQGGNEIIAEIKAKTFFGSRHGLETLSQLIMYDDIRREIQVVAEGEVSDAPAYKHRGLLLDTARNYFSVESIKRVIDAMGMNKLNIFHWHITDSQSFPLIIKSRPELSKYGAYSPEKIYTAENVVDIVKYGKARGVQVIPEFDAPAHVGEGWQKYDMTACFNKKPWQKYCVEPPCGQLDPTVDGLYDVLEDIYSEMFEMFDNPDIFHMGGDEVSTSCWNTSERIQNWMLSKGWGLTEHDFIKLWGHFQENALKRVDKVAKREVP…	590	12	Beta-hexosaminidase	0	#N/A	#N/A	Glycosyl hydrolase family 20, catalytic domain	1.4e-94	beta-acetyl hexosaminidase like	1.5e-18	nd	Glycosyl hydrolase	glycosyl hydrolase	80	yes	yes	complete	Venom glycosyl hydrolase Dg80	Venom_glycosyl_hydrolase-like_2_complete	31	15	31.58	28.31	28.31	100.541	0.0258909	23280.7	0.0707905
Venom protein U-Asilidin2-Dg81, complete	TRINITY_DN14050_c0_g2_i1	>U-Asilidin2-Dg81 venom protein, complete cDNA [Dolopus genitalis]	TGTCGCTGCTCTTTTAAGCAAAAAATACTTGGTATAATTTTCATGAGGTTTCAGCGGTGGATAAATTGTTTTTGTTTAATTTAACTGTTGTCTTGCGTTCCTTTTCATTGTAGCGTCGAGAAAACTTTTAGCTTGAGATTTAGTGCGTTCATCTATATTTCTCAAACATTGTAGAACTTTATTAGCAAGAGGTTTAAGCTCACCTCCAGCTTTATACAAGTTGTCGTAGGCCATTTTAATTGCCAACTGAGCTTCTTCCTTCACAACAGCCGCCTCTTGTTCAGTACACTCATTCTTTTCATGAACAAAGCACTTTTGAATGAAATGGTTAAGTCTGATACCCAACAAGGGCTGGATGGTGTTGTTTCTTAGAACTTGGCCACGAATAATTCCAGCTCG…	>U-Asilidin2-Dg81 venom protein, complete cDNA [Dolopus genitalis]	MKFELFIFLISAIFVAKGQEATYSLSEATKLHLLKLVEGVTFMSERAAEILQNVEFQMKSFNSSANMNLTEVHTKISKVLDDVSSNKEYKKCIDRERMQLRFILQKARADVNQCLRAGIIRGQVLRNNTIQPLLGIRLNHFIQKCFVHEKNECTEQEAAVVKEEAQLAIKMAYDNLYKAGGELKPLANKVLQCLRNIDERTKSQAKSFLDATMKRNARQQLN*	223	0.702	QEATYSLSEATKLHLLKLVEGVTFMSERAAEILQNVEFQMKSFNSSANMNLTEVHTKISKVLDDVSSNKEYKKCIDRERMQLRFILQKARADVNQCLRAGIIRGQVLRNNTIQPLLGIRLNHFIQKCFVHEKNECTEQEAAVVKEEAQLAIKMAYDNLYKAGGELKPLANKVLQCLRNIDERTKSQAKSFLDATMKKNARQQLN	204	5	#N/A	#N/A	#N/A	#N/A	Protein of unknown function (DUF569)	0.016	#N/A	#N/A	nd	Uncharacterised	Asilidin2	81	yes	yes	complete	Venom protein U-Asilidin2-Dg81	Venom_protein_7_complete	51	10	38.74	17.07	17.07	686.61	0.176812	105342	0.320318
Venom protein with insect allergen domain Dg82, complete	Dg1_CLC42_contig_784	>Dg82 venom protein with insect allergen domain, complete cDNA, [Dolopus genitalis]	TGGACCTCAATGTCAAGCACCAGGTTTCCAGCTGTAAGTTAGTGGAAGTTACTAGTCTCCTTGGACAACATGAAATTCGTGATTGCTCTAGCCGCTCTCATCTCCGTTGCATATGCCGGAGTACCAGTAGCCCGCAATGGACCTCAATGTCAAGCACCAAACGGCGGTGGACTGACCCCAGTTTTGAAAGAATTCTTTGGTATGATTCCAATGGAACAAGTTGGTGTCATCTTCGTTACTGCTGTTACATCCGACCCTGAAGTCAAGAAAGTCATGGCATTCCTTGAATCCGAAGATTTCCATAAGATCTTAACTGCTATTCACTCACAGCCTGAATTCACCAAATTGATGAACTACGCTTGCAGTGATCTCTACTTTGACGCCTACTATTACTACAAT…	>Dg82 venom protein with insect allergen domain, complete cDNA, [Dolopus genitalis]	MKFVIALAALISVAYAGVPVARNGPQCQAPNGGGLTPVLKEFFGMIPMEQVGVIFVTAVTSDPEVKKVMAFLESEDFHKILTAIHSQPEFTKLMNYACSDLYFDAYYYYNRVAEILGLPPLDRPLFEELYAARARPGLVGMIQDMLDVMPLEKMKAHLKEKIENDEYAKKGIALLRSEDFKKMVKLVENLPEFQNMLKELRGMGVDVDKIMELIKKFLGGK*	222	0.886	GVPVARNGPQCQAPNGGGLTPVLKEFFGMIPMEQVGVIFVTAVTSDPEVKKVMAFLESEDFHKILTAIHSQPEFTKLMNYACSDLYFDAYYYYNRVAEILGLPPLDRPLFEELYAARARPGLVGMIQDMLDVMPLEKMKAHLKEKIENDEYAKKGIALLRSEDFKKMVKLVENLPEFQNMLKELRGMGVDVDKIMELIKKFLGGK	205	2	Cr-PII protein {ECO:0000313|EMBL:AAC34312.1}	3e-30	#N/A	#N/A	Insect allergen related repeat, nitrile-specifier detoxification	6e-38	Cobalt chelatase (CbiK)	0.00034	nd	Uncharacterised	protein with insect allergen domain	82	yes	yes	complete	Venom protein with insect allergen domain Dg82	Venom_protein_8_complete	46	12	46.61	20.75	20.75	26.7987	0.00690106	61680.7	0.187555
Venom protein U-Asilidin2-Dg83, complete	Dg1_CLC31_contig_797	>U-Asilidin2-Dg83 venom protein, complete cDNA [Dolopus genitalis]	TTTGCGGCATACTAATTATATTTTTACATTAATTCGTCTTCAATTCTAATTTGTTTTTATAAGTAATAAATAACGGTCCTTATGATTATAATTTCTATAATAAATAAACATTTCAAGTCATTCTAATACTATCTTTATACCTTTGAACACGGATTTTCATAAATTTGGGATATTTCAAAGTAAATCTGGAGGCAAAAGATAGCATATCTTTTATTCAATTTTGTTATATATGTTTTCACTATTATTCCATCTCAATATTCGACACTTTTTTTCCCATATATTCGTGACCCACCCTAATGTACATATGCTTGCATAAATGGTACACTATGTTACACAAATTTTTGAATAAAATCTTTTCAGCGCAAATCTTGTTAATTTGACTATCAGTTGTTACTAAAA…	>U-Asilidin2-Dg83 venom protein, complete cDNA [Dolopus genitalis]	MRLLLVLLIASIGTQSTLAEPGWWGDILSSVKDSLAKIAEKAQDLYKKAKYFPILDEAIKQLEKDLAKSGVITSLEMARKFVDTLEIQVQDLLRLVDEKLEAISIFIAKALLKEASGLNKWANKTLEKFDDPVKRAKAEKIVEKFMDKSIQKISRCARDVAKPIHDLYGMANIIAMEATKVARNAVNTLDTCSKGNDIKDCFKKLPAILEEGRNLIYAKISPMKSQLKSIASGTSISLSSCIATAKITIEINKSAVESRLKSLN*	265	0.873	EPGWWGDILSSVKDSLAKIAEKAQDLYKKAKYFPILDEAIKQLEKDLAKSGVITSLEMARKFVDTLEIQVQDLLRLVDEKLEAISIFIAKALLKEASGLNKWANKTLEKFDDPVKRAKAEKIVEKFMDKSIQKISRCARDVAKPIHDLYGMANIIAMEATKVARNAVNTLDTCSKGNDIKDCFKKLPAILEEGRNLIYAKISPMKSQLKSIASGTSISLSSCIATAKITIEINKSAVESRLKSLN	245	4	#N/A	#N/A	U-Asilidin2-Mar5a_G27405_c8910_g1_i1	3e-138	POTRA domain, FtsQ-type	0.0011	POTRA domain, FtsQ-type	0.0011	nd	Uncharacterised	Asilidin2	83	yes	yes	complete	Venom protein U-Asilidin2-Dg83	Venom_protein_9_complete	57	9	35.23	16.59	16.59	1579.4	0.406719	33681.7	0.102417
Venom peritrophin Dg84, complete	Dg1_CLC64_contig_3269	>Dg84 venom peritrophin, complete cDNA, [Dolopus genitalis]	TACAGGATCTTACGAATTGAAATAGTCCATAATATTTTTATATACCTTTATATTTATCGCCTAATTTTTACAATCGACTTTTTCCTTAAAATCGCAGTTTTTCAGTTGATGGTTCCAGAGTAAACCCAACGGACACTGTTGAATGAACATTTGCCTGTTGTAGCAATGAACATACTTCGAGCAATCTTGAGGATGTTGGAGGTATGAATTGTCTGCAGCTCCATCGCAAATATTCTCTTGATTGATTTCTCGTTTTGGAACTGTCGTTGCATCAATGGGCATTCTAGTGGTCAATGGAATTTCGGTAACAACTTTCTCAGGGAGTTTACTTCTTGATGTATCTGCTTGACAATTTGCACGTTCAGGATAGTCACAGATCATAAACTGAGAGTTAAAATG…	>Dg84 venom peritrophin, complete cDNA, [Dolopus genitalis]	MKARIILVAVFVLSITSGSCDFSSSFAKNAEPEQPAVNPLCPTEEDPKTPTVLPHPKDCSKFYKCMHGKAYPISCPQGLHWSTKLQRCDWPEVAGCDPSIPTTKIPEGTTPPATQTPPTSAAPTTEAPKKDPRCPVDEDPKTPTVLPFPNDCSKFYKCLNGVAYPVSCPAGLHWSNDLNCCDWPEVAKCDPKVKVPSVEQNIKTAMNKELLTTAIPATVMPTKPAINALCPPKEDPKTPTVLPYPNDCSKFYKCLNGRAYPISCPQGLHWSTKLQRCDWPEVAGCDPNVPTTRIPEVTTPSATPAPSTTAPTTEAPKKDPRCPKDEDPKTPTVLPFPNDCSKFYKCLNGVAYPVSCPAGLHWSNDLNRCDWPEVAKCDPKVQVPSVEQNIKTAMNKELL…	935	0.721	DFSSSFAKNAEPEQPAVNPLCPTEEDPKTPTVLPHPKDCSKFYKCMHGKAYPISCPQGLHWSTKLQRCDWPEVAGCDPSIPTTKIPEGTTPPATQTPPTSAAPTTEAPKKDPRCPVDEDPKTPTVLPFPNDCSKFYKCLNGVAYPVSCPAGLHWSNDLNCCDWPEVAKCDPKVKVPSVEQNIKTAMNKELLTTAIPATVMPTKPAINALCPPKEDPKTPTVLPYPNDCSKFYKCLNGRAYPISCPQGLHWSTKLQRCDWPEVAGCDPNVPTTRIPEVTTPSATPAPSTTAPTTEAPKKDPRCPKDEDPKTPTVLPFPNDCSKFYKCLNGVAYPVSCPAGLHWSNDLNRCDWPEVAKCDPKVQVPSVEQNIKTAMNKELLTTAMPTTVKPTGPAVNALCP…	#N/A	#N/A	AGAP012131-PA {ECO:0000313|EMBL:EAU75809.2}	4e-66	#N/A	#N/A	Chitin binding Peritrophin-A domain	1.3e-77	Chitin binding Peritrophin-A domain	1.3e-77	nd	Peritrophin	peritrophin	84	yes	yes	complete	Venom peritrophin Dg84	Venom_peritrophin_1_incomplete	48	12	26.77	19.26	19.26	106.271	0.0273663	76727.7	0.233309
Venom C1A protease Dg85, complete	Dg1_CLC64_contig_274	>Dg85 venom C1A protease, complete cDNA, [Dolopus genitalis]	GCTCTTCCGATCTCTCGTACGGAATAAAAAATCCTTTATTTATTTATAATTATTATTATCTTTTAAGGTTGTTTATAAACTTCAGTCTTTTTAGCCTGTGTAATATGCGATAAGTGATATATTCCCCATATTCATATATATAACAAATTCATTTATTTATTTTGTTTTTAATACCACAAATATTTTAGACTATAGGATAGAAAGCTTCCGAAGCAATATGGCACAAGTTTTTCTGATTTCTAGCTAACTTCATGTAACCATTAATACCCCATTCTGCACTCCAGGAGTTCTTAATGAGCCAGTACGGTATTCCATTATCTACGCCATATCCCACAATGAGGACATAGTGATCCGATTCATATTTGTTGCAGTCAGGATCATTGTATACGCCACTATTTT…	>Dg85 venom C1A protease, complete cDNA, [Dolopus genitalis]	MKGFFILVFCVVAISGFNVENEWKKFKATYKKTYKDNTPEGRLRKSNFEETLKLIKAHNDKYETEKKKKNPSVTYKLEIGPFADLSDQEFRRKSTSSKSMKDDQTVCKFKPNKKPKFRAGPIIGKHNPLSGNPPQEVDWSKKLVLSPIQNQGDCGCCWAYASIGAVEAHLTKKTGKFEKLSEQELVECLKTENTDGCDGGMHYEAFDYMIDDGITPAVHYPKTPQEGKCNSGKMKNKKHIQGYRFLDLKKSDEEELKKVIAFIGPVATSMSTPRSIKNYGKNSGVYNDPDCNKYESDHYVLIVGYGVDNGIPYWLIKNSWSAEWGINGYMKLARNQKNLCHIASEAFYPIV*	352	0.751	FNVENEWKKFKATYKKTYKDNTPEGRLRKSNFEETLKLIKAHNDKYETEKKKKNPSVTYKLEIGPFADLSDQEFRRKSTSSKSMKDDQTVCKFKPNKKPKFRAGPIIGKHNPLSGNPPQEVDWSKKLVLSPIQNQGDCGCCWAYASIGAVEAHLTKKTGKFEKLSEQELVECLKTENTDGCDGGMHYEAFDYMIDDGITPAVHYPKTPQEGKCNSGKMKNKKHIQGYRFLDLKKSDEEELKKVIAFIGPVATSMSTPRSIKNYGKNSGVYNDPDCNKYESDHYVLIVGYGVDNGIPYWLIKNSWSAEWGINGYMKLARNQKNLCHIASEAFYPIV	335	9	Cathepsin L {ECO:0000313|EMBL:ACF48469.1}	2e-59	#N/A	#N/A	Papain family cysteine protease	1.2e-62	Cathepsin propeptide inhibitor domain (I29)	5.4e-11	nd	C1A protease	C1A protease	85	yes	yes	complete	Venom C1A protease Dg85	Venom_C1A_protease_2_complete	59	8	27.64	15.64	15.64	665.657	0.171417	33768	0.10268
Venom S1 protease Dg86, complete	Dg1_CLC42_contig_266	>Dg86 venom S1 protease, complete cDNA, [Dolopus genitalis]	TATCACATTATTGATAAGATTGTGCATAAATGGGTGACGGTTTTTGGCCAACAATGGGAATTATGTACATTTGAGATACTCACTTTATTTTCTTTTACTATTCTAGTTCTCATTTTATTTCTAAATATTTTACACAAGGATCTAATTCAGTATAGGAATTCCAGTTTTCTCATGTATCCAATCCAAGAACTTGCTAAGACGTGCATATCCAGACGGTCGGCCAGAGGAGCATCCCTCAAAGGCGACGAAGGAATTAACACCAATTTGGCTGAATTTTCCATCCTCGTCCTGCATAACGAGGGGTCCGCCAGAGTCGCCGCTGCAGGGGCTGGAATGGGCATTTTCTGCTCCTCTGCCGCACATCGCATTTTCAGTCACAATAAACGGCCCATAGTATGG…	>Dg86 venom S1 protease, complete cDNA, [Dolopus genitalis]	MKTLTILALLVATTAATLLPPTQHRYGIVPARIQQLSPHFRIVNGKVAEQKQFPWQVYLEPRLGKEVGHCGGSILSENWVITAGHCTYRMDKIVLYFGSNTIDSMPLQMTSTKWEQHPNYDPDSLNNDVSLIRLPTPLTFTDTIQPMRLMSKTLAEKNLYGKIAYTSGFGYTVDKAKDISNELRYTTVRIITNSECVPYYGPFIVTENAMCGRGAENAHSSPCSGDSGGPLVMQDEDGKFSQIGVNSFVAFEGCSSGRPSGYARLSKFLDWIHEKTGIPILN*	283	0.833	TLLPPTQHRYGIVPARIQQLSPHFRIVNGKVAEQKQFPWQVYLEPRLGKEVGHCGGSILSENWVITAGHCTYRMDKIVLYFGSNTIDSMPLQMTSTKWEQHPNYDPDSLNNDVSLIRLPTPLTFTDTIQPMRLMSKTLAEKNLYGKIAYTSGFGYTVDKAKDISNELRYTTVRIITNSECVPYYGPFIVTENAMCGRGAENAHSSPCSGDSGGPLVMQDEDGKFSQIGVNSFVAFEGCSSGRPSGYARLSKFLDWIHEKTGIPILN	266	6	GE16022 {ECO:0000313|EMBL:EDX01826.1}	1e-69	PeptidaseS1_Mar_G34284_c9773_g1	1e-65	Trypsin	1.1e-45	Domain of unknown function (DUF1986)	0.00055	nd	S1 protease	S1 protease	86	yes	yes	complete	Venom S1 protease Dg86	Venom_S1_protease_24_complete	55	11	62.41	18.28	16.86	833.654	0.214678	78354.3	0.238255
Venom S1 protease Dg87, complete	Dg1_CLC42_contig_1016	>Dg87 venom S1 protease, complete cDNA, [Dolopus genitalis]	TTTATTTTCAAAACCTGAAATTTAATGACAAACACATGATTGAAAACAAATTTGAATGTTTTTCTTGGAAATACAGTTTCTTCATTAAATGATTGGTTTCGAAAAATTCTAGCACTAGTTTTTAGTAATATACCCGGTAAAAATCTACAATTAAAGTTTTATATGAATTTTTCCGATATAAATTATTGGCATGTCATTTTGAAAGTGACAGAACGCAATTGATTTTAATTTTATATTAGCAAACTTAGATCGAATGCCCACCATATTATCTCAACTAGATTTCAGTATGATATTTAGAAAAGAGTATATAAGCGATAAGCATCTATTTTTCTTTTTTTACACAATAATAGTAAAACCTCAATTCCTGATTGAAGTGTCAGTCTTTTGGTTTATCCAGTT…	>Dg87 venom S1 protease, complete cDNA, [Dolopus genitalis]	MKSFVLLSMLVIAAVALPPEWQRDGFPLERFEKRIIGGQIAATGQFPYYARLMLTKRRFGRIVGSLCGGSLISNRVVLTAAHCVDQALSGLVYVGSSTIHSTETASVTIKVEKTAFIIHEGWNSLSFSNDIALILLPRPVQFNNVVKPVNLPKANEGDLVGRTGVISGFGLIGNSGGPAQELRYLPRRIMEPKYCNSAYPTRFSSSSHVCVDGSYAKSACPGDSGGPLVLEEANGSGILVGLTSFGSMSCEMGYPTVYTRITSYLNWINQKTDTSIRN*	271	0.776	LPPEWQRDGFPLERFEKRIIGGQIAATGQFPYYARLMLTKRRFGRIVGSLCGGSLISNRVVLTAAHCVDQALSGLVYVGSSTIHSTETASVTIKVEKTAFIIHEGWNSLSFSNDIALILLPRPVQFNNVVKPVNLPKANEGDLVGRTGVISGFGLIGNSGGPAQELRYLPRRIMEPKYCNSAYPTRFSSSSHVCVDGSYAKSACPGDSGGPLVLEEANGSGILVGLTSFGSMSCEMGYPTVYTRITSYLNWINQKTDTSIRN	262	6	Serine protease1/2 {ECO:0000313|EMBL:EDS44176.1}	2e-52	PeptidaseS1_Mar_G34284_c9773_g1	2e-37	Trypsin	1.3e-54	Trypsin-like peptidase domain	0.00028	nd	S1 protease	S1 protease	87	yes	yes	complete	Venom S1 protease Dg87	Venom_S1_protease_25_incomplete	74	6	24.1	10.04	10.04	1299.42	0.334621	174420	0.530366
Venom S1 protease Dg88, complete	Dg1_CLC64_contig_808	>Dg88 venom S1 protease, complete cDNA, [Dolopus genitalis]	TCTTCCGATCTTTTTTCTTCCATTTCAAATTTAATAAATTAAGATAATGGGTATGGGATCTAATTATATTTTTTCATCGTCCTATGAATCCAACCAACAAAATGGGAAACTCGCGTAAATGCCGGTGGGGTATTCGGACTACCACAGGGTGTGTATGCCCAAGAGATTACTCCGACAATAGTCATTTTGCCATTCACTTGCTGAACAAGTGGTCCACCCGAATCTCCGCTGCAATGACCAACACCGCCGGCCAATGGTCCACTGCATAGATTAGTCCTATCAAATGTAGTATCCTTAAGGGCTTTAGCACATGTTTCATAATCCAAAATCGGTACCACTGCAGTCCTCAAACGATCTGTAAACGCTGGTTCCAGACCAAGAGAAGTGGAACCCCAACCG…	>Dg88 venom S1 protease, complete cDNA, [Dolopus genitalis]	MNSCTVALLVVFGVSVIFASPPQFRIVGGNEAKPHEFPFLVSLTLVGTEANNCGGAILSERWILTAGHCIYQYDEVAYYIIAGKHDLSVKEPGQQIRSGKKFIAHPDFDIEIVGPNDIGLIYLSEPLEFSETVQPVALPERESIPKGLAVVSGWGSTSLGLEPAFTDRLRTAVVPILDYETCAKALKDTTFDRTNLCSGPLAGGVGHCSGDSGGPLVQQVNGKMTIVGVISWAYTPCGSPNTPPAFTRVSHFVGWIHRTMKKYN*	265	0.83	SPPQFRIVGGNEAKPHEFPFLVSLTLVGTEANNCGGAILSERWILTAGHCIYQYDEVAYYIIAGKHDLSVKEPGQQIRSGKKFIAHPDFDIEIVGPNDIGLIYLSEPLEFSETVQPVALPERESIPKGLAVVSGWGSTSLGLEPAFTDRLRTAVVPILDYETCAKALKDTTFDRTNLCSGPLAGGVGHCSGDSGGPLVQQVNGKMTIVGVISWAYTPCGSPNTPPAFTRVSHFVGWIHRTMKKYN	245	6	Trypsin-1 {ECO:0000313|EMBL:KDR20688.1}	1e-55	PeptidaseS1_Mar_G21993_c8116_g1_i1	4e-25	Trypsin	1.3e-55	Domain of unknown function (DUF1986)	0.00014	nd	S1 protease	S1 protease	88	yes	yes	complete	Venom S1 protease Dg88	Venom_S1_protease_26_complete	89	4	28.79	7.74	7.74	402.269	0.10359	116944	0.355598
Venom glycosyl hydrolase Dg89, complete	Dg1_CLC64_contig_2234	>Dg89 venom glycosyl hydrolase, complete cDNA, [Dolopus genitalis]	AGCGCGATTTCCAAGACTTATAGAGCGACATCTTGAACTCAAGTCGATTCAGTAAGAATTTAGCCGGTCTAGCGGTTAGACACGGTTTAGCTTGCAGATCGCGAGAACGTATTTTTTCGCGATTATTGTGCGGACAGTGGTCTTCAGAGGGCTGAAGACGTTTTATACAGTTGACCTGAGGGCGAAACCGGAAAGAAACACTTTGCTTAGAATTTAGCTTGTGCTGTTCATATTTTGTTGTGTATTAATTTATTGCAAGGACTGCATCATGATTGGTTTCGTAGTGTTATTAACCGTTCTAACCAGTGGGCGGGCGTATATCGTTGACCCTGGACCAGTGGTGAAAGCCACTGTTGGTGAAGTATGGCCAAGGCCGCATTACCAGTCCAGGACGGATAA…	>Dg89 venom glycosyl hydrolase, complete cDNA, [Dolopus genitalis]	MIGFVVLLTVLTSGRAYIVDPGPVVKATVGEVWPRPHYQSRTDNFFLIDPKNIQITIVGHTCDTLEQAAKRYLDIISNITNQLIRHPQKELDRVPHVSRIREIALNLTTPCEHMPYLGMDERYYLAGSGRIISYSIWGILRGLETYSQLITPHKDGLLRVPDIRIRDYPRFPHRGFLLDTSRHYMSMETIYNVLDGMEYNKLNVFHWHIVDDHSFPYQSINFPELSEKGAYMPGWVYTQEDIANVIEYARLRGIRVVAEFDVPGHTRSWGQSHPEILTQCEGNYAGKMGPINPIKSTSYDFLKVLFKEVLDVFPDRYLHVGGDEVGFECWESNSQISSYVRTKGITFTDLQRIFMENVTRMITDRQAIPVVWQEAMVKDVNMPNNTVVQVWTGNWRDLL…	519	0.814	YIVDPGPVVKATVGEVWPRPHYQSRTDNFFLIDPKNIQITIVGHTCDTLEQAAKRYLDIISNITNQLIRHPQKELDRVPHVSRIREIALNLTTPCEHMPYLGMDERYYLAGSGRIISYSIWGILRGLETYSQLITPHKDGLLRVPDIRIRDYPRFPHRGFLLDTSRHYMSMETIYNVLDGMEYNKLNVFHWHIVDDHSFPYQSINFPELSEKGAYMPGWVYTQEDIANVIEYARLRGIRVVAEFDVPGHTRSWGQSHPEILTQCEGNYAGKMGPINPIKSTSYDFLKVLFKEVLDVFPDRYLHVGGDEVGFECWESNSQISSYVRTKGITFTDLQRIFMENVTRMITDRQAIPVVWQEAMVKDVNMPNNTVVQVWTGNWRDLLQTFTKKGHRVLMSQCW…	502	9	0	0	#N/A	#N/A	Glycosyl hydrolase family 20, catalytic domain	2.1e-89	beta-acetyl hexosaminidase like	3.6e-15	nd	Glycosyl hydrolase	glycosyl hydrolase	89	yes	yes	complete	Venom glycosyl hydrolase Dg89	Venom_glycosyl_hydrolase-like_3_complete	42	11	24.71	22.68	22.68	104.481	0.0269053	35443.7	0.107775
Venom protein with insect allergen domain Dg90, complete	Dg1_CLC42_contig_801	>Dg90 venom protein with insect allergen domain, complete cDNA, [Dolopus genitalis]	TGTATAGGAAATATTTTAAAAGCGCAATTTCAACATTATCATGGTATTTTATTGTTATGAACAATAATTAACAATCAGTCCCATTATAACAATTTATACAAAAGATGTATGAGACCGATAAATTAATGGATATTGATGTATCCGCGACAAATCAAGCATGCGTCTTAGGTTGAAAGTAAAATAAATTCTCCTATATATCTCCAGACAAAGAAAGAATTCGATTAGACATTCAATTTTATCTGAATGATGACATCGAGTGACATTATTGAAGCGATCTTAGATAACAAAAACAACTCAAAATTTGTATACTTCTTATCAAAACTTATCAACCAATTAATTGATATTACTACAAAAATTACTCGAAAATTCTTATTCTTACACTTCGCCAGCTGCTATTGT…	>Dg90 venom protein with insect allergen domain, complete cDNA, [Dolopus genitalis]	MKITIFALFAVFAVCCASRADHDALKKDLKEFQILIPKASMALIIAKHLIFDSEFRKAKDFIGTPESNALGLNIMKSHPFREAVQDLRSKDIDAPTIINIFARLLKFPLYPEEFTDEIMIQPRSFNSFIDDVIYALPKNEFSKLMKHKVKTSPVFRKFYLTSISPEFNKRIEAILNYPLLRPTFVTFKSKGIDFRHIYSAVKTILSWGK*	210	0.741	SRADHDALKKDLKEFQILIPKASMALIIAKHLIFDSEFRKAKDFIGTPESNALGLNIMKSHPFREAVQDLRSKDIDAPTIINIFARLLKFPLYPEEFTDEIMIQPRSFNSFIDDVIYALPKNEFSKLMKHKVKTSPVFRKFYLTSISPEFNKRIEAILNYPLLRPTFVTFKSKGIDFRHIYSAVKTILSWGK	192	0	G12 {ECO:0000313|EMBL:EDS45562.1}	3e-17	#N/A	#N/A	Insect allergen related repeat, nitrile-specifier detoxification	1e-29	#N/A	#N/A	nd	Uncharacterised	protein with insect allergen domain	90	yes	yes	complete	Venom protein with insect allergen domain Dg90	Venom_protein_13_complete	68	6	37.32	11.75	11.75	633.174	0.163052	14997.7	0.045604
Venom S1 protease Dg91, complete	Dg1_CLC64_contig_703	>Dg91 venom S1 protease, complete cDNA, [Dolopus genitalis]	TTAAGGGAACATCAATACCCATTATGCCTTCAAGTATTTATAATATTTATTACTTCCGAATATTTGCTTTAGGAAGACGTCCTTATCCTTACGACATTCCATTCTATTATAATCTATTCGATTATTTGTTTTGGGGCTACGAACTTGCAAGCTCTTATGTATTACCACAAAAGCAACCCAATTCGAATCAATTTTCGACAAAATTTGTGCAATATTTTTAAATTTGTCTGTTGTTGTTTTTGATCAGTGTGATGAAGCATCATCACATACGAATCAGGCGTTGTTTACCATTTTAAAAGGTACTTTATCAAATAAATTTAGTGAACAAAATTAAAGTTTTGAAACAATTGATATATGATATGATATGAATTGTATATCTGTCGCAAATTCAATTAAATT…	>Dg91 venom S1 protease, complete cDNA, [Dolopus genitalis]	MKTVIILLTALLRVTLGTDRIPEQFSNNRLTPQSVQSRIFRGVISNWGTFPYMVPIFITLDSGADSFCGGSLISDQYVLTAAHCLAGVIKVRIYLGAGDISSKSEADRMELKIGKDELIIHENYDAPNFINDIALIRLPKKIQFSENIQPIRLARRSQTDLIEQLAILSGWGKTGNAADRSNVLRYARKAIVKDEQCMTIYRNLYHPSNICIDGREQSICSGDSGGAAVIIDREDKGFTQIGVASYVHSSGCELGLPVSYTRITSYLDWISKHTGIPIRD*	281	0.785	TDRIPEQFSNNRLTPQSVQSRIFRGVISNWGTFPYMVPIFITLDSGADSFCGGSLISDQYVLTAAHCLAGVIKVRIYLGAGDISSKSEADRMELKIGKDELIIHENYDAPNFINDIALIRLPKKIQFSENIQPIRLARRSQTDLIEQLAILSGWGKTGNAADRSNVLRYARKAIVKDEQCMTIYRNLYHPSNICIDGREQSICSGDSGGAAVIIDREDKGFTQIGVASYVHSSGCELGLPVSYTRITSYLDWISKHTGIPIRD	263	6	Uncharacterized protein {ECO:0000313|EMBL:KFB48603.1}	3e-51	PeptidaseS1_Mar_G34284_c9773_g1	5e-44	Trypsin	5.1e-48	Trypsin-like peptidase domain	0.0095	nd	S1 protease	S1 protease	91	yes	yes	complete	Venom S1 protease Dg91	Venom_S1_protease_27_complete	71	8	31.79	11.96	11.13	479.559	0.123494	26902.7	0.0818041
Venom S1 protease Dg92, complete	Dg1_CLC31_contig_89	>Dg92 venom S1 protease, complete cDNA, [Dolopus genitalis]	ATCTCACTCTGTGGCATCTTTAGAAAAATTTCAATACCAAACAGAAATATTATAGATTATTATACAAAATATTATCGAGACCTTACAAAAACAAATTCCTAATCAAAATCCACGTGTTAACTCAATGAAAGGAAAATGTCTTATCCTAGAAAGAATCTGATACGATATCCGGGTATTTCCGACGGCATTCTAACAATGATATCACAACTGATAAAAATGAAACGATGCGCATATAAAAGATGTTCACTTTTGTCTGATTGTTTAGTTGTTTTGATCAGTTATTGCGATATCATGTACTCTGAAAAAGTGATTTTTGTGCTCATTGCTGTAATTGCAATAGCTAGTGCATTTAAATTAAAGCCACAATTTCGTATAGCGAACGGTTGGAATGCTCGCAAA…	>Dg92 venom S1 protease, complete cDNA, [Dolopus genitalis]	MYSEKVIFVLIAVIAIASAFKLKPQFRIANGWNARKADAPYIVSIQLNNPYYPHFCGGSIINENWILTAGHCLKDKVISDIKIHAGRYDLKVSEEGDQLRSIDYYKIHELYAGGPTPNDIALIYTAKPFVWTKFVKPISLPEKDAIPKGIAELFGWGLIYSTGQGKVKFPDVLQTATLPLTSFGECKKYFGSAIDETNVCTESTSKGMTACSSDSGGPLTQKNSKNENVVIGIVSWGKMMCGQPNDKSVYVRVSAFIDWIKETQENFELNGAKE*	327	0.517	FKLKPQFRIANGWNARKADAPYIVSIQLNNPYYPHFCGGSIINENWILTAGHCLKDKVISDIKIHAGRYDLKVSEEGDQLRSIDYYKIHELYAGGPTPNDIALIYTAKPFVWTKFVKPISLPEKDAIPKGIAELFGWGLIYSTGQGKVKFPDVLQTATLPLTSFGECKKYFGSAIDETNVCTESTSKGMTACSSDSGGPLTQKNSKNENVVIGIVSWGKMMCGQPNDKSVYVRVSAFIDWIKETQENFELNGAKE	255	6	Uncharacterized protein {ECO:0000313|EnsemblMetazoa:MESCA004361-PA}	5e-65	PeptidaseS1_Mar_G21993_c8116_g1_i1	7e-35	Trypsin	1.4e-52	Domain of unknown function (DUF1986)	0.00041	nd	S1 protease	S1 protease	92	yes	yes	complete	Venom S1 protease Dg92	Venom_S1_protease_28_incomplete	61	9	47.08	14.9	14.9	3240.25	0.834414	11728	0.0356618
Venom lipocalin Dg93, complete	Dg1_CLC64_contig_4922	>Dg93 venom lipocalin, complete cDNA, [Dolopus genitalis]	ATTTTTTATATTTCCAATGGGCAAGAATATTTTTAAAAATGAATTCCAACGAAATCTTAACTATATCGATTTTTCAATCCCTTTGGCAAAATTGGTTCACATGGGTACTACGCCTTTCTATTTCAATAATTTCTAAATAAGTCATAACAAAAGTTTTCTGATTGCAAAATTATATGCCTACAAATTAAAATATACATTTATTTTAAAAAAGGAAGCGATTAAAACATCTCTCAGTATACTTATGTACATATTAAATGATCGATTTTTGGCATAATTCATTATCATTTAATAAAACAGTTTGGTACAGGGAGAATTTAATTACATAACTGAAACTTTGGCTTCAAAAGCCTTTAGAAAAGGGTTCTTCTTGGACAATTTGTCTGATAAGATTTTTGTAAA…	>Dg93 venom lipocalin, complete cDNA, [Dolopus genitalis]	MKCPILIFVATLFAGAYTQQLVKCPEMSVMTDFNIEKYMGVWYENQKYPFAFEVLGRCISAKYGMNADGTVSISNKAFNIIFQKWDEIIGTGTVVDSGKLKVKFTTGIIKTAADYWILGTDYTNYAVVYSCSENFKFIKGQKVWILTREIHPSKEVVENALRVLDKHDLTRDLLQKSYQTNCPRRTLF*	189	0.784	QQLVKCPEMSVMTDFNIEKYMGVWYENQKYPFAFEVLGRCISAKYGMNADGTVSISNKAFNIIFQKWDEIIGTGTVVDSGKLKVKFTTGIIKTAADYWILGTDYTNYAVVYSCSENFKFIKGQKVWILTREIHPSKEVVENALRVLDKHDLTRDLLQKSYQTNCPRRTLF	170	4	AGAP009281-PA {ECO:0000313|EMBL:EAA14934.4}	3e-43	#N/A	#N/A	Lipocalin-like domain	7.7e-20	Lipocalin / cytosolic fatty-acid binding protein family	2.1e-14	nd	Lipocalin	lipocalin	93	yes	yes	complete	Venom lipocalin Dg93	Venom_lipocalin_1_complete	52	12	46.81	17.98	17.98	105.589	0.0271908	54016.3	0.16425
Venom S1 protease Dg94, complete	Dg1_CLC31_contig_938	>Dg94 venom S1 protease, complete cDNA, [Dolopus genitalis]	CACGATGTTACGCTTAATCTGTGGCTTTGCAATTATATCAAGTGTCTATAGTGCTCGTGCTAGTTTCAGAGTAGTGAATGGACAGGAAGGAGATATAAAGGATTTTCCATATCTTGCATCACTGCAGCATAGAAGCATTGTTCGATGTGGGGCTACTATTATAAACCCCAGGACTGTAATTACCGCTACCCATTGCTTTAAAGATGTGATCTTAGAAAAACTCTTCGTGCGTGCTGGTACAAAATTTGGTGAAAAAGAAGGGCAACTAGTTCCAGTCAAGTGCTACTTAACACATCCCGACTATGTGCCATTGACTCAAAACAATGATATTGCAATTGTATGGACAAAAACGCCACTGACCATCAATTCTTTGGTGAAGCCTATTAATATGGCTCAGTT…	>Dg94 venom S1 protease, complete cDNA, [Dolopus genitalis]	MLRLICGFAIISSVYSARASFRVVNGQEGDIKDFPYLASLQHRSIVRCGATIINPRTVITATHCFKDVILEKLFVRAGTKFGEKEGQLVPVKCYLTHPDYVPLTQNNDIAIVWTKTPLTINSLVKPINMAQFGAPLPVGKMGVVAGWGRLGENLGFPDIFHFALLPVIERNKCVKSGGGGYDDFRITDKMFCAGFMGVGGTDSCKSDSGGPFVVDNTLVGVVSFGQGCARKKFPGVYANVAVFRKWIDENLQLEASGKLKPTAGN*	266	0.547	ARASFRVVNGQEGDIKDFPYLASLQHRSIVRCGATIINPRTVITATHCFKDVILEKLFVRAGTKFGEKEGQLVPVKCYLTHPDYVPLTQNNDIAIVWTKTPLTINSLVKPINMAQFGAPLPVGKMGVVAGWGRLGENLGFPDIFHFALLPVIERNKCVKSGGGGYDDFRITDKMFCAGFMGVGGTDSCKSDSGGPFVVDNTLVGVVSFGQGCARKKFPGVYANVAVFRKWIDENLQLEASGKLKPTAGN	249	7	Serine protease P25 {ECO:0000313|EMBL:EEZ99377.1}	2e-49	PeptidaseS1_Mar_G21993_c8116_g1_i1	6e-170	Trypsin	3.3e-57	#N/A	#N/A	nd	S1 protease	S1 protease	94	yes	yes	complete	Venom S1 protease Dg94	Venom_S1_protease_29_complete	54	10	53.96	17.17	17.17	1090.63	0.280855	24433.3	0.0742955
Venom S1 protease Dg95, complete	TRINITY_DN13259_c0_g2_i3	>Dg95 venom S1 protease, complete cDNA, [Dolopus genitalis]	AATTAGAAAAATGTTACTAGCTCTTATTCTGCCTTTTATTGTGTTGGCTGTGACCGGACTTTCGGTTGAAAAAATTAGCGTGGAACAACAGTCTACTGAGAATCGAATAGCCGGCGGTCAATCTGCGCTGCCTGGTCAATTTCCTTACATAGTTGGAGTGCGCTTTCATAAGCCAATCCTAGGACTTGGTAAAATTACTTCATGGTGCGGTGGGTCTTTAATTTCAGAAATCTTTGTTATTACTGCAGCCCACTGCGTTAAAGGAGCAAGTTATCTGGAAATAATTTTGGGAAAGACCGATTTATCTAAGGAAGAGAATGGGAGTTTAACTTTGGAAGTGGGTTCAGAATACATTATTTCCCATGAAGACTACAATGGAGCACAGGGCTTTAATGATAT…	>Dg95 venom S1 protease, complete cDNA, [Dolopus genitalis]	MLLALILPFIVLAVTGLSVEKISVEQQSTENRIAGGQSALPGQFPYIVGVRFHKPILGLGKITSWCGGSLISEIFVITAAHCVKGASYLEIILGKTDLSKEENGSLTLEVGSEYIISHEDYNGAQGFNDIALIKLPRPVQLSRTIKTVNLPRLSQRSYSFEKVIGWTAGWGVLGDRKPTASVLQLVRRWILPSDYCTHSYPLTFKSKTEICLDGSYGASACRGDSGGPLVVDEGNGSKILVGLTSYGKFEGCEKGFPAVFTRITAYLDWIAAKGGIKLRV*	281	0.856	LSVEKISVEQQSTENRIAGGQSALPGQFPYIVGVRFHKPILGLGKITSWCGGSLISEIFVITAAHCVKGASYLEIILGKTDLSKEENGSLTLEVGSEYIISHEDYNGAQGFNDIALIKLPRPVQLSRTIKTVNLPRLSQRSYSFEKVIGWTAGWGVLGDRKPTASVLQLVRRWILPSDYCTHSYPLTFKSKTEICLDGSYGASACRGDSGGPLVVDEGNGSKILVGLTSYGKFEGCEKGFPAVFTRITAYLDWIAAKGGIKLRV	264	6	GA20426 {ECO:0000313|EMBL:EAL30832.2}	3e-55	PeptidaseS1_Mar_G34284_c9773_g1	4e-32	Trypsin	7.1e-52	Trypsin-like peptidase domain	0.00089	nd	S1 protease	S1 protease	95	yes	yes	complete	Venom S1 protease Dg95	Venom_S1_protease_30_complete	88	7	27.86	13.32	7.89	206.82	0.0532593	19511.3	0.0593289
Venom S1 protease Dg96, complete	Dg1_CLC64_contig_182	>Dg96 venom S1 protease, complete cDNA, [Dolopus genitalis]	TTTATTTTGGAATTGTATTCATAAACTCATTTTTCAATAATTAACTCATTCAAGTCCACTGTATACTTACACGTATACATAAGAAACTTGAAGGAGAATTTTGTATATTAAAAAATTCGTAATTTTGTTATTTTTCTATAATTGCACATTTCCGTAATAAAAATGTACTTATTTTGCAACTGATCTCTTTATAGTTAAGCATTTCTGATAAAATATCTCACAACTCGATTATGGTGAAAGAAAAACAAATTTATTAATAATATAAAAGCACCATTTATTTTTGCACAAACCGAATTACAAAATCACAATAATTTTAAGCACGCACTAGATCACAAAATCAAATTTACATGAGTATGCCTGTTGTTTTACTAATAAAATCTAAGTAGGATCCAACTCTTG…	>Dg96 venom S1 protease, complete cDNA, [Dolopus genitalis]	MMVVSVLLVISAVVAVGISSPTLPAFRITPLIKPEGRIISGEKASLGEIPHQVIISRKPNKGFYCGGSIISPEWVLTAAHCITYKSIALSFGSVQLKAKAPVNMIATEFFKHPNYVEKPLENDIALIKLPEPLTFTDTIKPITLVPRSQAADLFVGARAMISGFGLTNDEILEYSNDLLYAFVDIVPNKVCLDRYGPHVLKDTGMCAKGADGTNQNVCNGDSGGALVATLNENTYQIGINSFAAEYDCENKENPTGFTRVGSYLDFISKTTGILM*	276	0.717	SPTLPAFRITPLIKPEGRIISGEKASLGEIPHQVIISRKPNKGFYCGGSIISPEWVLTAAHCITYKSIALSFGSVQLKAKAPVNMIATEFFKHPNYVEKPLENDIALIKLPEPLTFTDTIKPITLVPRSQAADLFVGARAMISGFGLTNDEILEYSNDLLYAFVDIVPNKVCLDRYGPHVLKDTGMCAKGADGTNQNVCNGDSGGALVATLNENTYQIGINSFAAEYDCENKENPTGFTRVGSYLDFISKTTGILM	256	6	GH24189 {ECO:0000313|EMBL:EDV92174.1}	2e-74	PeptidaseS1_Mar_G34284_c9773_g1	2e-137	Trypsin	3e-47	Trypsin-like peptidase domain	0.0028	nd	S1 protease	S1 protease	96	yes	yes	complete	Venom S1 protease Dg96	Venom_S1_protease_31_complete	70	7	30.91	13.04	11.17	1159	0.298459	18413.3	0.0559902
Venom protein with insect allergen domain Dg97, complete	Dg1_CLC64_contig_2655	>Dg97 venom protein with insect allergen domain, complete cDNA, [Dolopus genitalis]	CACACGACCTCTCACCTGAGGAGGTTCGAGCTGGAGATATGAAGCCGTGGTCAGTGTTTACATTTAGCTTTCAGAAATAGTGTACAAAATGAAGTTAAAAATGTTTGTGCTTTTCTCTGTTTTCGGATCATTTTATGCGGATTCGTCAGATCTAGATATACTTAAGAAAGATTTACTCGAATTTGAACCTTTACTTCCAAAAACAAGTATTGCTCTACTATTCATGACACACCTTCTCTTTGATAAAGATTTTAGAAGGGCAAGAAACTTTATTGGATCTAGTGGGAGCATTGGCCATGCTATGAGAATCTTACGAACTGATTCGTTCAAAGACTTGGCGGATGAACTCAAAGGAAATGGCATTGATATTTTGGATATTATTAAGGCTTTAATGGAAAA…	>Dg97 venom protein with insect allergen domain, complete cDNA, [Dolopus genitalis]	MKLKMFVLFSVFGSFYADSSDLDILKKDLLEFEPLLPKTSIALLFMTHLLFDKDFRRARNFIGSSGSIGHAMRILRTDSFKDLADELKGNGIDILDIIKALMEKPIFPLSLENFEEAEIDIQLFTTNEFIDEVIAALPREKIAKLMQHKINTSPTFMKYFNAAKNPSVNNRIEAILSDSKLKKTFETFMLNDIDVRYIYSRLKFIISWAAPSIF*	215	0.524	DSSDLDILKKDLLEFEPLLPKTSIALLFMTHLLFDKDFRRARNFIGSSGSIGHAMRILRTDSFKDLADELKGNGIDILDIIKALMEKPIFPLSLENFEEAEIDIQLFTTNEFIDEVIAALPREKIAKLMQHKINTSPTFMKYFNAAKNPSVNNRIEAILSDSKLKKTFETFMLNDIDVRYIYSRLKFIISWAAPSIF	197	0	GE14058 {ECO:0000313|EMBL:EDW91913.1}	2e-07	#N/A	#N/A	Insect allergen related repeat, nitrile-specifier detoxification	1.1e-23	Domain of unknown function (DUF4441)	0.054	nd	Uncharacterised	protein with insect allergen domain	97	yes	yes	complete	Venom protein with insect allergen domain Dg97	Venom_protein_16_complete	64	8	50.47	12.51	12.51	142.111	0.0365957	9323	0.0283488
Venom protein U-Asilidin16-Dg98, incomplete	TRINITY_DN15347_c0_g2_i2	>U-Asilidin16-Dg98 venom protein, incomplete cDNA [Dolopus genitalis]	TTTCGCGGCATCTAAACTTTAACGAACAATGGCGTCTTATCACATAAAATTCGCTCTTGCAGTGGTTTTTTTAGTGTTCGCAGGCACAAGCTGTGCTGACATAGACTGTTATATATGCTCAAATAAAGAAGAATGTAAAAATGTGAAACCTCTGAAGAGTCCCCCATGTCCTACAAAATGTTTTACTAAGATTACTGGTAAAGAAATTGTGGAACGCGGTTGCGTTAAGGAAGAAGAAGATTGTAAGGACGAAAAAGGATGTTATACATGTTTATCCAATAAATGCAACAAAGCAACAAAAGCAGATCAATTTATATCTTGTTATAGCTGCTCAGGATCCACCTGCCTTAATCCAAACGATTCAACGCCCAAAAAAATGTGCTTAAGAAAATGCATGAT…	>U-Asilidin16-Dg98 venom protein, incomplete cDNA [Dolopus genitalis]	MASYHIKFALAVVFLVFAGTSCADIDCYICSNKEECKNVKPLKSPPCPTKCFTKITGKEIVERGCVKEEEDCKDEKGCYTCLSNKCNKATKADQFISCYSCSGSTCLNPNDSTPKKMCLRKCMIYYNPRKGELIRSCLDDKEDDKQGECSDDLDNNCMSCEIPDCNIDTIPNDVLKCYHCDGDNCENSEKSNFCSLKKVDDFCAYLLDDNSKFSKSLCKSAFDNAEDLIKKGMLITCEGKECNSYKNRKCTKCESDGTSNKCITTEMKETLCNSIGCYSKIEEGGKTKRGCLSEIPEEDRKKCNPTGDKPCKICNEENCNKDQFPADRRSCYICTSDDGKCEATPQSPQLCPKYVKEDFCVTELTDDWKTIRGCGSEMSCDRKDPKKCDECKTGDNCNT…	168	0.874	DIDCYICSNKEECKNVKPLKSPPCPTKCFTKITGKEIVERGCVKEEEDCKDEKGCYTCLSNKCNKATKADQFISCYSCSGSTCLNPNDSTPKKMCLRKCMIYYNPRKGELIRSCLDDKEDDKQGECSDDLDNNCMSCEIPDCNIDTIPNDVLKCYHCDGDNCENSEKSNFCSLKKVDDFCAYLLDDNSKFSKSLCKSAFDNAEDLIKKGMLITCEGKECNSYKNRKCTKCESDGTSNKCITTEMKETLCNSIGCYSKIEEGGKTKRGCLSEIPEEDRKKCNPTGDKPCKICNEENCNKDQFPADRRSCYICTSDDGKCEATPQSPQLCPKYVKEDFCVTELTDDWKTIRGCGSEMSCDRKDPKKCDECKTGDNCNTKNLMKENSIKCIKCDLTNKCAIN…	#N/A	#N/A	GE13674 {ECO:0000313|EMBL:EDW91184.1}	4e-18	U-Asilidin2-Mar6a_G15717_c6926_g2_i2	0.005	Protein of unknown function (DUF753)	1.2e-23	Protein of unknown function (DUF753)	1.2e-23	nd	Uncharacterised	Asilidin16	98	yes	no	incomplete	Venom protein U-Asilidin16-Dg98	Venom_protein_17_incomplete	85	7	16.25	9.16	9.16	192.588	0.0495942	34484.3	0.104858
Venom S1 protease Dg99, complete	Dg1_CLC64_contig_1937	>Dg99 venom S1 protease, complete cDNA, [Dolopus genitalis]	TCAGGCACACAAAGGTAAAGATAAAGACTTTGTCAGTACTGGAGCTAATAAAAGTAGAGCTAGCTCATTCGATTACTTCAAAACTCCATCGGACACCTTTAGAATGTTTCCGTTAGTGTTTATAGTGGAGCTTCTGCTTTTCGCATTTAGTGATGCGGGAATACAAAGGATAGTTGGTGGAACAGATGCAAAAGAAAAGGAGTTTCCTTATTCTGTGTCTATAAGACGGACAGAATTTGAGGAAATGTTTGGATACGGAAATCACATCTGCGGTGGTGCTTTAATTGATAACCAAACTGTGATCACAGCAGCGCATTGTGTTTTTGATAAATTCGGCAACTTCCTTGGACAGCCAAATTCATACACAATTGCTGTTGGATCTATTTACCGATCATTTAG…	>Dg99 venom S1 protease, complete cDNA, [Dolopus genitalis]	MFPLVFIVELLLFAFSDAGIQRIVGGTDAKEKEFPYSVSIRRTEFEEMFGYGNHICGGALIDNQTVITAAHCVFDKFGNFLGQPNSYTIAVGSIYRSFRETHEVVRTSKKIIVHPEYSMDTMYNDIALIHLNESIPIDGAYVNPVPLATKSFPEESPCVVSGWGHMKIPGFEGKFIAENMQKANVFILSKSDCAKNYTKEDYVVWEKQICVGVIGKEIDSCQGDSGGPLVCNGVLAALVSTGTGCATPGFPGIYTDIPQYLDFIQNAKKSLKLEENNIPPMADDCSDMNELF*	293	0.803	GIQRIVGGTDAKEKEFPYSVSIRRTEFEEMFGYGNHICGGALIDNQTVITAAHCVFDKFGNFLGQPNSYTIAVGSIYRSFRETHEVVRTSKKIIVHPEYSMDTMYNDIALIHLNESIPIDGAYVNPVPLATKSFPEESPCVVSGWGHMKIPGFEGKFIAENMQKANVFILSKSDCAKNYTKEDYVVWEKQICVGVIGKEIDSCQGDSGGPLVCNGVLAALVSTGTGCATPGFPGIYTDIPQYLDFIQNAKKSLKLEENNIPPMADDCSDMNELF	274	9	GJ14754 {ECO:0000313|EMBL:EDW62991.1}	5e-49	PeptidaseS1_Mar_G21993_c8116_g1_i1	3e-29	Trypsin	4.9e-55	Trypsin-like peptidase domain	0.0023	nd	S1 protease	S1 protease	99	yes	yes	complete	Venom S1 protease Dg99	Venom_S1_protease_32_complete	78	6	24.66	9.73	9.73	168.935	0.0435034	14400	0.0437867
Venom deaminase Dg100, complete	Dg1_CLC64_contig_2019	>Dg100 venom deaminase, complete cDNA, [Dolopus genitalis]	CTCTTCCGATCTTTTTTTTCTTGCAAAATGTTCAATAATTTATTAAACCTTCTTGTAAAAGAGTTATATCAAAATTGAAAATCAGTGCTATTTTCGCTTCGGCGGCTATGTATAATACATTGGAATTTTTCGCACCCATGATGCAAATGCCCTACAGGATCAAGTTGTTGACGGTGGAGGAATTATCCCTCTGAATAACCTTCTCTATGTACTCATCCCACCTTGTCTGCCACTTGCTGAAAGCTATCTCTTTTTCGGCGCTGTTAAGTGAACTATAAGCAATCGAGTTGATTGCCAGCTGCTTAAGAGTTCTCAGGTCCGAGTGGGCCGAAGCTATTCCCAGGAAGGCAATATAAAAATCATGAGATAGAGGGGTGGTTTCCCAGAAGGATGGGTCAT…	>Dg100 venom deaminase, complete cDNA, [Dolopus genitalis]	MTDSNCHLCIIVIFAFVLAINGATVLHADDKISTIQAFGIGENVVVTDDTSRPSYHDYLQTRKTFLQQEQSRGIGADITLNDREVMANDIIMSAKKEELAAGFANPFKFAPSRHIFEVLDQIKSSRLFNLIRHMPKGAILHAHDTALCSVDYLLSLTYRPYLWECRNSTENSLTFKFSRTQPTSSSRCQWTLVSNERKRIGKQLYDRELRKRFTLYTENPLTEFKDINDVWRRFTNIFITIDDGLVTFLPVWKDYFSRALKEMYEDNVQYLEFRGVLPELYDLEGNKYSKVDVAQIYYDTLNEFKQEHPDFIGSKFIYGPNRRVNDSTFSEYMQTAVELEKQFPNFLAGFDLVAQEDMGRPLTDFAETLLALPDNINFFFHAGETNWYGSSSDENLIDA…	548	0.784	ATVLHADDKISTIQAFGIGENVVVTDDTSRPSYHDYLQTRKTFLQQEQSRGIGADITLNDREVMANDIIMSAKKEELAAGFANPFKFAPSRHIFEVLDQIKSSRLFNLIRHMPKGAILHAHDTALCSVDYLLSLTYRPYLWECRNSTENSLTFKFSRTQPTSSSRCQWTLVSNERKRIGKQLYDRELRKRFTLYTENPLTEFKDINDVWRRFTNIFITIDDGLVTFLPVWKDYFSRALKEMYEDNVQYLEFRGVLPELYDLEGNKYSKVDVAQIYYDTLNEFKQEHPDFIGSKFIYGPNRRVNDSTFSEYMQTAVELEKQFPNFLAGFDLVAQEDMGRPLTDFAETLLALPDNINFFFHAGETNWYGSSSDENLIDAVLLGTKRIGHGYAIMKHPSVLD…	525	4	Adenosine deaminase CECR1 {ECO:0000313|EMBL:JAB88834.1}	0	#N/A	#N/A	Adenosine/AMP deaminase	1.5e-72	Adenosine/AMP deaminase N-terminal	7.9e-28	nd	Deaminase	deaminase	100	yes	yes	complete	Venom deaminase Dg100	Venom_deaminase-like_protein_1_complete	106	4	10.79	4.83	4.83	103.5	0.0266529	2454	0.00746198
Venom protein U-Asilidin2-Dg101, complete	Dg1_CLC64_contig_4	>U-Asilidin2-Dg101 venom protein, complete cDNA [Dolopus genitalis]	CTGACTTTTATTTGGCTCATTGACGGTTGCGCTAGAGCTAATTTTTCTCATATATAAGATCGGCACGGGTGCAGGCTATATAAGAGGATGGAAGCTCCGATCTAGGCATCGAAGTTTCTTAGATCTTCTCCTAATACAACATCAAAGATGAAGCTGCTCGTAACAATTCTTATTTCAACTCTCCTGGTTCAAGGTATTACACCGTATCCAGAGCCTTCATTTGGGGACATGATGAAGGGTATTGCTGAAGGAGTTGGTAAAATAGGCACAGTAATTGGAGGCATAGTATCTGGAGTAGTAGAAGGTGCTGGTAAAATTGTTATTGGAGTGATCAATACGACGCAGGGTCTAGTCAACAATGTGCTAAACGCAACTGTAGCAATTGTGAGCGGAGTCGCA…	>U-Asilidin2-Dg101 venom protein, complete cDNA [Dolopus genitalis]	MKLLVTILISTLLVQGITPYPEPSFGDMMKGIAEGVGKIGTVIGGIVSGVVEGAGKIVIGVINTTQGLVNNVLNATVAIVSGVAKEVANVTGGILQRVADLSQATEDAFRRMIRIGDGKIKDAAVAIKERVGEINGKVKDMMGEVDKKFEEGMKIVNASIEESSAKLTDMVNEIKEKYKDAKDLSKEDSEKIEQLLKDFVTSSSQNLSECAKEIVEPMKSLHEEAQTAINNILPVVEEAIKNLNQCLKDNRFKPTKIVECAKEAQSNLPTIEHMEEFAKKLKAEIDNFKLDDILDMSCIEENLNRIKTRKEELEKEIAKIVDKKE*	326	0.756	YPEPSFGDMMKGIAEGVGKIGTVIGGIVSGVVEGAGKIVIGVINTTQGLVNNVLNATVAIVSGVAKEVANVTGGILQRVADLSQATEDAFRRMIRIGDGKIKDAAVAIKERVGEINGKVKDMMGEVDKKFEEGMKIVNASIEESSAKLTDMVNEIKEKYKDAKDLSKEDSEKIEQLLKDFVTSSSQNLSECAKEIVEPMKSLHEEAQTAINNILPVVEEAIKNLNQCLKDNRFKPTKIVECAKEAQSNLPTIEHMEEFAKKLKAEIDNFKLDDILDMSCIEENLNRIKTRKEELEKEIAKIVDKKE	306	4	DNA-directed RNA polymerase omega subunit family protein-like protein {ECO:0000313|EMBL:CCG56756.1}	0.0006	U-Asilidin2-Mar8a_G31085_c9400_g3_i1	4e-151	Apolipoprotein A1/A4/E domain	0.00026	Apolipoprotein A1/A4/E domain	0.00026	nd	Uncharacterised	Asilidin2	101	yes	yes	complete	Venom protein U-Asilidin2-Dg101	Venom_protein_19_complete	100	4	21.54	6.05	6.05	2460.04	0.633497	7257.33	0.0220677
Venom S1 protease Dg102, complete	TRINITY_DN14253_c0_g1_i1	>Dg102 venom S1 protease, complete cDNA, [Dolopus genitalis]	TTTTTTTTTACTGTTCAATGTTTTCTTCGGTTTTTTATTTTAAAATTAGAATTGTATGTACTATAGGTACTTACATAACTAATCAATTAATCAATTTTAACTTGTGCACTATTATATTTTTGCTTTTATATCTGTGTATTGTACATTTTAAGGCTAGGTCTTTGTACTAATTGTTTTTTGAATAGATACAAATTTCAAGAATAAGATGTTAGTACATCACAAGAATATACTTCCAAAGTTTTAATGCGATATTCAAGTCTATTAAATACATTTTTTCTGTGAATTAAAGTAGAGGAGAAAAATAATACTACGTTTAAAGTGACTGTGACTATATTTAGTAGAAAAATAGGAATTCCCCGAATAAAGAATAACTTTAAAGATCCTTGAGCGGAGATAACA…	>Dg102 venom S1 protease, complete cDNA, [Dolopus genitalis]	YFPLLFALLFSAVFSSEVDLPTFYITGGDIASPGQFPYQISFEYSDMHKCGGSIISPNLVLTAAHCTVNRHAEMIGVRAGTLNRELGGQLREVKKYYNHPLYDDNTYDYDVSVLELKTPLEFNDEVKAVSLPEENDAITTTSAITSGWGQQEETNYLLPRTLMFVQLPIWEPDECKLIMEASDRMICAGFPEGGKDTCQSDSGGPLVSEGKLIGIVSWGYGCGRPNSPGVFTNVTTVRKWIREITKL*	249	0.762	SEVDLPTFYITGGDIASPGQFPYQISFEYSDMHKCGGSIISPNLVLTAAHCTVNRHAEMIGVRAGTLNRELGGQLREVKKYYNHPLYDDNTYDYDVSVLELKTPLEFNDEVKAVSLPEENDAITTTSAITSGWGQQEETNYLLPRTLMFVQLPIWEPDECKLIMEASDRMICAGFPEGGKDTCQSDSGGPLVSEGKLIGIVSWGYGCGRPNSPGVFTNVTTVRKWIREITKL	232	6	Trypsin {ECO:0000313|EMBL:ACF72874.2}	2e-61	PeptidaseS1_Mar_G24008_c8418_g1_i1	6e-50	Trypsin	6.1e-64	Trypsin-like peptidase domain	0.0014	nd	S1 protease	S1 protease	102	yes	yes	complete	Venom S1 protease Dg102	Venom_S1_protease_33_complete	86	5	35.63	8.95	8.95	1091.93	0.281188	41075	0.124899
Venom ferritin Dg103, complete	Dg1_CLC53_contig_914	>Dg103 venom ferritin, complete cDNA, [Dolopus genitalis]	TTTTTAAGTGTTCACACGTTTTATTTAACTCTTCAGTAAACCTATGAGCACGTACAAAATGGTAATATAGTAAATTATAAGAGGAGTTGTTTAACTGACCTCACACTACACTAAAGAAAAGGAGACGAATCACAGACCTACAACAAAAGCGAATGTTCTTGTTTTCCGAAAACTTTATTTTTACCAATGAAAATTTGAAATCTCTGAATGTAATAATCAATAACTAGCAATAATTGAACTGCAGTGTGCACAGCGCTCAGCGGACCTATTCCAATAGGGTCTTGTCGAACAGGAATTCTCCGATCTCTCCATGATGTGTCATCATCTTCTTTAGAGTGGACAGCTTTCCAGCAAGCTCGCGCTCGCCCTTGTATTGTTCCTCCAGATACACACCAGTGA…	>Dg103 venom ferritin, complete cDNA, [Dolopus genitalis]	MKLFVETFTLALIFGTAFANLQCTVPAVDIPERWIDMTEKCINAVRNQIQREVFASFQYLAMAAHFAQDTVNRPGFAEHYFKAAREERQHATVLIDYLTMRGQLTNEVTDLIKIPTIEKFEWKTAVESLTDALELETNVTESIKAVIGVCEAEKKKDSKGSNNDYHLVDYLTGVYLEEQYKGERELAGKLSTLKKMMTHHGEIGEFLFDKTLLE*	215	0.787	NLQCTVPAVDIPERWIDMTEKCINAVRNQIQREVFASFQYLAMAAHFAQDTVNRPGFAEHYFKAAREERQHATVLIDYLTMRGQLTNEVTDLIKIPTIEKFEWKTAVESLTDALELETNVTESIKAVIGVCEAEKKKDSKGSNNDYHLVDYLTGVYLEEQYKGERELAGKLSTLKKMMTHHGEIGEFLFDKTLLE	195	3	0	1e-85	#N/A	#N/A	Ferritin-like domain	6.4e-37	Rubrerythrin	0.00075	nd	Other	ferritin	103	yes	yes	complete	Venom ferritin Dg103	Venom_ferritin_1_complete	102	3	20.09	6	6	277.609	0.0714886	9630	0.0292824
Venom protein U-Asilidin2-Dg104, incomplete	Dg1_CLC64_contig_245	>U-Asilidin2-Dg104 venom protein, incomplete cDNA [Dolopus genitalis]	TTAAGGGAGTTCCTGATTAACGATGAAGATTCTAGCGACGATTTTTGTAAGTTTGCTACTTTGTCAAGCAGCAACCCCTATGCCAATTTTTGGATCGATCATTGGTTCGATTACAGGGGGTATAACCAAAGTTGTGGATAAAACGGCAGATATCATATCCGGGACTGTAAATAAAGTTGGTAGTGTTACAAATGGAATTGTTGGAAAAATCTCAGATGTTACGAAAGGTGCAATAAATGTAGGGGTAGATTTTGTAAATAAAGTAGCCGGCGGGATGGCATCTATAACAGGCGCTACCGCCGGGAAATTTGCTAATATTACAGCATCAATAGAAAATTCTATTAAAAATGCTATGGGTATTGGAGGAAATACTTTTAAAAAAATCAGTGAAGAGGTACA…	>U-Asilidin2-Dg104 venom protein, incomplete cDNA [Dolopus genitalis]	MKILATIFVSLLLCQAATPMPIFGSIIGSITGGITKVVDKTADIISGTVNKVGSVTNGIVGKISDVTKGAINVGVDFVNKVAGGMASITGATAGKFANITASIENSIKNAMGIGGNTFKKISEEVQKRMNSVRDKVTSAMKEAEDKYNEGVAKLNDTMLQNTKKIEEIASEIRNKYKDVTEDSKKKIDDLINEFVYNSINECQQCAKEILVPIQGMFNNTLDAINQILPAIEGVAVSMEECMKQKSISQTKLIKCAMDAKKKIPSLGTMDEFVSNLKKELDKYKFDDLGKTCMGPTLEKIMKHKEDLEKKIEEIVSKE	318	0.816	MPIFGSIIGSITGGITKVVDKTADIISGTVNKVGSVTNGIVGKISDVTKGAINVGVDFVNKVAGGMASITGATAGKFANITASIENSIKNAMGIGGNTFKKISEEVQKRMNSVRDKVTSAMKEAEDKYNEGVAKLNDTMLQNTKKIEEIASEIRNKYKDVTEDSKKKIDDLINEFVYNSINECQQCAKEILVPIQGMFNNTLDAINQILPAIEGVAVSMEECMKQKSISQTKLIKCAMDAKKKIPSLGTMDEFVSNLKKELDKYKFDDLGKTCMGPTLEKIMKHKEDLEKKIEEIVSKE	299	5	Alpha/beta hydrolase fold-3 domain-containing protein {ECO:0000313|EMBL:CEF63321.1}	0.002	U-Asilidin2-Mar7a_G35004_c9845_g2_i1	8e-165	Apolipophorin-III precursor (apoLp-III)	5.7e-06	Apolipophorin-III precursor (apoLp-III)	5.7e-06	nd	Apolipophorin	Asilidin2	104	yes	no	incomplete	Venom protein U-Asilidin2-Dg104	Venom_apolipophorin-like_protein_2_incomplete	76	7	13.81	11.94	9.9	2260.68	0.582158	28943.7	0.0880102
Venom transferrin Dg105, complete	TRINITY_DN15251_c0_g3_i1	>Dg105 venom transferrin, complete cDNA, [Dolopus genitalis]	CGATCTTTTTTTTGCTCTCAGAACAAAATTTATTGAACAGTCTGTGTTAATTTTAATTAATTAATTACACTTTGCAATGTAAAGTGGAAAATGATTTCTCATCAATTTCATTCCTTGGTTTGAATTCAGTGACGAATGCTACTGCCTCATCATTAAAGAGGACGTTAGAGTATCCTTGTTTAAATTCTCCGAACATTTCGAAGACATCCTCATTTTTGCCATGGGGACGGAATCTGTCTGATAGGGAAATAAAGGCATGGACTAGGTTACCCTTGTCTTGATCGCTAAGGTCATCCCGAACAAAAGCGGCATTGGGAAGGGCTGCTTCAACGTTGCAAGTTTTGTACTCTGATACCGGTTTTGCCGTTAAGTCCAGGCACACCAGCTGCTTATTGCTGT…	>Dg105 venom transferrin, complete cDNA, [Dolopus genitalis]	MSRSVKVLTFLCLLGLAIADEPKKIYKMCIPHIYYNDCLKVLEEPSNAGILMECVPARDRMECLEKVNKREADVIAVDPEDMYVAYHMNNEDFHVISEIRTDVEKDAQFRYEGIILVKKSSPVKSLEDLKGMKSCHTGFGRNVGYKIPITKLKNSGILKVELDPHLAPTERELKALSQFFSKSCLVGTYSPYPEVDKELKKKYSNLCALCEKPEQCNYPDKFSGYDGAIRCLDQGEGDVAFTKTSFVKKYFGMIGDKPESTKPEDFEYLCEDGTRRPLTGPVCSWAQRPWQGYMTNADTVKGQENLKTLQNRLDTFFHNGRAVEKSAAEHLLIKPDLILHEKKETIMPKEYLERAGYKDVIERDGSMAEKVRFCITNDIELEKCNTLRQAAYSRDIRPE…	625	0.863	DEPKKIYKMCIPHIYYNDCLKVLEEPSNAGILMECVPARDRMECLEKVNKREADVIAVDPEDMYVAYHMNNEDFHVISEIRTDVEKDAQFRYEGIILVKKSSPVKSLEDLKGMKSCHTGFGRNVGYKIPITKLKNSGILKVELDPHLAPTERELKALSQFFSKSCLVGTYSPYPEVDKELKKKYSNLCALCEKPEQCNYPDKFSGYDGAIRCLDQGEGDVAFTKTSFVKKYFGMIGDKPESTKPEDFEYLCEDGTRRPLTGPVCSWAQRPWQGYMTNADTVKGQENLKTLQNRLDTFFHNGRAVEKSAAEHLLIKPDLILHEKKETIMPKEYLERAGYKDVIERDGSMAEKVRFCITNDIELEKCNTLRQAAYSRDIRPEFQCVVHSKDECIKAIKEKN…	605	20	Transferrin {ECO:0000313|EMBL:JAB95677.1}	0	#N/A	#N/A	Transferrin	2.2e-62	Transferrin	2.2e-62	nd	Transferrin	transferrin	105	yes	yes	complete	Venom transferrin Dg105	Venom_transferrin_1_complete	72	8	14.74	10.61	10.61	2027.69	0.52216	13550.3	0.0412031
Venom phosphatase Dg106, complete	Dg1_CLC64_contig_1255	>Dg106 venom phosphatase, complete cDNA, [Dolopus genitalis]	TCAGTATATAAGCAAATTTAGAAAGAGGTGGAAGTTAATTTGTGCTAGCTACAAAAGGCATAATTGATCTAATTAAATTTATAATAAACTTTAAAACGTATATTCAAATAAAAATTATAAAATGTGGAAGTTTATTAAAAAAGACTCGTTCCTGGCATTCTGTCTAATAATAGGCGCCATAAACATGACCCAAGGAAATTGCAAAACGATACCATCAAAAAAGGTTGCTCCAGTTGTTGAAACAGCTGAAGATATTCAAAACGCCCTTTCTGGGTATATTGCAAACAGCAACAAAATAGCCGTTATTTTGGATTATGATGGAACTTTAGCTCAACTTGAAACTCGACCAGGAGAGAAAAGTATGTCGAAAGAAGTTGCAGACGTTTTACAGCGACTAGC…	>Dg106 venom phosphatase, complete cDNA, [Dolopus genitalis]	MWKFIKKDSFLAFCLIIGAINMTQGNCKTIPSKKVAPVVETAEDIQNALSGYIANSNKIAVILDYDGTLAQLETRPGEKSMSKEVADVLQRLAANTRVFLSIISGRGLSDIKDKVKISNITYGGNHGIEIENPDGTRSDFELPTAVKEAYSKMLAELQEKVANHGAWVEDKKASLTFHYSETPTDFIVALRDEAIRIIESHGFRAEKAHFAVEGKPPVNWNKGEAAKFILQKNFGNNWRNSVKITYIGDDTTDEDAMKALQGSGRTFRINADPSFETYADFRLPNLDKTPLVLKYIADYYSQ*	303	0.584	NCKTIPSKKVAPVVETAEDIQNALSGYIANSNKIAVILDYDGTLAQLETRPGEKSMSKEVADVLQRLAANTRVFLSIISGRGLSDIKDKVKISNITYGGNHGIEIENPDGTRSDFELPTAVKEAYSKMLAELQEKVANHGAWVEDKKASLTFHYSETPTDFIVALRDEAIRIIESHGFRAEKAHFAVEGKPPVNWNKGEAAKFILQKNFGNNWRNSVKITYIGDDTTDEDAMKALQGSGRTFRINADPSFETYADFRLPNLDKTPLVLKYIADYYSQ	277	1	0	3e-101	#N/A	#N/A	Trehalose-phosphatase	1.4e-36	#N/A	#N/A	nd	Trehalose phosphatase	phosphatase	106	yes	yes	complete	Venom phosphatase Dg106	Venom_trehalose_phosphatase-like_1_complete	94	3	17.88	6.62	6.62	117.795	0.0303339	11481.7	0.0349128
Venom histidine phosphatase Dg107, complete	Dg1_CLC64_contig_655	>Dg107 venom histidine phosphatase, complete cDNA, [Dolopus genitalis]	CAAATATTTGAGAAATTAATTAAAATTATGATCACACTAGCATCTTTTTAGGTTTTTTTTAGCTTTTTAAAAAGATTGCACTTAATACAAATTTTAAAAGTTAAACAGTAATAATTTATTTAAACATTTTCACACAATTTGTCGTAATCATCAATTAGTAAATCATTTACAGCTTCACCAAACTTAGTCAATGAGCATGGACTACTACAACTGGGTAAATGCAACTCTTTAGGTTCAACGATTGCACTGTTCGAGTAGTAGACGATCTTAACTTCCAAATCATTCTCCAATGCCTTATTTGTATGCAGTTCAAATACTAACATAGCTGCGTAATCTGGCAGACGAGCAGCTTGGTCAAGGATATCTAAGGCATTCAAAATTCCAATTATTGTGGAATCA…	>Dg107 venom histidine phosphatase, complete cDNA, [Dolopus genitalis]	MFYFTFLFVLCCTLAEFHMALGASIDKTDGSTIQAIFSMFRHGDRSPIYFWPNDPYLNYKWPGGFGSLSDKGVGQLYNLGRNLKHRYGHLLPVDGRYSQDNMLVKSSYSERCIMSGLSLLAGFMPPNSNPLPIKWQPIPITTIPQYDDELLSQYRPCKKYDKLYEDLLVNAPADLMKLEQENEDVFKLAEQSGRKNIKYTDIGEFYDTLKIYKDNGLNLPEWAKEIFPEKMRPFAERTYSVYTETPYMKKVKGGAFITEVYKKMVSKQAKTLSPERKMFLYASHDSTIIGILNALDILDQAARLPDYAAMLVFELHTNKALENDLEVKIVYYSNSAIVEPKELHLPSCSSPCSLTKFGEAVNDLLIDDYDKLCENV*	377	0.847	ASIDKTDGSTIQAIFSMFRHGDRSPIYFWPNDPYLNYKWPGGFGSLSDKGVGQLYNLGRNLKHRYGHLLPVDGRYSQDNMLVKSSYSERCIMSGLSLLAGFMPPNSNPLPIKWQPIPITTIPQYDDELLSQYRPCKKYDKLYEDLLVNAPADLMKLEQENEDVFKLAEQSGRKNIKYTDIGEFYDTLKIYKDNGLNLPEWAKEIFPEKMRPFAERTYSVYTETPYMKKVKGGAFITEVYKKMVSKQAKTLSPERKMFLYASHDSTIIGILNALDILDQAARLPDYAAMLVFELHTNKALENDLEVKIVYYSNSAIVEPKELHLPSCSSPCSLTKFGEAVNDLLIDDYDKLCENV	354	5	Putative lysosomal & prostatic acid phosphatase {ECO:0000313|EMBL:JAC11719.1}	2e-117	Acidphosphatase_Mar_G47507_c10949_g2_i1	0	Histidine phosphatase superfamily (branch 2)	6.9e-40	#N/A	#N/A	nd	Phosphatase	histidine phosphatase	107	yes	yes	complete	Venom histidine phosphatase Dg107	Venom_histidine_phosphatase-like_1_complete	79	5	16.49	9.71	9.71	1270.51	0.327175	14238.7	0.0432961
Venom PGRP domain protein Dg108, complete	TRINITY_DN15165_c0_g1_i5	>Dg108 venom PGRP domain protein, complete cDNA, [Dolopus genitalis]	TTTTTTTTGAACTATTTGAAAAATATATTTAAATTAGTTTTCATACACTTACTAACAGACTTTTGCTGATGTAGGCATAAAAAAGTATATTACATTTTAATTTTTATGCTAATTATCAAGTGGAATCAATAATTTTAGCAATACAACTTTCAATTAAGAAGAATCAATAAGTAACTTCACCTTGAACATATTCACACTTTTATCAAATTCTTGTTTCCCCTTCTAAACTTTTGAGAAGTTTTTAACTTAAGATTCTTCTATTTGATTCGACCAATGTGGCCACAACTTAATAATTTTATAGAGCTCTTCTCCAGGACTTTCTGAAGCAATCAATTGCCTGTGGCCATACAATTTGTAGTCAGTGGACAATTTTCCCAATCGTACTCCCTCTGCAATAAT…	>Dg108 venom PGRP domain protein, complete cDNA, [Dolopus genitalis]	MRAQLIKYLLFAIFIQLNSGHDDTLARGGEILRLVSRDEWIAQPPSKELEPMQLPATKVIIAHTATEGCDTQAMCTFRIRLIQTFHMESRNWDDIAYNFLVGGDGLVYEGRGWDKVGVHTNGFNRGSIGIAFVGTFTKIAPSTKQLRAAQMIIAEGVRLGKLSTDYKLYGHRQLIASESPGEELYKIIKLWPHWSNQIEES*	202	0.653	HDDTLARGGEILRLVSRDEWIAQPPSKELEPMQLPATKVIIAHTATEGCDTQAMCTFRIRLIQTFHMESRNWDDIAYNFLVGGDGLVYEGRGWDKVGVHTNGFNRGSIGIAFVGTFTKIAPSTKQLRAAQMIIAEGVRLGKLSTDYKLYGHRQLIASESPGEELYKIIKLWPHWSNQIEES	181	2	Putative peptidoglycan recognition protein {ECO:0000313|EMBL:JAB55755.1}	3e-79	#N/A	#N/A	N-acetylmuramoyl-L-alanine amidase	2.5e-24	#N/A	#N/A	nd	Uncharacterised	PGRP domain protein	108	yes	yes	complete	Venom PGRP domain protein Dg108	Venom_protein_23_complete	120	3	24.38	3.39	3.39	54.5074	0.0140365	9307	0.0283002
Venom JHBP domain protein Dg109, complete	Dg1_CLC64_contig_3116	>Dg109 venom JHBP domain protein, complete cDNA, [Dolopus genitalis]	AGCATGTTCACACGTCTTAACGTTCTCCGAAATGAAGTTACGTTTTACACTATTACTGTGCTGTTTTGTTGCGGCTGTCGCACTAGCTCAGGACTTTCCTGATTCAGGCATTTCAGAAGAGGAAAAATCCTTCCTTGGACTTAATGATCAACTTGCGAAAGCTTTGGAAAATTTGAAAAAGCAAATGCCATGTGGTTTTCCCGACCATGGAATCCCTCCATTGGCACCTTTCAAGAGGCCTTATACTGAAATCCAGTATAATCATGCTCTCTTCAGCATTCTTGCCAATTTCTTTGACCTGCGAGTGGATGGCCTCAATGACTACAGAACAAATGCAGTAACGATGAGTATACTCACAATGAAGGGTACCTTCGATCTTAACTTTAACATGATCGCCGC…	>Dg109 venom JHBP domain protein, complete cDNA, [Dolopus genitalis]	MKLRFTLLLCCFVAAVALAQDFPDSGISEEEKSFLGLNDQLAKALENLKKQMPCGFPDHGIPPLAPFKRPYTEIQYNHALFSILANFFDLRVDGLNDYRTNAVTMSILTMKGTFDLNFNMIAAKGQYKMNFFPINLIRIKGEGDLDFKLKDLRVKGDFQLGIKGKGTTLKSFNIGVVLGDVNSNISNLLGGGLAGRLANRAIENFVKFFIKTQHRFVSDTLRKKIVTIVNDKLQNYTVKDLLDIIAASQKPPTCVPPPDNEINLLLKLLQLTELH*	276	0.907	QDFPDSGISEEEKSFLGLNDQLAKALENLKKQMPCGFPDHGIPPLAPFKRPYTEIQYNHALFSILANFFDLRVDGLNDYRTNAVTMSILTMKGTFDLNFNMIAAKGQYKMNFFPINLIRIKGEGDLDFKLKDLRVKGDFQLGIKGKGTTLKSFNIGVVLGDVNSNISNLLGGGLAGRLANRAIENFVKFFIKTQHRFVSDTLRKKIVTIVNDKLQNYTVKDLLDIIAASQKPPTCVPPPDNEINLLLKLLQLTELH	256	2	Uncharacterized protein {ECO:0000313|EMBL:JAC05565.1}	4e-28	#N/A	#N/A	Haemolymph juvenile hormone binding protein (JHBP)	1.5e-41	#N/A	#N/A	nd	Other	JHBP domain protein	109	yes	yes	complete	Venom JHBP domain protein Dg109	Venom_JBP-like_protein_1_complete	105	5	21.45	5.93	5.72	197.037	0.05074	8683	0.0264028
Venom serpin Dg110, complete	TRINITY_DN15222_c0_g2_i11.p1	>Dg110 venom serpin, complete cDNA, [Dolopus genitalis]	CCGATATTGTGACCATTCCCGCGAACTTTCTTGTGATCGATAAATTCGCGAGTTCTTTTGTGAAGTTTTCAAGTGTGTGCTATTTCGACATTTCGCCAATATGCGGCTAATCTCATCATTACTACTCGTAGCGGTCGCAGTGTTGTCCCCAGTAACAATGGCAGATTTTGCAGCAAAGAGCGGTGAATTCGCGGCAGACCTTTACACCAAAGTGATTGATGGGAAAGACGGTGAAAATGTGATTATTTCACCATTCTCCGTCCAAACCTGTGTGGGTCTAGCCTACGCTGGTGCTGGGGGTGTAACTGCAGAGGAAATGGCTAAGGGATTGCGCTTGACCTCTAACGATCGAGATGAGGTAGCTAAGTCTTTTGGGCAGGTACTGGACTCGTACAGCAC…	>Dg110 venom serpin, complete cDNA, [Dolopus genitalis]	MRLISSLLLVAVAVLSPVTMADFAAKSGEFAADLYTKVIDGKDGENVIISPFSVQTCVGLAYAGAGGVTAEEMAKGLRLTSNDRDEVAKSFGQVLDSYSTNPLLKIANKVYIKTGYTLKPQFNEIATKNFHSEAENINFAQKQESADKINSWVEGKTNNKIKDLISADSLSDDTRCVLVNAIYFKGFWDRQFEKEQTQKEDFWISETENVKVDMMNMNHKFKYGEFADLDASAVELPYKDSDLSMLIILPNTKTGLKALESKFSTINIAEMSKNMYKSEVNLKLPRFKIEFSMKLNEPLKKMGMTSMFSGADFSNLLEQPEPLKVSEVVHKAFIEVNEEGAEAAAATGLGVMLRSRPLPRQLAYFYADHPFIFFLKSPTEILFAGRYLKPQ*	392	0.817	DFAAKSGEFAADLYTKVIDGKDGENVIISPFSVQTCVGLAYAGAGGVTAEEMAKGLRLTSNDRDEVAKSFGQVLDSYSTNPLLKIANKVYIKTGYTLKPQFNEIATKNFHSEAENINFAQKQESADKINSWVEGKTNNKIKDLISADSLSDDTRCVLVNAIYFKGFWDRQFEKEQTQKEDFWISETENVKVDMMNMNHKFKYGEFADLDASAVELPYKDSDLSMLIILPNTKTGLKALESKFSTINIAEMSKNMYKSEVNLKLPRFKIEFSMKLNEPLKKMGMTSMFSGADFSNLLEQPEPLKVSEVVHKAFIEVNEEGAEAAAATGLGVMLRSRPLPRQLAYFYADHPFIFFLKSPTEILFAGRYLKPQ	370	2	Putative serine protease inhibitor (Fragment) n=2 Tax=albimanus section TaxID=44544 RepID=T1DLG6_ANOAQ	4e-123	#N/A	#N/A	Serpin (serine protease inhibitor)	5.8e-117	#N/A	#N/A			serpin	110	yes	yes	complete	Venom serpin Dg110		47	11	32.99	20.23	20.23	381.459	0.0982314	16058	0.0488282
Venom S1 protease Dg111, complete	TRINITY_DN14593_c0_g2_i1.p1	>Dg111 venom S1 protease, complete cDNA, [Dolopus genitalis]	TTTTTTTCATTTAATGATTTATTAAATTTAAAATTCTTCAAAATTTGATATAGTATCGTCTATCCATTCCCGTAACATAGCGACGTGTGTATAAACTCCAGGTGAATTTGGTCGTGCACATTCATTTCTCCATGTAATAATGCCGACCAATTCTCCCTTAAAAGTCATTGGGCCACCAGAATCCGCAGTGCAAGCATCGATTCTACCCTCAGGGTATCCAGCGCAAATCATTCTATCGGTGAATCCAGCAATCTTGGTCTTGCAGTAATCCCTATCCTCAATAGGTACTTGCGCAAATCTCAGGTACGGGGTGAAATCTTCGTTTTCCCTTTTACTTCCCCAACCACTGATGGTTGCCATCGCTCCTGTGGGTTGCTTTTGGCCCCTAGCTGGGAGCTT…	>Dg111 venom S1 protease, complete cDNA, [Dolopus genitalis]	MVRLLVSVVCCLTVLGLALGHLQPRIVGGSFAKNNQFPYQVSLEYLFRFFCGGAILTPTVVITAANCKHDSFKRVSFIQVRVGTTYKEGNGQTVKAQAFIKHPNFNPKTLDYDIALLRVEKPLVFEDGVQPIKLPARGQKQPTGAMATISGWGSKRENEDFTPYLRFAQVPIEDRDYCKTKIAGFTDRMICAGYPEGRIDACTADSGGPMTFKGELVGIITWRNECARPNSPGVYTHVAMLREWIDDTISNFEEF*	256	0.702	HLQPRIVGGSFAKNNQFPYQVSLEYLFRFFCGGAILTPTVVITAANCKHDSFKRVSFIQVRVGTTYKEGNGQTVKAQAFIKHPNFNPKTLDYDIALLRVEKPLVFEDGVQPIKLPARGQKQPTGAMATISGWGSKRENEDFTPYLRFAQVPIEDRDYCKTKIAGFTDRMICAGYPEGRIDACTADSGGPMTFKGELVGIITWRNECARPNSPGVYTHVAMLREWIDDTISNFEEF	235	6	Uncharacterized protein n=1 Tax=Drosophila willistoni TaxID=7260 RepID=B4MIU0_DROWI	6e-60	PeptidaseS1_Mar_G21993_c8116_g1_i1	8e-49	Trypsin	6.4e-60	#N/A	#N/A			S1 protease	111	yes	yes	complete	Venom S1 protease Dg111		56	11	42.58	20.15	16.76	134.983	0.0347601	15376	0.0467545
Venom dehydrogenase Dg112, complete	TRINITY_DN12234_c0_g1_i1.p1	>Dg112 venom dehydrogenase, complete cDNA, [Dolopus genitalis]	CGTCAGACCATCGGCAACTTTATCATTCTCGCAGTCTCTTTTAACCTTCTGGAGGTCGGCAGAGTTTCCGCAGTAATAGGAGTTTCTGTACATTATTTTATATTATAAATAATTACCTAAGAAAAATGTTGAGCACAGTGTCAAGAAGAATTGCGGTTCAAGCTGCTAGGAATTTTTCCACATCAAAGAAGAACAATTTCAAAGTTGCCGTTTGCGGAGCGTCTGGTGGTATCGGACAGCCCCTTTCATTGCTCCTTAAGAATTGTAATCTTGTTAAGCAGCTTTCTTTGTATGATATCGTACATACTCCCGGAGTCGCTGCCGATCTCTCCCACATTGACACAGACAGTCTAGTATCTGGATATATGGGCGAAGATCAACTCGAGGCTGCCTTAAAGA…	>Dg112 venom dehydrogenase, complete cDNA, [Dolopus genitalis]	MLSTVSRRIAVQAARNFSTSKKNNFKVAVCGASGGIGQPLSLLLKNCNLVKQLSLYDIVHTPGVAADLSHIDTDSLVSGYMGEDQLEAALKNADVVVIPAGVPRKPGMTRDDLFNVNAGIVKAIAEKISKACPKACVAIITNPVNTCVPIAGEVMKKNGTFNPNKLFGVSTLDIVRARTFIGNALKVDPQDVEIPVIGGHSGVTILPLLSQSTPKYKGSQDDIEKLTKRIQEAGTEVVKAKAGAGSATLSMAYAGARFTISLLRGLSGEKVTECSYVKSDVTEAEYFSTPLVLGKQGIEKNCGLPKMNDYEKKLLEIAVPEIKKNIQKGVEFAKKS*	337	0.119	#N/A	#N/A	#N/A	Uncharacterized protein n=1 Tax=Lucilia cuprina TaxID=7375 RepID=A0A0L0BXC1_LUCCU	0	#N/A	#N/A	lactate/malate dehydrogenase, alpha/beta C-terminal domain	7.9e-53	lactate/malate dehydrogenase, alpha/beta C-terminal domain	7.9e-53			dehydrogenase	112	no	yes	complete	Venom dehydrogenase Dg112		91	7	26.49	7.53	7.53	79.6618	0.0205141	22343.7	0.0679413
Venom protein U-Asilidin3-Dg113, complete	TRINITY_DN31216_c0_g1_i1.p1	>U-Asilidin3-Dg113 venom protein, complete cDNA [Dolopus genitalis]	TGGTAGTGTTAAAACTGAACTGAGAAAATGAGGGCCCTTTTTGTGTTACTATTAGTTGCCGTTTGTGCTACAGCAACATTTGCAAGAGCTGTGGAAGAATCTGAAATTATTCCAACCGAATTAATTCAGGAGGAAGAATTTGATGTTGAAGAAACTCCTTATGACGTGGAAGAATTATTAGATGACTTCATTATTGAGGAATTAGCCCCAGAAGAAGATTTACAAGAGGATGAAGATGAAGGAGATAATGAAGAATATAAAATTCGAATTAGCAAGGCTTGGTTTAAAAGATTGTTGAACAGGCTTAAGGGTAAAATTGTCAATTTATACAAGAAAGCATGTGAAAGGAAGCAGGGTCATGATGTTTGCAAGAAATGGGCTAGGGAGAACATCAATAAG…	>U-Asilidin3-Dg113 venom protein, complete cDNA [Dolopus genitalis]	MRALFVLLLVAVCATATFARAVEESEIIPTELIQEEEFDVEETPYDVEELLDDFIIEELAPEEDLQEDEDEGDNEEYKIRISKAWFKRLLNRLKGKIVNLYKKACERKQGHDVCKKWARENINKKNLDKFWREVKPLIKDYCSASPHPLCIAVRILM*	158	0.891	RAVEESEIIPTELIQEEEFDVEETPYDVEELLDDFIIEELAPEEDLQEDEDEGDNEEYKIRISKAWFKRLLNRLKGKIVNLYKKACERKQGHDVCKKWARENINKKNLDKFWREVKPLIKDYCSASPHPLCIAVRILM	138	4	#N/A	#N/A	#N/A	#N/A	#N/A	#N/A	#N/A	#N/A			Asilidin3	113	yes	yes	complete	Venom protein U-Asilidin3-Dg113		98	6	22.93	7.33	6.07	1008.04	0.259586	120094	0.365175
Venom lipase Dg114, complete	TRINITY_DN14420_c0_g5_i1.p1	>Dg114 venom lipase, complete cDNA, [Dolopus genitalis]	TTTTAACTTTATAAATACCTTTTTATTTAATCTATCTGAGTATCTAGAGCGGTTATATCCTTTCCCCTTTCAAAAATCCACTTTTCCCAAAAAAATACAATCATTCTACACGCTATCTTAATTTATACTAGCTGTTTTTTCTGGTCAAAATTTTATAATCTATTAAAAAATTCTGATTCTTCATCAGATTTTATTTTTACGAGATTAAAAACATACAATCCGTAATTAAGGTCCTCCTTTACCAAATGGTGATTCAGAATTGGTTGGTACATAGTAAACACCCTTAGGATAGTTCTGCTGAGCAGGTTCTCCACCCATTCGAATCGATCTGTCCATTAAAACGCACGAATGTTGTAGAAATCCAAAATAGTCTAGGCAATCGAAAGGTATGAATGAATT…	>Dg114 venom lipase, complete cDNA, [Dolopus genitalis]	MKFTVAVFVVVGVTFCFGYPSREDLLKYGDIWDDDDLSDIVNSGLEEFERYGDFLDKDEWSLVPQVDGFFQLVNIKQTEEEYKNMPQPLLKMPITFQLHTRLNPEVPQFVRENSSLTLMESKFDPKRPTRIITHGWMNYAGSKLNLILRKAILDNCDCNVFIVDWSAGAKTINYLSARYKVPDVAIQLADFIDFLNLFGKMKFKDLTLIGHSLGAHASGLAAKKVRRGRVHIIIGLDPAFPLFSYKVTDDRLTPDDAEYVQTIHTSAGYLGFMEPLGHASFYPNWGTNQPGCGFDATGKCAHKRSYLLYGESLYPNNSFIPFDCLDYFGFLQHSCVLMDRSIRMGGEPAQQNYPKGVYYVPTNSESPFGKGGP*	374	0.455	#N/A	#N/A	#N/A	Uncharacterized protein n=1 Tax=Musca domestica TaxID=7370 RepID=A0A1I8MTQ3_MUSDO	2e-92	#N/A	#N/A	Lipase	1.4e-48	Alpha/beta hydrolase family	7.9e-05			lipase	114	yes	yes	complete	Venom lipase Dg114		87	5	19.1	7.99	7.99	16.7249	0.00430691	39796.7	0.121011
Venom protein U-Asilidin2-Dg115, complete	TRINITY_DN14116_c0_g2_i1.p1	>U-Asilidin2-Dg115 venom protein, complete cDNA [Dolopus genitalis]	TCTATCAAAAATATTGTTTTTACTATCTAGTTTACACGAGTAGAAAGGTTATTTCCATTCTGACGGAATTCTAATCTCAAGGAAAAGATAACATCAAAAATCATTATCACGGCCGGTGTAAGCACTAATTGTAAAGAAATAAAGCACTTCCGTTTAATTTTGTTATCGTTAGCAGCAGCACGCTCCAACGCCATTCGGAAGAAGATATCATACTACAAGGTTAAGCTACAGGTCAACAACGTCTTGTAAATTTGTAGACAAAACATTTACTTTTCTTTGAAATCAGGTTGTGTCTGTAAAAGCTAAAGTAGTACGTGAGCACACTCTGATTCACGGAATAAAGTAAGGCGACTGAAATTAGTTTTTTTTTAATTATCTAGGCTGACGTTTGACCTAGAA…	>U-Asilidin2-Dg115 venom protein, complete cDNA [Dolopus genitalis]	MRIAFFLLLALCSYSAKAQTENDLDVAYLEDIQMQVRGPILDAALDIVKKINEEVRKAIEAIIAKTEEIIKDVREKIENAAKTAMDKIRALVKKIEERLAKIAKKGDVAKSCVDKGMPKIKEAIQNAETDNKQCIWSTLEQAKNIVEEIKKHIEDIQDKCDANKDLVAECMETNGSVWGATKCITKQVWTFNKNIFGMLGDVKNLLFEAVKSSFQVVANGISCLTDVGRTAEKQIIGAVKGIEQCIASNKLEDFNNRIMSY*	262	0.867	QTENDLDVAYLEDIQMQVRGPILDAALDIVKKINEEVRKAIEAIIAKTEEIIKDVREKIENAAKTAMDKIRALVKKIEERLAKIAKKGDVAKSCVDKGMPKIKEAIQNAETDNKQCIWSTLEQAKNIVEEIKKHIEDIQDKCDANKDLVAECMETNGSVWGATKCITKQVWTFNKNIFGMLGDVKNLLFEAVKSSFQVVANGISCLTDVGRTAEKQIIGAVKGIEQCIASNKLEDFNNRIMSY	243	7	Uncharacterized protein n=2 Tax=Culex quinquefasciatus TaxID=7176 RepID=A0A1S4JJY3_CULQU	6e-06	U-Asilidin2-Mar3a_G36480_c9987_g1_i1	0.002	Protein of unknown function (DUF725)	1.2e-06	Protein of unknown function (DUF725)	1.2e-06			Asilidin2	115	yes	yes	complete	Venom protein U-Asilidin2-Dg115		111	3	10.26	4.05	4.05	187.872	0.0483799	5580.5	0.0169689
Venom Hsp70 Dg116, complete	TRINITY_DN14797_c0_g2_i2.p1	>Dg116 venom Hsp70, complete cDNA, [Dolopus genitalis]	CTTAGAGCCGGTGTCGTGTAGTTTTTCATAGTTCAGCACGCTAACGTAAATCCTTAATAAAAAATAATCAATTCCATTGAGAAAAACCACAAAATGAGATTACACATATTGCTAGCAATAATAGCCTGTATAGGCGCTTCTCTGGGAGAAGAGAAGAAGGAGAAGGATAAGGATATCGGTACAGTCATTGGTATCGATTTGGGAACAACATACTCATGCGTTGGCGTATACAAGAACGGCCGAGTGGAAATTATTGCTAACGATCAAGGAAACCGAATCACTCCATCATACGTTGCATTTACTGCTGACGGTGAACGTCTAATTGGTGATGCTGCTAAGAATCAGCTAACAACAAATCCTGAGAATACCGTCTTCGATGCGAAACGTTTAATCGGTCGT…	>Dg116 venom Hsp70, complete cDNA, [Dolopus genitalis]	MRLHILLAIIACIGASLGEEKKEKDKDIGTVIGIDLGTTYSCVGVYKNGRVEIIANDQGNRITPSYVAFTADGERLIGDAAKNQLTTNPENTVFDAKRLIGREWSDSTVQHDIKFFPFKVIEKNSKPHIKVQTSQGDKVFAPEEISAMVLGKMKETAEAYLGKKVTHAVVTVPAYFNDAQRQATKDAGTIAGLNVMRIINEPTAAAIAYGLDKKDGEKNVLVFDLGGGTFDVSLLTIDNGVFEVVATNGDTHLGGEDFDQRVMDHFIKLYKKKKSKDIRKDNRAVQKLRREVEKAKRALSSSHQVRIEIESFYEGEDFSETLTRAKFEELNMDLFRSTMKPVQKVLEDADMNKKDVHEIVLVGGSTRIPKIQQLVKEFFSGKEPSRGINPDEAVAYGAA…	657	0.829	EEKKEKDKDIGTVIGIDLGTTYSCVGVYKNGRVEIIANDQGNRITPSYVAFTADGERLIGDAAKNQLTTNPENTVFDAKRLIGREWSDSTVQHDIKFFPFKVIEKNSKPHIKVQTSQGDKVFAPEEISAMVLGKMKETAEAYLGKKVTHAVVTVPAYFNDAQRQATKDAGTIAGLNVMRIINEPTAAAIAYGLDKKDGEKNVLVFDLGGGTFDVSLLTIDNGVFEVVATNGDTHLGGEDFDQRVMDHFIKLYKKKKSKDIRKDNRAVQKLRREVEKAKRALSSSHQVRIEIESFYEGEDFSETLTRAKFEELNMDLFRSTMKPVQKVLEDADMNKKDVHEIVLVGGSTRIPKIQQLVKEFFSGKEPSRGINPDEAVAYGAAVQAGVLSGEQDTDAIVLL…	638	1	Heat shock 70 kDa protein cognate 3 n=47 Tax=Schizophora TaxID=43738 RepID=HSP7C_DROME	0	#N/A	#N/A	Hsp70 protein	8.6e-268	MreB/Mbl protein	1.3e-17			Hsp70	116	yes	yes	complete	Venom Hsp70 Dg116		107	3	4.116	4.54	4.54	135.427	0.0348744	5444.5	0.0165553
Venom calcineurin Dg117, complete	TRINITY_DN14752_c0_g2_i2.p1	>Dg117 venom calcineurin, complete cDNA, [Dolopus genitalis]	CTTATACATATGTAGTTCTAGATATTATTTAACCAGGTAGCAACACATTATGACTTAAATATATTGTACTGAAGATAAAAGAGTGAACAAAACAATAAATAACACACTCTGTAGAGAATATTTTAAGTGTGAGGCTGCACTCTTGTACACAGGAGGAAGTCCTTCCAGCGTTCTTTGGTAGTCTACTTTTAACTGGTCACAGCGGACTTGGTCATTGTGTTGTGATGTGGCAGCTTGGCAGAGGTGCTTGATCAAGCAGGCCTGATTACAGCCCATTTTAAGCGATGGATCTCCACGTTTTACTTTGTACTCCCAGTACTTTTTAAGTAATTCATGGTCTGTTGAGAAGGTACCGAGGAGTTTATCCAAAGATGCCGGACTTAAATCATTTATACCGTA…	>Dg117 venom calcineurin, complete cDNA, [Dolopus genitalis]	MMQRIFVACLLVYGCAAVTDEYRDEFTSATRSMAKMLTNEVLVYGQTGNETIGLKTLVATLAHSGQIARTEVEHMSTKDQSFVCTICRSAINVILDVIKETNSKQTLKTILVEMCSKFKILEKEVCTNLFELNWPVWEYILSNKDHTVTDEGVCSVLLQASKCVTKEPQYNWSVEIDSNAGKITQSKPSQQSATDDDLVIVQISDIHFDPVYMTGSNAECTKPMCCSLDSNDPPHYAKAAGQWSDYRNCDTPMRLVEASLLQIKNQHPKIDYIYYTGDIVDHAVWRTSKSENTKSMQIIYGELKRVFGGVPVYSIIGNHESQPLNQFAPNNVPDEVSTKWLYNLLEVEWSKWITNSSAKETIKIGGYYTVLAQEGFRIIALNNNDCYTFNFWIFHDPSY…	657	0.775	VTDEYRDEFTSATRSMAKMLTNEVLVYGQTGNETIGLKTLVATLAHSGQIARTEVEHMSTKDQSFVCTICRSAINVILDVIKETNSKQTLKTILVEMCSKFKILEKEVCTNLFELNWPVWEYILSNKDHTVTDEGVCSVLLQASKCVTKEPQYNWSVEIDSNAGKITQSKPSQQSATDDDLVIVQISDIHFDPVYMTGSNAECTKPMCCSLDSNDPPHYAKAAGQWSDYRNCDTPMRLVEASLLQIKNQHPKIDYIYYTGDIVDHAVWRTSKSENTKSMQIIYGELKRVFGGVPVYSIIGNHESQPLNQFAPNNVPDEVSTKWLYNLLEVEWSKWITNSSAKETIKIGGYYTVLAQEGFRIIALNNNDCYTFNFWIFHDPSYLKKQLQWLHNTLLAAEK…	639	16	Sphingomyelin phosphodiesterase n=1 Tax=Lucilia cuprina TaxID=7375 RepID=A0A0L0CNH6_LUCCU	0	#N/A	#N/A	Calcineurin-like phosphoesterase	8.6e-20	Saposin-like type B, region 1	0.19			calcineurin	117	yes	yes	complete	Venom calcineurin Dg117		123	3	5.178	3.02	3.02	43.7512	0.0112666	12874.5	0.039148
Venom S1 protease Dg118, complete	TRINITY_DN14928_c0_g1_i1.p1	>Dg118 venom S1 protease, complete cDNA, [Dolopus genitalis]	TTTCATTGTTAAAATGAAGATCGCTGTCGTACTTAGCCTTATTTTCATATCTTCAGTTTTTGCTAAGGTGCATAATCTTCTACCAGAAGGTAGAATCGCAGGTGGCTATGAAGCGAAACCTAAAAGTGCTCCCTTCATAGTGTCGATACAGCTGAAATCAAATAATGGTTTTATTCACTATTGTGGAGGCTCAATAATTGATGCTAATTGGATATTAACAGCAGCTCATTGTTTGTACGAAAAAAATACAAGAAATATGAAAATTGAAGCAGGAAGGCACAATTTGAAAGACCAGGAGTCAACTGCTCAGCAAAGGACTATCGATTCTTTCGTGATTCATAAATTGTATACGGGTGGTGTGGCACCATATGATATTGCGTTAATATACACGAATCAAGC…	>Dg118 venom S1 protease, complete cDNA, [Dolopus genitalis]	MKIAVVLSLIFISSVFAKVHNLLPEGRIAGGYEAKPKSAPFIVSIQLKSNNGFIHYCGGSIIDANWILTAAHCLYEKNTRNMKIEAGRHNLKDQESTAQQRTIDSFVIHKLYTGGVAPYDIALIYTNQAFIWTDAVKPAMLPSADKIPSGNVAIYGWGSTSKMTGAQFPDVLQTAVVKVLAQQECKKLLGNGNANLHDTNMCTASPPEGVGVCSSDSGGPLVSGKDEVIGVVSWGEVPCGKPYSPSVYVRVSAFVNWISEKKSGHKVVTN*	271	0.837	KVHNLLPEGRIAGGYEAKPKSAPFIVSIQLKSNNGFIHYCGGSIIDANWILTAAHCLYEKNTRNMKIEAGRHNLKDQESTAQQRTIDSFVIHKLYTGGVAPYDIALIYTNQAFIWTDAVKPAMLPSADKIPSGNVAIYGWGSTSKMTGAQFPDVLQTAVVKVLAQQECKKLLGNGNANLHDTNMCTASPPEGVGVCSSDSGGPLVSGKDEVIGVVSWGEVPCGKPYSPSVYVRVSAFVNWISEKKSGHKVVTN	253	6	Uncharacterized protein n=1 Tax=Lucilia cuprina TaxID=7375 RepID=A0A0L0CPW6_LUCCU	4e-80	PeptidaseS1_Mar_G21993_c8116_g1_i1	3e-31	Trypsin	8.3e-57	Trypsin-like peptidase domain	2.7e-06			S1 protease	118	yes	yes	complete	Venom S1 protease Dg118		130	2	9.854	2.55	2.55	115.454	0.0297311	7633.5	0.0232115
Venom glycosyl hydrolase Dg119, complete	TRINITY_DN14293_c1_g1_i7.p1	>Dg119 venom glycosyl hydrolase, complete cDNA, [Dolopus genitalis]	TCTTCCCCTTCTATTGACTAAATAAATAAATAAACACCTAACTAGGAAATAGCTGATTTTCTTAAATCTTGCCGTTTTACCAACTTTGTTTATTTTAATTGAAAGTGGAAAATTTCAAAGTTATTGCAAATATACTTTGATTAAAGGTTTGCTTAATTAAAAAAAATTATATTACATAGCACTTTTAATTTCTTTTTTTTTAACGAATACCTAATTGTTAACGAAATAACATAAATGTTCTTATTTGCATAGGTTTTAATATAATTTGAGGAGCTAGATTGTCCTTTTCATTAATATTTGTTTGTTTAGCGTCTCTGATATTAACTTTATCATAATTGAATCTTAGGCGCTTTAAATCACTTAGCCAAGAGCTACCGTCTAATGTTGTTTCTCGATAAG…	>Dg119 venom glycosyl hydrolase, complete cDNA, [Dolopus genitalis]	MFVRICGVKLLLFIFYTTSAMSLFQNGCAYKNCPISLPDKLNVHLVPHTHDDVGWLKTVDQYYYGSKTTIQKAGVQYILDSVVDQLLRDRNRRFVYVESAFFFKWWEEQHEDLKEKVKNLVNERRLEFIGGAWSMNDEATTHYQSIIDQFAWGLKKLNDTFGKCGKPKVGWQIDTFGHSREMASLLAQMGYDGLFFARLDYQNKGKRLREKTAEMIWHASESLGETSDIFTGVLYNHYSAPPGFCFDILCNDEPIIDGKNSTENNVAERINKFLLYLDNMSTYYRTNNLMIPMGDDFTYQDANVWYKNLDKLIRYGNDKQKYGSIVNIFYSTPSCYLKSLHDSNVKWPVKTQDFLPYSTDPHSFWSGYFTSRSTLKRFERVGNHLLQVCKQLSALSMLQ…	998	0.832	MSLFQNGCAYKNCPISLPDKLNVHLVPHTHDDVGWLKTVDQYYYGSKTTIQKAGVQYILDSVVDQLLRDRNRRFVYVESAFFFKWWEEQHEDLKEKVKNLVNERRLEFIGGAWSMNDEATTHYQSIIDQFAWGLKKLNDTFGKCGKPKVGWQIDTFGHSREMASLLAQMGYDGLFFARLDYQNKGKRLREKTAEMIWHASESLGETSDIFTGVLYNHYSAPPGFCFDILCNDEPIIDGKNSTENNVAERINKFLLYLDNMSTYYRTNNLMIPMGDDFTYQDANVWYKNLDKLIRYGNDKQKYGSIVNIFYSTPSCYLKSLHDSNVKWPVKTQDFLPYSTDPHSFWSGYFTSRSTLKRFERVGNHLLQVCKQLSALSMLQNQPFDNNLASLREVMGIMQH…	977	10	Alpha-mannosidase n=1 Tax=Drosophila grimshawi TaxID=7222 RepID=B4JQ04_DROGR	0	#N/A	#N/A	Glycosyl hydrolases family 38 N-terminal domain	2e-99	Glycosyl hydrolases family 38 C-terminal domain	9.9e-91			glycosyl hydrolase	119	yes	yes	complete	Venom glycosyl hydrolase Dg119		113	2	4.112	4.04	4	17.7674	0.00457538	2556	0.00777214
Venom M12 protease Dg120, complete	TRINITY_DN13281_c0_g1_i4.p1	>Dg120 venom M12 protease, complete cDNA, [Dolopus genitalis]	TGGGGACAAAGCGTACTTAAGGCGACAAATGAGACTAGCAGTGTTCATTAGTTCTTTTGTTCGAATCGCGAAATGGATTTTAAATTAAGTGTTCTCCTGTTGGTGGCCTGTGCTACAGGTATATATGGAATTCCCATTAAGACCGAGGATGTAAACACGGAGGACGTTGGTGAATATGGGGAATACTTCCAAGGCGACATAGTCCTTAACGAAGAACAAATGAGTTCCATTTTGTACTCGAACAAAAGAAATGGAAGAATTCAAGAGAAGTACCGGTGGCCAGGAAACTTAGTGTTTTACGAGATCGCTCATACTTATGACCAAGCCCATGTGAAGCAAATTGAACATGCATTAAAAGAAATTGAAAAGGTTACTTGCATACGTTTCCATCCAAAGACA…	>Dg120 venom M12 protease, complete cDNA, [Dolopus genitalis]	MDFKLSVLLLVACATGIYGIPIKTEDVNTEDVGEYGEYFQGDIVLNEEQMSSILYSNKRNGRIQEKYRWPGNLVFYEIAHTYDQAHVKQIEHALKEIEKVTCIRFHPKTATTKNYIHVDHSKSGCFSAIGKSGGKQTLNLQKYSVGVGCFKLGTIMHEFIHALGFYHQQSASDRDNYVTIIKENIKEGKEHNFVKYPATLVTDFGVQYDYGSIMHYSATAFTKNGKMTIVPHDKTAKIGQRQKMSDSDIKKINLMYKCPQV*	262	0.785	IPIKTEDVNTEDVGEYGEYFQGDIVLNEEQMSSILYSNKRNGRIQEKYRWPGNLVFYEIAHTYDQAHVKQIEHALKEIEKVTCIRFHPKTATTKNYIHVDHSKSGCFSAIGKSGGKQTLNLQKYSVGVGCFKLGTIMHEFIHALGFYHQQSASDRDNYVTIIKENIKEGKEHNFVKYPATLVTDFGVQYDYGSIMHYSATAFTKNGKMTIVPHDKTAKIGQRQKMSDSDIKKINLMYKCPQV	242	4	Metalloendopeptidase n=3 Tax=Neocellia TaxID=44535 RepID=A0A182YIV7_ANOST	4e-86	#N/A	#N/A	Astacin (Peptidase family M12A)	2.7e-62	Matrixin	0.14			M12 protease	120	yes	yes	complete	Venom M12 protease Dg120		131	2	6.897	2.55	2.54	720.751	0.185604	9435.5	0.0286909
Venom protein with insect allergen domain Dg121, complete	TRINITY_DN14989_c0_g2_i3.p1	>Dg121 venom protein with insect allergen domain, complete cDNA, [Dolopus genitalis]	AGTAATTTGCTCTCAGAACGCTGACTGGGGTAAAGTTTCATTTCACCGAGCAAAGATGAGGTTGTTTGTGTTTACATTTTCCGTGCTGGCAGTAATTTGCTCTCAGAACGCTGCAGGGGATAGTATTATTCCACCACCACCGGGAACTCAATGCGTTTCTCCGAATGGCCAAGGCTTAGGTAAAGCGATTCGTCAGCTAGTCGATTTACTTCCAATACCGGATCTCCTCACAATCTACATAAGGGCAGTCACAGAAGACCAGGAAGTTAAAAATGCTATTCTTTTCATAGAATCGCCTGCTTTCCAGAAAATCATTGTGACAATGCACAATAAGCCAGAATTCAGTGATGTTATGGAATACCTTTGTGAAGAACTCCACTTTGACGCCTACTACTATTT…	>Dg121 venom protein with insect allergen domain, complete cDNA, [Dolopus genitalis]	MRLFVFTFSVLAVICSQNAAGDSIIPPPPGTQCVSPNGQGLGKAIRQLVDLLPIPDLLTIYIRAVTEDQEVKNAILFIESPAFQKIIVTMHNKPEFSDVMEYLCEELHFDAYYYLNSLGGLFNFPPMTRPPPRNRHPREVRVQRRPGFEGMLLDFKDAIPIEKIRETYRRLYKEDEYLRLAMAKIGSDEFRRIGDAIEALPEYQDMLQRLRDIKVPVDKILNALMDFFNWHPRKH*	236	0.761	DSIIPPPPGTQCVSPNGQGLGKAIRQLVDLLPIPDLLTIYIRAVTEDQEVKNAILFIESPAFQKIIVTMHNKPEFSDVMEYLCEELHFDAYYYLNSLGGLFNFPPMTRPPPRNRHPREVRVQRRPGFEGMLLDFKDAIPIEKIRETYRRLYKEDEYLRLAMAKIGSDEFRRIGDAIEALPEYQDMLQRLRDIKVPVDKILNALMDFFNWHPRKH	214	2	Uncharacterized protein n=1 Tax=Drosophila virilis TaxID=7244 RepID=B4LRN5_DROVI	1e-22	#N/A	#N/A	Insect allergen related repeat, nitrile-specifier detoxification	4.5e-29	Uncharacterized protein conserved in bacteria (DUF2059)	0.019			protein with insect allergen domain	121	yes	yes	complete	Venom protein with insect allergen domain Dg121		117	2	13.04	4	4	499.381	0.128598	2535	0.00770828
Venom deaminase Dg122, complete	TRINITY_DN14966_c0_g2_i6.p1	>Dg122 venom deaminase, complete cDNA, [Dolopus genitalis]	CAAGGGCTCAAAGTTACAAGATTTCATCATCAAGAGATCATCTATTCGCGATATTATATGGCTCGGAAATTTATCTTGCAATAACATCATTGTTTTATTATATGTGTGGCAAGTAGCACTATTTTGTTGAAATCACATGTTTTCAAGGTCTATGCCATCCAACTTATTCTAAAAATAAGTCGATAACGGGTTATGATAACAATACTGAGATTCGTAATGCATTTTCAGCGCTATCATGCACAGCAACGATATATTCTCTCTAACGAACAGTAGATATCATTTAGTTTTTATTCGATCACAAACTGAACTAGTTTAACGGATATTCACTATTAAATTACGTATTGTACGATTACCATTGCATTTTCCAGGTAGTTTTCTTCAGTTGAAAATGTCTTCTAT…	>Dg122 venom deaminase, complete cDNA, [Dolopus genitalis]	MSSIRLVTTILVLLTISSVSDTRTTEKLEYNYTYADISHRIKMSEMRIALGGSIILTPKEQKANDILMSIKRDEIYKGEKNPDDYPPSMHFYKAKPLIRQSEIFRIIQKMPKGAFLHGHNAGMVSSRWIIKNLTYQFNVMTCFDNRGALLFTFRNSSKCATPLKSVCIERLRSKDKEKYDKQLEKHINLYNARPEAFISEPHKIWAQFEQIFDTVSDFYRYVPVFRTYHRRMLEELYEDNVLYAEIRMPLSSLYGTNRTYTKVDVADEVEKVVNDFRKTHPDFLGMKVIFAQRNKATKKQMAEYINEFNEIYAQKKHFVIGFDLIGNEEFGDPLEKFVEELMQLPRDANFFFHAGETKWYGRTDWNLLDAILLNTKRIGHGYALPKHPNIWDAVVKKRI…	510	0.738	RTTEKLEYNYTYADISHRIKMSEMRIALGGSIILTPKEQKANDILMSIKRDEIYKGEKNPDDYPPSMHFYKAKPLIRQSEIFRIIQKMPKGAFLHGHNAGMVSSRWIIKNLTYQFNVMTCFDNRGALLFTFRNSSKCATPLKSVCIERLRSKDKEKYDKQLEKHINLYNARPEAFISEPHKIWAQFEQIFDTVSDFYRYVPVFRTYHRRMLEELYEDNVLYAEIRMPLSSLYGTNRTYTKVDVADEVEKVVNDFRKTHPDFLGMKVIFAQRNKATKKQMAEYINEFNEIYAQKKHFVIGFDLIGNEEFGDPLEKFVEELMQLPRDANFFFHAGETKWYGRTDWNLLDAILLNTKRIGHGYALPKHPNIWDAVVKKRIGIELNPISNQVLGLVWDLRNHP…	487	3	Uncharacterized protein n=6 Tax=Glossina TaxID=44049 RepID=A0A1B0BNR7_9MUSC	0	#N/A	#N/A	Adenosine/AMP deaminase	2.2e-25	Adenosine/AMP deaminase N-terminal	4e-21			deaminase	122	yes	yes	complete	Venom deaminase Dg122		114	2	5.108	4	4	197.887	0.0509589	6187	0.0188131
Detected in reduced/alkylated (untrypsinised) samples:
Protein name	Contig name	Contig name	Contig sequence	Contig name	Amino acid sequence	Amino acid sequence length	SignalP D-score	SignalP predicted mature sequence	SignalP predicted mature sequence length	SignalP predicted mature Cys residues	BLAST against UniProt UniRef90 top hit	BLAST against UniProt UniRef90 E-value	BLAST against Drukewitz et al. Protein Hits	BLAST against Drukewitz et al. Protein Hits E-value	HMMER against Pfam top hit	HMMER against Pfam top hit E-value	HMMER against Pfam second hit	HMMER against Pfam second hit E-value	Minimal detected sequence >95	Homology	Group	Name number stem	Signal peptide	Stop codon	Completeness	GenBank name	Name_2	ProteinPilot ID rank	Peptides identified (>95% confidence)	Coverage (>95% confidence)	ProteinPilot 'Total' Value	ProteinPilot 'Unused' Value	Transcript expression (FPKM)	Normalised transcript expression (%)	Average precursor counts of top 3 precursors	Normalised average precursor counts of top 3 precursors
Venom peptide U-Asilidin14-Dg4, complete	Dg1_CLC42_contig_66	>U-Asilidin14-Dg4 venom peptide, complete cDNA [Dolopus genitalis]	CAAGAAACTCTAAGTAACCATTTCATTTGTCCTTCGACTCTAACCAAAAACATTAAATCAAAATACTTGCAAAAATATGGTAGGAATACTAACAGATAACTACACTCCACTTTTTATATTTCGTTGATCCAAAAAAATTCAAAAACACATTTTGCATATTGTAAAAGTTCTTTTATTTAAATTTTCTTTTACAATTTATTCCCAGATTTGTTTAGAAACCACCGGGATCACTGGGGCATGCACCGTGATGAAGGAGTGTCCAGTTCCTATTGCATCCTTTAGCGCAAAGGAGGACACTTTCATTAATTAATGTTTTCTCAGTTCCATCTTCCGTCTTTACGCAAATGCGGCTAATGCTCCTCCAAAACTTGCATTTTAGAAAACACGGGTCATGGTCAT…	>U-Asilidin14-Dg4 venom peptide, complete cDNA [Dolopus genitalis]	MKFLLVSFAIVLMILGLTSGYDDHDPCFLKCKFWRSISRICVKTEDGTEKTLINESVLLCAKGCNRNWTLLHHGACPSDPGGF*	84	0.925	YDDHDPCFLKCKFWRSISRICVKTEDGTEKTLINESVLLCAKGCNRNWTLLHHGACPSDPGGF	63	6	#N/A	#N/A	#N/A	#N/A	Tumour necrosis factor receptor superfamily member 19	0.45	#N/A	#N/A	YDDHDPCFLKCKFWRSISRICVKTEDGTEKTLINESVLLCAKGCNRNWTLLHHGACPSDPGG	Venom peptide, disulfide-rich	Asilidin14	4	yes	yes	complete	Venom peptide U-Asilidin14-Dg4	Venom_peptide_Dg4a_complete	2	10	63.86	21.18	21.18	26170.9	16.1497	18190.7	2.81597
Venom peptide U-Asilidin1-Dg-27, complete	Dg1_CLC53_contig_112	>U-Asilidin1-Dg27 venom peptide, complete cDNA [Dolopus genitalis]	CATTTTTATATAATATGGACACATAGAGGAGAGTGGCTACAATAAACACTTTTAACCGTTTAAAGTGTTTATTGTAGCCACTCTCCTCTATGTGTCCATATTATATAAAAATGCATAACATTAAATATTTAATGTAGAATTATGATTGGAATTATGGCTGGCACAGGGAACCGATGCATTCACTATAGCAACAATCGGAATCGGAAGAACACCGAGCTCCTTCAGGATTGCAGTCTTGTGCAAGAGCTGCAAGCATTGTTGCACAAATTACCGCAAAGAATACAAAAGCGTTGATGAAGTTAGCCATTGCGCAATTGGAAATAGACTGTTTGAAATTCACTTCGCAACTGAATATAAAAAGAAGGATCTTAAACGTTTTAGAGTTTTCGATAGAAACTG…	>U-Asilidin1-Dg27 venom peptide, complete cDNA [Dolopus genitalis]	MANFINAFVFFAVICATMLAALAQDCNPEGARCSSDSDCCYSECIGSLCQP*	52	0.858	QDCNPEGARCSSDSDCCYECIGSLCQP	28	6	#N/A		U-Asilidin1-Mar1a_G14531_c6656_g1_i1	7e-15	Late nodulin protein	0.0084	Conotoxin I-superfamily	0.069			Asilidin1	27	yes	yes	complete	Venom peptide U-Asilidin1-Dg27		26	4	54.9	2	2	4377	2.70099	7160.3	1.10843
Venom peptide U-Asilidin1-Dg28, complete	Dg1_CLC64_contig_2579	>U-Asilidin1-Dg28 venom peptide, complete cDNA [Dolopus genitalis]	ATGGGGTTTTTCTTATCTTAACTATAAATACGCTTCATCGATTCAAGTAACAAATCATTTCAAAACGTTCAACTAAATTAAGCATATTCCGAACAATGGCGAATTTTCTAAACATCTTCCTCATTATTACACTTTTGTGTGGAGCTTTATATGGAGCAAATGCCAGTTATAGATGTGTACCAAGAGGGGGATATTGCTTCAATGGATCTACACTTAAATGCTGCAGAGGAGTAACCACTTGCATTAACAATCGATGCAGATAGTAGGAAAAATGTATAATCACATTTGAAAATAAAAGTTATTGAAATTACATTATGATTTTGTTTACTTACTACTGTTTTTTACTTCAAAAATTAAAGCAACGTATAAAAATTAAATCAA	>U-Asilidin1-Dg28 venom peptide, complete cDNA [Dolopus genitalis]	MANFLNIFLIITLLCGALYGANASYRCVPRGGYCFNGSTLKCCRGVTTCINNRCR*	56	0.88	SYRCVPRGGYCFNGSTLKCCRGVTTCINNRCR	33	6	#N/A		U-Asilidin1-Mar2a_G1664_c945_g1_i1	3e-06	Ptu family	0.035	#N/A	#N/A			Asilidin1	28	yes	yes	complete	Venom peptide U-Asilidin1-Dg28		23	1	54.55	2.02	2.02	93	0.0573891	5758	0.891354
Venom peptide U-Asilidin1-Dg29, complete	Dg1_CLC42_contig_285	>U-Asilidin1-Dg29 venom peptide, complete cDNA [Dolopus genitalis]	TAAATAAAATAATATAGAAGCTTTGTGTTTTTATCTCTTTCTTTTAGCTATAACTGCATAAATTACTAGCATTCAATTAAACCACTACTAAATAAAGGTATTTAAGAAAAATCAAATTTAGAAAACTGCGTATGAGAGAACTTAATTTAATTTTTGTTAAAAAAGATTAAAAAGTCAATTTTTCAATACCAAAGTTTTATTGTGTTAATCACTATCGTAACATGCCTGAAACTTTGCCTTTTTCCTTTAGAACAATCTTTTCTTATTAGTTTTTGTTTATTATAGATAGATTAAAAGTGCTCTCGCCAGATACCTTCTTGAGAAGGCGTGATATCTGAGAGATTATTTTGCTTTTATTTATCTGGAAGAAACTATAAACTCTATACGATAACTCCTCCA…	>U-Asilidin1-Dg29 venom peptide, complete cDNA [Dolopus genitalis]	MANFLNIIFIIAILCAILFGTEASFRCSERGEPCFLRTTLNCCSGVSACIKNQCRF*	57	0.906	SFRCSERGEPCFLRTTLNCCSGVSACIKNQCRF	34	6	#N/A		U-Asilidin1-Mar2a_G1664_c945_g1_i1	4e-05	#N/A	#N/A	#N/A	#N/A			Asilidin1	29	yes	yes	complete	Venom peptide U-Asilidin1-Dg29		29	1	58.93	2	2	1827	1.12742	8763	1.35654
Venom protein U-Asilidin2-Dg37, complete	Dg1_CLC31_contig_10	>U-Asilidin2-Dg37 venom protein, complete cDNA [Dolopus genitalis]	ATGATTTATATATCGACGAAATTTTGAGCGCTTAATAAAAATCTTGGGCAGAGAACTGTCCTGGACTGTCCTCTTCATACTTTACTCAAGAAGACAATTTATTGATATTTCGGTCACTTAAAATCAATTATATCTCACAAAAAACTTGAGATATTAAAATCGTTCAAATTTTTAGTATATCTTCAGAATATGAACCTTATTTAAGATTCTTAATGCAAAATAAATTGACCGAGTTAAGAGTAAATTAGACTCAGTTGGTGCTTTTGCTGGCTGAAAATTTTAAATCTGTTTTAAAAATTGTGTCCAATGCAATCGAATCTCTGAGAATCTTATTGAAATTACCAAAATTTGTCAAAATGTAATTGAAAAGAAAAATAAATAAAAAAATTTAGACTATGT…	>U-Asilidin2-Dg37 venom protein, complete cDNA [Dolopus genitalis]	MKFAIFVLLGLCAIVAHASYELPEYDDDFEIEPQNKITDEIRAKIEELIKRASAEFGKISDKVSEIMSRVREHARKIIMKAKDAVDKAKDDIEGKLDELKKKGGAFAECAKKLRPEYRQVEQETMTGLKKCAGDAMISNEEHRQEVGKAVAAVRVNLREIRDQVADCLGWNPIKTGKCIFEKTSELKKLVDGVVSASRDALRLTNKRAREIVTKVKACNSGVLNMASQRVKELNEKLSDCYKNAGMFY*	249	0.873	SYELPEYDDDFEIEPQNKITDEIRAKIEELIKRASAEFGKISDKVSEIMSRVREHARKIIMKAKDAVDKAKDDIEGKLDELKKKGGAFAECAKKLRPEYRQVEQETMTGLKKCAGDAMISNEEHRQEVGKAVAAVRVNLREIRDQVADCLGWNPIKTGKCIFEKTSELKKLVDGVVSASRDALRLTNKRAREIVTKVKACNSGVLNMASQRVKELNEKLSDCYKNAGMFY	230	6	#N/A	#N/A	U-Asilidin2-Mar4a_G27205_c8885_g1_i1	0.017	Apolipoprotein A1/A4/E domain	3.1e-05	Apolipoprotein A1/A4/E domain	3.1e-05	nd	Uncharacterised	Asilidin2	37	yes	yes	complete	Venom protein U-Asilidin2-Dg37	Venom_protein_1_complete	8	4	23.39	8.31	8.31	9196.72	5.67518	12648.3	1.958
Venom protein U-Asilidin2-Dg38, complete	Dg1_CLC31_contig_91	>U-Asilidin2-Dg38 venom protein, complete cDNA [Dolopus genitalis]	AACAGTCAAAACAGCCGAAGATTCACCATGAAATTCGCTATTCTCGCTTTCTTGGGCCTCTGCGCAGTCGTCGCTGCTTACGAGGTAGAATATGACTTTGAAATTGATATTGAGCCTCAAAACAAAGTCATCGATAGCATCAAAGCCAAAATTGAAGAACTCCTTAAGAGGGCCACTGATGACTTCAGCATTGTTGCTGACAAAGCTAAGGGAATCATTGGCAAGCTTAACGATGCAGCCGCTGACCTCGTCTTGAAGGCTAAGGGTAAAGCCAATTCCATCAAGGATGAAATTGAAGGCAAACTCGATGACATGAAGAAGAAGGGTGGCGAAGTCGCTGCTTGCGCCAAGAGGCTCGAACCCGATTACTGGCAAGTCGAGAGGGATGCTATGGCCGAT…	>U-Asilidin2-Dg38 venom protein, complete cDNA [Dolopus genitalis]	MKFAILAFLGLCAVVAAYEVEYDFEIDIEPQNKVIDSIKAKIEELLKRATDDFSIVADKAKGIIGKLNDAAADLVLKAKGKANSIKDEIEGKLDDMKKKGGEVAACAKRLEPDYWQVERDAMADVKVCAGDVYVAANDMQDQVGRGMSLISSKIREFRDMVGDCLGWNPISATKCVYDKFDDLKKIMGGIMEAAKDALSAAQHKSVEIMNEAHQCNAKALSKASMRIKELNQKLANCYNADILLY*	246	0.888	YEVEYDFEIDIEPQNKVIDSIKAKIEELLKRATDDFSIVADKAKGIIGKLNDAAADLVLKAKGKANSIKDEIEGKLDDMKKKGGEVAACAKRLEPDYWQVERDAMADVKVCAGDVYVAANDMQDQVGRGMSLISSKIREFRDMVGDCLGWNPISATKCVYDKFDDLKKIMGGIMEAAKDALSAAQHKSVEIMNEAHQCNAKALSKASMRIKELNQKLANCYNADILLY	228	6	Uncharacterized protein {ECO:0000313|EMBL:ENN78369.1}	0.015	U-Asilidin2-Mar4a_G27205_c8885_g1_i1	0.007	Bacterial protein of unknown function (DUF883)	0.00073	Bacterial protein of unknown function (DUF883)	0.00073	nd	Uncharacterised	Asilidin2	38	yes	yes	complete	Venom protein U-Asilidin2-Dg38	Venom_protein_2_complete	7	7	26.53	13.17	13.17	8749.07	5.39894	3080	0.476793
Venom alpha amylase Dg39, complete	Dg1_CLC64_contig_1579	>Dg39 venom alpha amylase, complete cDNA, [Dolopus genitalis]	TTACCTTTTGTCTGATATTGTTGTTGTCATTGCTGTTGTTCGTGGTGGGCAGTGATTGAATGGTCGTTGAAAATGCTGAGAAGAAAGTTTTGTGTAATTTTGTGTGTGCTACCATTAGCACTGGCCGGACCTTTATCTCATGAACAGGAAGATGCTACTGTTGCGGGTAAAGGAAAAGAGTGGTGGCAAACAGCTTCTTTCTATCAGATCTACCCACGATCTTTTAAGGATAGTGATACTGACGGAATTGGAGATTTACAAGGAATTACTGAAAAGATGCACCATTTAAAAGATATTGGAATTACAGCAACTTGGCTTTCACCAATATTTAAATCACCAATGAAAGATTTTGGATACGATATATCTGATTTTAAAACTATCCAAGAGGAATACGGAACA…	>Dg39 venom alpha amylase, complete cDNA, [Dolopus genitalis]	MLRRKFCVILCVLPLALAGPLSHEQEDATVAGKGKEWWQTASFYQIYPRSFKDSDTDGIGDLQGITEKMHHLKDIGITATWLSPIFKSPMKDFGYDISDFKTIQEEYGTMEDFENMIKKAKELGIKIILDFVPNHTSDEHEWFQKSINKEPGYENVYVWHPGKKGLNPYRNDPPNNWLSVFRGSAWEWNEKRKEYYLHQFAKGQPDLNYRNPKVKEMMADVLKFWLQKGVYGFRIDAVPHVFECVGMPDEPRNNDVKDPEDWSFLQHTCTVDQPETIEMVYEWREIMDKFTQESEDKVPRIMMTEAYSSLDTLKKYYVSPDGKRQGAQIPFNFLLITELNGNSKAKDFQNVVEKWMKIVPEGKSANWVLGNHDQHRVATRYGVQKADVMNMILLSLPGA…	591	0.89	GPLSHEQEDATVAGKGKEWWQTASFYQIYPRSFKDSDTDGIGDLQGITEKMHHLKDIGITATWLSPIFKSPMKDFGYDISDFKTIQEEYGTMEDFENMIKKAKELGIKIILDFVPNHTSDEHEWFQKSINKEPGYENVYVWHPGKKGLNPYRNDPPNNWLSVFRGSAWEWNEKRKEYYLHQFAKGQPDLNYRNPKVKEMMADVLKFWLQKGVYGFRIDAVPHVFECVGMPDEPRNNDVKDPEDWSFLQHTCTVDQPETIEMVYEWREIMDKFTQESEDKVPRIMMTEAYSSLDTLKKYYVSPDGKRQGAQIPFNFLLITELNGNSKAKDFQNVVEKWMKIVPEGKSANWVLGNHDQHRVATRYGVQKADVMNMILLSLPGAGVNYNGEEIAMTNVDISW…	572	4	AAEL000651-PA {ECO:0000313|EMBL:EAT48299.1}	0	#N/A	#N/A	Alpha amylase, catalytic domain	4.5e-92	glucanotransferase domain of human glycogen debranching enzyme	0.0021	nd	Alpha amylase	alpha amylase	39	yes	yes	complete	Venom alpha amylase Dg39	Venom_alpha_amylase_1_complete	24	1	1.695	2	2	399.161	0.246317	4731	0.732372
Venom protein U-Asilidin2-Dg40, complete	Dg1_CLC53_contig_37	>U-Asilidin2-Dg40 venom protein, complete cDNA [Dolopus genitalis]	CATGATAAAGAAATTCGACTTTTGGGTTCCGAATGATTTATGGTTGTATGATACGAAAATGATGTGTTTTTGAAGCGATTCATTTAAAGTATTAGAGAAGTCCTGTTCCCATTTATCAATCATTTTTCAACATGATAATGTCAGCTCACATGTTTCCTTTAGAAGTACTTAGTTTTAATCGTAACATAACTATTATACTTCTTTTCTTAGTACAGCAGCATATAAATTCAATTGAACAAACTACCAAAAGGGGAAATTCTGCGCCTTTCTTCCTAAATTTACTTACCATAAGTACAAACCATTAAATTTTATTAATTTTTTGGAAATTTGAAAGCATTTAAAGTTACTAATTTCCAAAAGATACACATTTTCTTAGATGTAGGTCATTTTTCGCTTATA…	>U-Asilidin2-Dg40 venom protein, complete cDNA [Dolopus genitalis]	MRFTLAILCALLAVNFSSSAPWDVGGWFKDAGKWIEGAAKDTGKWVEGAAKDTGNWVEGAAKDTGNWVEGAAKDTDRWVKGAAKDTGKWVEGAAKDTGKWVEGAAKDTDRWVKGAVKDTEKWVKGAWRDVTDFFDKAGAEITKAANAVKNEWNKFEKNASEFFKNAQAEVKKAIEDIKKRIDETGESIVKVIYDKIYEWLQAARAKLEDYSHVADEKFEKAMEKVRQKLFTATSQIEGFLNRMKEIINKKTDQKKGLEILEKYTLESTEKIESCADAAIDPIRDLYEASKDFIRSAIQRLDDVIRDMGACLDKGVSKAAFNCGKDLKKSAKAALKELGSELISMKATLISSAISEAFNFVCIGKTRAEVEFAKANIEAQIKALK*	385	0.889	APWDVGGWFKDAGKWIEGAAKDTGKWVEGAAKDTGNWVEGAAKDTGNWVEGAAKDTDRWVKGAAKDTGKWVEGAAKDTGKWVEGAAKDTDRWVKGAVKDTEKWVKGAWRDVTDFFDKAGAEITKAANAVKNEWNKFEKNASEFFKNAQAEVKKAIEDIKKRIDETGESIVKVIYDKIYEWLQAARAKLEDYSHVADEKFEKAMEKVRQKLFTATSQIEGFLNRMKEIINKKTDQKKGLEILEKYTLESTEKIESCADAAIDPIRDLYEASKDFIRSAIQRLDDVIRDMGACLDKGVSKAAFNCGKDLKKSAKAALKELGSELISMKATLISSAISEAFNFVCIGKTRAEVEFAKANIEAQIKALK	365	4	Lipoprotein {ECO:0000313|EMBL:EIN01319.1}	2e-11	U-Asilidin2-Eru2a_G79411_c9061_g1_i1	0	Domain of unknown function (DUF4456)	1.5e-08	Domain of unknown function (DUF4456)	1.5e-08	nd	Lipoprotein	Asilidin2	40	yes	yes	complete	Venom protein U-Asilidin2-Dg40		1	19	46.88	35.22	35.22	22215.7	13.709	21833.7	3.37991
Venom S1 protease Dg41, complete	Dg1_CLC64_contig_145	>Dg41 venom S1 protease, complete cDNA, [Dolopus genitalis]	TTTTGTTTTAATTCTTGCTTCAACTCAGAGTAAATATTTAAATGATCATATATTTACTCTGAGTTGAAGCAAGAATTAAAACAAAATAATTTTTTTAAAGATATCAATCTTTTAGAAGTACAATCCAGTACTCTTCTCGATCCAGGGCAAATATGATGATACACGGGTGTATACGATTGGGAATCCAGACTCGCAGGTTTGACGTCCAAATGATGTAAGACCAACCAAAGTCCTGGAGCCATTACTTTCTTCTACAAATAGCGGACCACCTGAATCTCCTGGACAAGCAGATTTCCTATCAGAGCCATCGACGCAAACGTGGGTTGATCTAAATTTGCCCATAAAGGTTCTTTTGCAGACATCCCCTGACACAATTCTACGAGGAACAAAACGCAATAC…	>Dg41 venom S1 protease, complete cDNA, [Dolopus genitalis]	MKSFIVLSVIVALAFGHPQNGAVTFDGIENRIAGGQIAAPNQIPFQVRLSLTKNNMGRLVTSLCGGSIIASKVVITAAHCLEGAIDGVVHFGSTKTRPDESTYIGMRVKKQNFIIHERWSRFLLINDIALIILPKPIQFNSAVQPINLPKTGEENLENRMAVISGYGRMGDGQGTSTVLRFVPRRIVSGDVCKRTFMGKFRSTHVCVDGSDRKSACPGDSGGPLFVEESNGSRTLVGLTSFGRQTCESGFPIVYTRVSSYLPWIEKSTGLYF*	273	0.748	HPQNGAVTFDGIENRIAGGQIAAPNQIPFQVRLSLTKNNMGRLVTSLCGGSIIASKVVITAAHCLEGAIDGVVHFGSTKTRPDESTYIGMRVKKQNFIIHERWSRFLLINDIALIILPKPIQFNSAVQPINLPKTGEENLENRMAVISGYGRMGDGQGTSTVLRFVPRRIVSGDVCKRTFMGKFRSTHVCVDGSDRKSACPGDSGGPLFVEESNGSRTLVGLTSFGRQTCESGFPIVYTRVSSYLPWIEKSTGLYF	256	6	GH15030 {ECO:0000313|EMBL:EDV96765.1}	1e-53	PeptidaseS1_Mar_G34279_c9773_g1_i1	2e-31	Trypsin	5.4e-50	Trypsin-like peptidase domain	0.0025	nd	S1 protease	S1 protease	41	yes	yes	complete	Venom S1 protease Dg41	Venom_S1_protease_1_complete	6	8	15.07	15.66	15.66	6059.46	3.73922	25219.7	3.90407
Venom S1 protease Dg42, complete	Dg1_CLC64_contig_87	>Dg42 venom S1 protease, complete cDNA, [Dolopus genitalis]	TTGTTCTCATATATTTAAAAGAGTTTAAATTTAATAAAAAGATGTTCCTCGATCCTTTCAAAATTGAGATTTTTACTAAAATGTTTGGTACATTTTATTATAATGCTATGAAACACGCATTTGGACAAGAAATGTTTACGGAGTCGAAGATTCTGAATCACGATTTTAGACAAACTTAAGACAGTTGCTAGGTTGCAGATAAAGAACCCAACCTTTAAAGGTATATAAGATACTATTCTCAATGTGACTGAAGAATTTTTTTGAATCTACGCAGTTTGAGATTAACAGTGTTAAAGTCGCATACATGTACTACATATTCGCATATAATTTTTTAAACATATAATTATTATTATTGTTATTATTGGAAGTAAAATATCTTATCCAGTTATCTCTAACACA…	>Dg42 venom S1 protease, complete cDNA, [Dolopus genitalis]	MKSFITLSLFVVVAFAWEDARFQGIEPRIVGGEVAKPNQFPYQVRFHLVKRMGNREVNTLCGGSLVTDKHILTAAHCLVDVVRATVYMGSINFRTEEPNRITTQLKQENLRVHENYNPLLFNSDIALVTLPERVKFSAAIHPISLPRAGLKKLENRMAIISGFGKTGDKSKTSDNLMFLHRKILTENYCQLHFPLTFRESQICVDGSERKSACPGDSGGPLAIEENGEMVLVGLTSYGKFTCEIGSPAVYTRITTHLKWISKHTGLPVKY*	271	0.768	WEDARFQGIEPRIVGGEVAKPNQFPYQVRFHLVKRMGNREVNTLCGGSLVTDKHILTAAHCLVDVVRATVYMGSINFRTEEPNRITTQLKQENLRVHENYNPLLFNSDIALVTLPERVKFSAAIHPISLPRAGLKKLENRMAIISGFGKTGDKSKTSDNLMFLHRKILTENYCQLHFPLTFRESQICVDGSERKSACPGDSGGPLAIEENGEMVLVGLTSYGKFTCEIGSPAVYTRITTHLKWISKHTGLPVKY	254	6	Uncharacterized protein {ECO:0000313|EMBL:KFB48603.1}	2e-55	PeptidaseS1_Mar_G34279_c9773_g1_i1	4e-38	Trypsin	1.2e-48	Trypsin-like peptidase domain	6.6e-06	nd	S1 protease	S1 protease	42	yes	yes	complete	Venom S1 protease Dg42	Venom_S1_protease_2_complete	17	2	11.48	4	4	1965.86	1.21311	3038	0.470291
Venom S1 protease Dg43, complete	Dg1_CLC64_contig_69	>Dg43 venom S1 protease, complete cDNA, [Dolopus genitalis]	AGTTCTGTAATTTTTATTTATTTAAAGTTATTTCATTACATTTCATTACATGCTCTCCTAATTCCCCACTGTATGATCCCTTACACAAAGTTGCACGAGAAATCCAGGAGAAATTTCTCGGGTAAAAACTTGCTCAGGGGAAATTGATATGTCACAATTTTTCCCCGCTCTTTGGGTAGCTCAAAGTGTCATGGAACGACTTTGGGCAGTCTTGGATAAATTCATGTTCCCGAGTTCTACTCAGGGAACAGACCTACTGTGCACTTCCACTGACTCTGCGACGTTGCCAATGTTAGGATGAAAATGTGTAAATGCCTTTTGGCGAATGAAGTTAAGGACCAATACGTAAACTATTCCAACTTTATTCCTTTATACTTTATAACAAATTTATGCTCTTAT…	>Dg43 venom S1 protease, complete cDNA, [Dolopus genitalis]	MKTLAAFPLLVTFALAEQFSFSVDNRIANGIVAHPNQFPYQVGLLIVKKMEPYDFEATSWCGGSLISDEVVLTAAHCLDKALRAGVFLGAHDITKPDEPGRMIIKIEPKHMVVNEDYDRVTAENDIALIRLPVKVPLSATLQTISMPRFSSRGKNYEGLGGVISGWGKMGDTGQQSPVLRYANRKIMKDRLCKFYFYGFASSQICVDGGDLTSACPGDSGGPLVITESNGEKTLIGLTSYGRIEGCQKGFPSVYTKIANFLGWIAANSNVNIRA*	275	0.813	EQFSFSVDNRIANGIVAHPNQFPYQVGLLIVKKMEPYDFEATSWCGGSLISDEVVLTAAHCLDKALRAGVFLGAHDITKPDEPGRMIIKIEPKHMVVNEDYDRVTAENDIALIRLPVKVPLSATLQTISMPRFSSRGKNYEGLGGVISGWGKMGDTGQQSPVLRYANRKIMKDRLCKFYFYGFASSQICVDGGDLTSACPGDSGGPLVITESNGEKTLIGLTSYGRIEGCQKGFPSVYTKIANFLGWIAANSNVNIRA	258	6	GH16119 {ECO:0000313|EMBL:EDV96186.1}	2e-59	PeptidaseS1_Mar_G34284_c9773_g1	4e-28	Trypsin	5.7e-45	Trypsin-like peptidase domain	3.8e-05	nd	S1 protease	S1 protease	43	yes	yes	complete	Venom S1 protease Dg43	Venom_S1_protease_3_complete	17	2	11.48	4	4	6421.59	3.96268	25343	3.92317
Venom protein U-Asilidin2-Dg46, complete	TRINITY_DN15397_c0_g1_i6	>U-Asilidin2-Dg46 venom protein, complete cDNA [Dolopus genitalis]	CTTCTATTTGCACTTAGTCAATCCGTACCAGAACAATTTGTTTACTCAAGTCGGTGATTGGATTTTTTCAACACGACAATTATCTTTCCCTGACAATATATAGCCTAGATAGAACCTTTGTTCAGACAGTTTCTGTCTACGCTCAAAACAGTCGACAATTGCTAACATGAAAATTTTGGTGGCCGCTATAATCTGTGCATTCCTCTGCCAGGGGGTGTTATCCAATCCAGTCCCTGAGCCTGACCCATTCTTTGGAGAAATCGCTCAAAAGATCGCCGATGGTATCTCTGGAGCTGCTAGTTCAGCTGGAAATATCGTTTCTAAAATAGCTAATGGATGGGGAAAAATGGCCAACGGAATGATCGACTTCGGTCGTAGTGTTGCTGAGTCGGCAATTAA…	>U-Asilidin2-Dg46 venom protein, complete cDNA [Dolopus genitalis]	MKILVAAIICAFLCQGVLSNPVPEPDPFFGEIAQKIADGISGAASSAGNIVSKIANGWGKMANGMIDFGRSVAESAINGSVNIVNKSANEWARMTGLVAGKFANMTRSVEDSVKNIFNKGSNSFKKIGEEIKSRVSEIREQVEGMLAEIDTKFKEGIEKVNATLKENKQKIEEIVSEIKEKLQNQKDVSKEDMEKIDKLIDDFIKESDELLSACAEQIVKPIKDMYKDAQNNINGVLPVVEDAIKDLGDCLKDNMLNPVKMTQCAMEAQKHLPTIASMGDFVKNLKKQIDEANFDPMSNMKCMKDSLEKIKENKDKLDAEISKILEKKEE*	331	0.878	NPVPEPDPFFGEIAQKIADGISGAASSAGNIVSKIANGWGKMANGMIDFGRSVAESAINGSVNIVNKSANEWARMTGLVAGKFANMTRSVEDSVKNIFNKGSNSFKKIGEEIKSRVSEIREQVEGMLAEIDTKFKEGIEKVNATLKENKQKIEEIVSEIKEKLQNQKDVSKEDMEKIDKLIDDFIKESDELLSACAEQIVKPIKDMYKDAQNNINGVLPVVEDAIKDLGDCLKDNMLNPVKMTQCAMEAQKHLPTIASMGDFVKNLKKQIDEANFDPMSNMKCMKDSLEKIKENKDKLDAEISKILEKKEE	311	4	Lactate/malate dehydrogenase {ECO:0000313|EMBL:AFP62079.1}	0.002	U-Asilidin2-Eru3b_G46097_c7461_g2_i1	2e-158	Baculovirus polyhedron envelope protein, PEP, C terminus	2.2e-05	Baculovirus polyhedron envelope protein, PEP, C terminus	2.2e-05	nd	Uncharacterised	Asilidin2	46	yes	yes	complete	Venom protein U-Asilidin2-Dg46	Venom_protein_3_complete	4	8	23.03	16.93	16.93	17087.5	10.5445	12906.7	1.99799
Venom protein U-Asilidin2-Dg47, complete	TRINITY_DN15270_c1_g1_i3	>U-Asilidin2-Dg47 venom protein, complete cDNA [Dolopus genitalis]	GAAAAACTTGACAGACAAGATGTCGCATGATCCAAAAGATTTCTTCATCTTCTTACAGCTGCAATAATCACAAATGTGAATCAATTCAGAAAATTTCAAAGTAGAAACTGTTCAGTAACCATACAGGCAACTTTCACAGGAAAACATTAGCCTAAAAAAGTGTATTAGCAGGTGATCTTTGTCACCATCAGAAAAGAATTTTTAATATTTGTCCGAAGAAGACAATGGATTGGAGTCTAGACTGTTTGCGGGGTCTCTCCGATTGATATTATCAAAAAGATAGAAATAAATTAGAACACAGGTAAAAAATACTTAGATGGCGGCTAACTTAAAACCTCTGTTGGAACGAAGGAAGCATTTGCGAAGTTCTGGATCTGTTTTCTTACAACAAAAACGAAA…	>U-Asilidin2-Dg47 venom protein, complete cDNA [Dolopus genitalis]	MKLTIGFLLLVVVLQCMTTPAESKSLQKKASEVFNKAVNKIKEAVNKLKTEAKAFFQKAKEGIKKGLSAMKEKLKTLPDKAMRAVFQGLHDAIEKARKKLKETNEVADEKFYKAMKKAHDKFFDVTSQIEKFVTKQKEAITKKQEKEKATEILDDFVIRSSEKIESCSDAALGPVKDLYERTKAVINGSVDKMENILKASRECMDAVSKIVKCAPEIARNAKKQLSDLGNELLELKSKLLGVAMNEVTNFICIGRTRTDVELDKMSVKSRIDDIK*	276	0.843	KSLQKKASEVFNKAVNKIKEAVNKLKTEAKAFFQKAKEGIKKGLSAMKEKLKTLPDKAMRAVFQGLHDAIEKARKKLKETNEVADEKFYKAMKKAHDKFFDVTSQIEKFVTKQKEAITKKQEKEKATEILDDFVIRSSEKIESCSDAALGPVKDLYERTKAVINGSVDKMENILKASRECMDAVSKIVKCAPEIARNAKKQLSDLGNELLELKSKLLGVAMNEVTNFICIGRTRTDVELDKMSVKSRIDDIK	252	4	GF23117 {ECO:0000313|EMBL:EDV33146.1}	0.0006	U-Asilidin2-Eru1a_G94447_c23387_g1_i1	5e-163	AAA domain	0.0002	Apolipophorin-III precursor (apoLp-III)	0.00024	nd	Apolipophorin	Asilidin2	47	yes	yes	complete	Venom protein U-Asilidin2-Dg47	Venom_apolipophorin-like_protein_1_complete	15	2	8	4	4	6473.67	3.99482	2317.67	0.358781
Venom protein U-Asilidin17-Dg48, complete	Dg1_CLC53_contig_17	>U-Asilidin17-Dg48 venom protein, complete cDNA [Dolopus genitalis]	TCACTTTGGGAGATGCCTGGCAGCAGCACAAAAGCAGCAATGAGATTCGCTCTATTCTTCATTGCTGCTTTTGTGCTGCTGCAATGCATCCCCCAAAGTGAAAGCAAGAATTGGCTTAGCAAGAGGACCAACAAAGCAGCTGAAGTCTTCAAGAAAGCTGTAGATAAGATCAAGCAGAAGATCGGCTTCGTCAAGAATGAATGTAAAGCCTTCTTCAAGAAGGTCAAAGATGGCATCAAGAAATCAGTAGCCAAGATCAAATCGGAAGTAGAAAAGACCGGCGATAGTGCAATGAAAGTGATATTTAAGCAAATTTACAATGGTCTGGATAAGGCTCGTAAGAAGTTAGACGATGTGTCCGAAATCGCTGATAAGAAATTCTACAGTGGTATGGAGAAG…	>U-Asilidin17-Dg48 venom protein, complete cDNA [Dolopus genitalis]	MRFALFFIAAFVLLQCIPQSESKNWLSKRTNKAAEVFKKAVDKIKQKIGFVKNECKAFFKKVKDGIKKSVAKIKSEVEKTGDSAMKVIFKQIYNGLDKARKKLDDVSEIADKKFYSGMEKAHNLFFTVTSQIEKFVEKQKKIVEKKKDKDTGLKIIDDFVIKSSGKVESCSDAALNPVKELYEKTKAIIKGSIDKVEEIIRQTEKCMDMGMKTETLLCARNIGSIATEQLYKMGEEIMELKNKLIGGAVKELLNFVCVGKTRSGVEIDKLTVEKKIKNLK*	281	0.852	KNWLSKRTNKAAEVFKKAVDKIKQKIGFVKNECKAFFKKVKDGIKKSVAKIKSEVEKTGDSAMKVIFKQIYNGLDKARKKLDDVSEIADKKFYSGMEKAHNLFFTVTSQIEKFVEKQKKIVEKKKDKDTGLKIIDDFVIKSSGKVESCSDAALNPVKELYEKTKAIIKGSIDKVEEIIRQTEKCMDMGMKTETLLCARNIGSIATEQLYKMGEEIMELKNKLIGGAVKELLNFVCVGKTRSGVEIDKLTVEKKIKNLK	258	5	#N/A	#N/A	#N/A	#N/A	Perilipin family	0.0026	Perilipin family	0.0026	nd	Carboxypeptidase	Asilidin17	48	yes	yes	complete	Venom protein U-Asilidin17-Dg48		3	12	27.5	18.69	20.04	12905.3	7.9637	4438	0.687015
Venom S1 protease Dg49, complete	Dg1_CLC42_contig_296	>Dg49 venom S1 protease, complete cDNA, [Dolopus genitalis]	GTTTCCCTTTCAAGTCGGTGTTCAAACTCGCAAGGTGAGCCGGATAGTTCTTGGGAATCTGTGAAAAGATGAATTCTTTCGCTTCCATACTTTTCGTTCTTGCAACTTCAGTTCTTGCTTTACCAGTAAGAGGTAACAGAATTCAAAAATTTATTACTGGCGGTGATCCTGCTCGGCCAGCACAGTTTCCCTTTCAAGTCGGTGTTCAAACTCGCAAGGTGAGCCAAGAAGGTTACGAATACAACGCATGGTGTGGAGGTTCCTTAATTTCTGACGAATGGGTACTTACAGCCGCTCATTGCTTATACGGAGGTATTTCAGGGGAAATTTATTTGGGAGCAACTGATTTGTCTAGGGACGAACCAGGACGAATTGTCATAAATGTTCCCAAAGAAAATT…	>Dg49 venom S1 protease, complete cDNA, [Dolopus genitalis]	MNSFASILFVLATSVLALPVRGNRIQKFITGGDPARPAQFPFQVGVQTRKVSQEGYEYNAWCGGSLISDEWVLTAAHCLYGGISGEIYLGATDLSRDEPGRIVINVPKENLYVYENYIPQQIRNDIALVKLPQRVQLNEYIQIVNLPRRSQMAESFIKQIGWISGWGKLGDEKGSTEQLQYTRRWILPHEYCDYSYGGFYAPLVQVCVDGSHGISACNGDSGGPLTIEEDDGTRTLVGATSYGQVYCEKGLPSVYTRVTAFLDWIIEKTGIKLRD*	276	0.877	LPVRGNRIQKFITGGDPARPAQFPFQVGVQTRKVSQEGYEYNAWCGGSLISDEWVLTAAHCLYGGISGEIYLGATDLSRDEPGRIVINVPKENLYVYENYIPQQIRNDIALVKLPQRVQLNEYIQIVNLPRRSQMAESFIKQIGWISGWGKLGDEKGSTEQLQYTRRWILPHEYCDYSYGGFYAPLVQVCVDGSHGISACNGDSGGPLTIEEDDGTRTLVGATSYGQVYCEKGLPSVYTRVTAFLDWIIEKTGIKLRD	258	6	Midgut trypsin {ECO:0000313|EMBL:ADD18692.1}	3e-59	PeptidaseS1_Mar_G34284_c9773_g1	9e-37	Trypsin	7.3e-50	Trypsin-like peptidase domain	0.00039	nd	S1 protease	S1 protease	49	yes	yes	complete	Venom S1 protease Dg49	Venom_S1_protease_5_complete	16	2	9.091	4	4	1975.48	1.21905	8059.67	1.24766
Venom S1 protease Dg53, complete	Dg1_CLC64_contig_414	>Dg53 venom S1 protease, complete cDNA, [Dolopus genitalis]	CAAGTGCTAAAATTCAAGGGAGATTCGCTAAAAAATTAAATCACGGACTCATTACTTAGGAGCGGAAATTATATAAAGGAAAACAAATTCTGCTAAGTTATTAGTTAAATTACTACCTACAGTGAAATGGAGTTCTTTTATGTTTTGCTGTTAGTATTCACCGCTGTTTTTGCTTATCCAACCGAGGGCAACTTAAACTTCCCTTTCATCGTTGGTGGTGATCCAGCAGAAGAGGGACAATTTCCATTCCAGGTAGGAGTCCAAACCCACAAGCAAAACGAAAATGGAGAAGAATATAAATCATGGTGCGGAGGTTCATTAATATCTGATCAAGTTGTTTTAACTGCTGCTCACTGTGTGGTCGGTGGTATTTCTACCGAAATATTTTTGGGTGCTTCA…	>Dg53 venom S1 protease, complete cDNA, [Dolopus genitalis]	MEFFYVLLLVFTAVFAYPTEGNLNFPFIVGGDPAEEGQFPFQVGVQTHKQNENGEEYKSWCGGSLISDQVVLTAAHCVVGGISTEIFLGASHLGKGKPMKINVGKEGMIFHEDYRGMNNDIAVVILPSKITFSAKIQLVNLPRRSQQNNTFEKSIGWISGWGMMGDDKGSTEQLQFTRRWILPHDYCHYYFPGTFRPETQVCVDGSHAISACRGDSGGPLTIVEEDETRTLVGLTSYGKYTCAKGFPAVYARVTPYLDWIHEKTGITIRE*	271	0.846	YPTEGNLNFPFIVGGDPAEEGQFPFQVGVQTHKQNENGEEYKSWCGGSLISDQVVLTAAHCVVGGISTEIFLGASHLGKGKPMKINVGKEGMIFHEDYRGMNNDIAVVILPSKITFSAKIQLVNLPRRSQQNNTFEKSIGWISGWGMMGDDKGSTEQLQFTRRWILPHDYCHYYFPGTFRPETQVCVDGSHAISACRGDSGGPLTIVEEDETRTLVGLTSYGKYTCAKGFPAVYARVTPYLDWIHEKTGITIRE	254	6	Trypsin {ECO:0000313|EMBL:AFP60126.1}	1e-47	PeptidaseS1_Mar_G34284_c9773_g1	2e-32	Trypsin	7.7e-49	Trypsin-like peptidase domain	0.033	nd	S1 protease	S1 protease	53	yes	yes	complete	Venom S1 protease Dg53	Venom_S1_protease_7_complete	14	2	7.407	4	4	1243.18	0.767148	3707	0.573854
Venom S1 protease Dg59, complete	Dg1_CLC42_contig_191	>Dg59 venom S1 protease, complete cDNA, [Dolopus genitalis]	TAGTTTTACATGTAAAGAATTTGATATGGTAGTCAATAAGTTTTCACAAGTTTTAAAGATAACAATAAAACTTTAGCATCAAAAGCTTGCTTGCTGCAATTTCCTTTTGGAGTGAATTTTCAATTACATTAATTAATTGTTTTATTATCACTACCTAGTTTATGTGATACTTCAGGCATCACTATATAAAACTCGGGCTGAACTGCCTTTCGAAAGTATTTTAAAAACTCTCGAAAGATGAGGTTCTCCATATTTGTAATTTGTTTACTTCTGGCTGCAGTTATCGCTTCACCAGTAAAAGAGTATGAAATTCAAAAATATATTGCAGGTGGAAACCCTGCTAGACCTGCACAGTTTTCCTTCCAAGTCGGAATTTCAACTCGGAAAGCAACCAAAGAT…	>Dg59 venom S1 protease, complete cDNA, [Dolopus genitalis]	MRFSIFVICLLLAAVIASPVKEYEIQKYIAGGNPARPAQFSFQVGISTRKATKDGMEYTSWCGGSLISEEWVLTAAHCLHGGIQSDIYLGATDLSKDEPGRIVLSIPKENLFVYENYIPQQIRNDIALAKLPRRILLSQYIQTVNLPRRNQLSENFIKQVGWISGWGMVNDSSTAKELQYTRRWILPHEWCDYEYGGFYIKETQVCIDGSHGMGSCRGDSGGPLTVEEEDGTRTLVGATSYGRGICGKGNPSVYTRVSAFMEWIIEKTGIQMRE*	275	0.889	SPVKEYEIQKYIAGGNPARPAQFSFQVGISTRKATKDGMEYTSWCGGSLISEEWVLTAAHCLHGGIQSDIYLGATDLSKDEPGRIVLSIPKENLFVYENYIPQQIRNDIALAKLPRRILLSQYIQTVNLPRRNQLSENFIKQVGWISGWGMVNDSSTAKELQYTRRWILPHEWCDYEYGGFYIKETQVCIDGSHGMGSCRGDSGGPLTVEEEDGTRTLVGATSYGRGICGKGNPSVYTRVSAFMEWIIEKTGIQMRE	257	6	GK17012 {ECO:0000313|EMBL:EDW72759.1}	2e-55	PeptidaseS1_Mar_G34284_c9773_g1	1e-33	Trypsin	2e-48	Trypsin-like peptidase domain	0.0059	nd	S1 protease	S1 protease	59	yes	yes	complete	Venom S1 protease Dg59	Venom_S1_protease_9_complete	25	1	4.38	2	2	777.708	0.479913	1581	0.244743
Venom protein U-Asilidin5-Dg63, complete	Dg1_CLC64_contig_24	>U-Asilidin5-Dg63 venom protein, complete cDNA [Dolopus genitalis]	GATGGTATAATCATGAAATATTTAGCGTTTATCTTCTTTGCTTGCGCTCTTCAGAGCATTTATGCAGATAGTATTCAAGATGCTATTCAGCAAGGGAACGAAAGAATTGCTCAGTTAAAATCGCGTTGGCAAAATGAGATTGCAGAAACTGAAAATATTATCCTTCCCGAAATTGATGCATTAGCTGCACAATTCGCCGAAGTTGCTGCACATGTTGCTAAGCAGGTTAAGGATGATGCTGGTAAGGTAAAGGCAGCTGAAAATGTGAAGGTTGCTTTCGATGCTTTCATTGCTGAGGCAAAGAAGTCGGTCTCGAAAATCGCAAATGCTAGACCTGATGTTCTCGAGAAGGCTTTCAGTGGTGCCAAGGTCGCTAGTTACGGCTATGGGGAACTCTCG…	>U-Asilidin5-Dg63 venom protein, complete cDNA [Dolopus genitalis]	MKYLAFIFFACALQSIYADSIQDAIQQGNERIAQLKSRWQNEIAETENIILPEIDALAAQFAEVAAHVAKQVKDDAGKVKAAENVKVAFDAFIAEAKKSVSKIANARPDVLEKAFSGAKVASYGYGELSKMVSDLKQAAAGNTCKEAIVAKLVELAAKQVNEVTECVLKGGDNFPVPPTDVLQLRTTAQQVTKDIINMYNRCSEEVGTICFDNLVENLKKETQNAVKNGDSYVDAPHAEVDMQKHVSKFCVKSKAGFLKRQAPQIKGKMDQC*	273	0.788	DSIQDAIQQGNERIAQLKSRWQNEIAETENIILPEIDALAAQFAEVAAHVAKQVKDDAGKVKAAENVKVAFDAFIAEAKKSVSKIANARPDVLEKAFSGAKVASYGYGELSKMVSDLKQAAAGNTCKEAIVAKLVELAAKQVNEVTECVLKGGDNFPVPPTDVLQLRTTAQQVTKDIINMYNRCSEEVGTICFDNLVENLKKETQNAVKNGDSYVDAPHAEVDMQKHVSKFCVKSKAGFLKRQAPQIKGKMDQC	254	6	#N/A	#N/A	U-Asilidin5-Eru1a_G79357_c9042_g2_i1	3e-117	Prominin	0.00075	Prominin	0.00075	nd	Uncharacterised	Asilidin5	63	yes	yes	complete	Venom protein U-Asilidin5-Dg63	Venom_protein_5_complete	13	2	8.824	4	4	6416.4	3.95948	3656.33	0.566011
Venom protein U-Asilidin2-Dg70, complete	Dg1_CLC64_contig_349	>U-Asilidin2-Dg70 venom protein, complete cDNA [Dolopus genitalis]	TTGGTTATATAATATTTGAAATGGCATATTATATTAAGCTTAAAATAGGGGATAGTAAAATGTAATTAATTTACCAAATGACTTTATAAATGTAATTAGTAATTATGCCGACTAATCTACTTTTTATCAATATTTAATAACCAATCGCCGTTTGCATAATTTCTAAAGGCTTTGTATAAAGATCATCTTTTCTTCCGAATTTAATTCCTCGATGATTATTAATCAAATGAAAAGAATCGTTTCGAGAAAAGCATGTTTATGTTTCAAATCGCGCTGAATTCTTCACTGAGACCTAAACATTGCAGTCTTACAAAATTATACTTGCAAAATTCCAGAATTCTGAACTAAAATCACAGCTAAAGTGCTCTGTAATATTGTATAATGAACACAAGGAGAAAC…	>U-Asilidin2-Dg70 venom protein, complete cDNA [Dolopus genitalis]	MRFFVVILLAAVTAQTVLGKPGIIGDITSSIKDASKGIWDKIAEKAGAAIDKAIEKTKDMYKWALGEFAAMGDKLKDMEKKMIASGSDMLRSSFDAAKRFVNSSEEQIQDMLKIIDEKLELATKESVKIVLKETSDLKKWANRTLEGVNDPAKRAQAEKIVGKFVDKNLEKMNKCSQEATKPIKEVYEYANATAAEAAAVARKIVNMLEICYKATNIMTCAIELPQVIKDGNDLMITKFAPMKAKIAAIGTKGALKFSSCVATAKIAMEWEKASIENKINDL*	283	0.853	KPGIIGDITSSIKDASKGIWDKIAEKAGAAIDKAIEKTKDMYKWALGEFAAMGDKLKDMEKKMIASGSDMLRSSFDAAKRFVNSSEEQIQDMLKIIDEKLELATKESVKIVLKETSDLKKWANRTLEGVNDPAKRAQAEKIVGKFVDKNLEKMNKCSQEATKPIKEVYEYANATAAEAAAVARKIVNMLEICYKATNIMTCAIELPQVIKDGNDLMITKFAPMKAKIAAIGTKGALKFSSCVATAKIAMEWEKASIENKINDL	263	4	#N/A	#N/A	U-Asilidin2-Mar4a_G27205_c8885_g1_i1	3e-151	Tht1-like nuclear fusion protein	0.0068	Phasin protein	0.015	nd	Uncharacterised	Asilidin2	70	yes	yes	complete	Venom protein U-Asilidin2-Dg70	Venom_protein_6_complete	9	3	14.89	6.01	6.01	3674.95	2.26777	9493	1.46954
Venom S1 protease Dg71, complete	Dg1_CLC64_contig_40	>Dg71 venom S1 protease, complete cDNA, [Dolopus genitalis]	GATCTCAAACCTATAAAACTTCAAATTTAAATCAGTTCTGGGTGAAATTTAACACCATAAGGATGGCGTTATTTACACTGTTAAGTTTACCCCTAATATCGGCCGCTACGGCTGATCAAAGTTTTATTCAACCTCAAATTGTTGGTGGTATAATAGCAAGTCCAGGACTTTTTACTTATATGGCAACGCTTCACGCTGAGCGCATAAATAATATAGGAATAAAGTGGAGCACGTTTTGTGGATCATCCCTTATTTCGGATGAATTTGTGTTAACTGCAGCACATTGTGTGGTTGATTCAACAATTATTAACGTAAAACTCACGTTTGGCACAACTAATGCCTCCATGGATGCCGACGAGGCGGATCGTTTGGTAATTGATGTCCCGAAGGAAAATATAA…	>Dg71 venom S1 protease, complete cDNA, [Dolopus genitalis]	MALFTLLSLPLISAATADQSFIQPQIVGGIIASPGLFTYMATLHAERINNIGIKWSTFCGSSLISDEFVLTAAHCVVDSTIINVKLTFGTTNASMDADEADRLVIDVPKENIIVYEGYDPKRSLNDIALVKLPRKITFSRMIQPLRLPTRSQPNLDGDVAVVTGWGSMGSLDQTDQNKLRYAQLRIFPDENCKQFFRSYYHDSNICLDGSSQSPCYGDSGGPAVVVDRQDRLFTLVGVASYVSHRGCEKGDPVGYARVTSFLDWIHQHTDIPIKD*	276	0.784	DQSFIQPQIVGGIIASPGLFTYMATLHAERINNIGIKWSTFCGSSLISDEFVLTAAHCVVDSTIINVKLTFGTTNASMDADEADRLVIDVPKENIIVYEGYDPKRSLNDIALVKLPRKITFSRMIQPLRLPTRSQPNLDGDVAVVTGWGSMGSLDQTDQNKLRYAQLRIFPDENCKQFFRSYYHDSNICLDGSSQSPCYGDSGGPAVVVDRQDRLFTLVGVASYVSHRGCEKGDPVGYARVTSFLDWIHQHTDIPIKD	258	6	GA19707 {ECO:0000313|EMBL:EAL29582.2}	3e-49	PeptidaseS1_Mar_G34284_c9773_g1	7e-33	Trypsin	1.1e-46	Trypsin-like peptidase domain	0.0014	nd	S1 protease	S1 protease	71	yes	yes	complete	Venom S1 protease Dg71	Venom_S1_protease_19_complete	22	1	4	2.33	2.33	490.786	0.302858	1682.33	0.26043
Venom protein U-Asilidin2-Dg83, complete	Dg1_CLC31_contig_797	>U-Asilidin2-Dg83 venom protein, complete cDNA [Dolopus genitalis]	TTTGCGGCATACTAATTATATTTTTACATTAATTCGTCTTCAATTCTAATTTGTTTTTATAAGTAATAAATAACGGTCCTTATGATTATAATTTCTATAATAAATAAACATTTCAAGTCATTCTAATACTATCTTTATACCTTTGAACACGGATTTTCATAAATTTGGGATATTTCAAAGTAAATCTGGAGGCAAAAGATAGCATATCTTTTATTCAATTTTGTTATATATGTTTTCACTATTATTCCATCTCAATATTCGACACTTTTTTTCCCATATATTCGTGACCCACCCTAATGTACATATGCTTGCATAAATGGTACACTATGTTACACAAATTTTTGAATAAAATCTTTTCAGCGCAAATCTTGTTAATTTGACTATCAGTTGTTACTAAAA…	>U-Asilidin2-Dg83 venom protein, complete cDNA [Dolopus genitalis]	MRLLLVLLIASIGTQSTLAEPGWWGDILSSVKDSLAKIAEKAQDLYKKAKYFPILDEAIKQLEKDLAKSGVITSLEMARKFVDTLEIQVQDLLRLVDEKLEAISIFIAKALLKEASGLNKWANKTLEKFDDPVKRAKAEKIVEKFMDKSIQKISRCARDVAKPIHDLYGMANIIAMEATKVARNAVNTLDTCSKGNDIKDCFKKLPAILEEGRNLIYAKISPMKSQLKSIASGTSISLSSCIATAKITIEINKSAVESRLKSLN*	265	0.873	EPGWWGDILSSVKDSLAKIAEKAQDLYKKAKYFPILDEAIKQLEKDLAKSGVITSLEMARKFVDTLEIQVQDLLRLVDEKLEAISIFIAKALLKEASGLNKWANKTLEKFDDPVKRAKAEKIVEKFMDKSIQKISRCARDVAKPIHDLYGMANIIAMEATKVARNAVNTLDTCSKGNDIKDCFKKLPAILEEGRNLIYAKISPMKSQLKSIASGTSISLSSCIATAKITIEINKSAVESRLKSLN	245	4	#N/A	#N/A	U-Asilidin2-Mar5a_G27405_c8910_g1_i1	3e-138	POTRA domain, FtsQ-type	0.0011	POTRA domain, FtsQ-type	0.0011	nd	Uncharacterised	Asilidin2	83	yes	yes	complete	Venom protein U-Asilidin2-Dg83	Venom_protein_9_complete	19	2	15.15	3.52	3.52	1579.4	0.974628	2278	0.352641
Venom peptide U-Asilidin1-Dg10, complete	Dg1_CLC31_contig_114	>U-Asilidin1-Dg10 venom peptide, complete cDNA [Dolopus genitalis]	TTTGCAGAAAATTCATTTATTTTCTATTTTTAAAATCAAAACATTAATTATGACACATCAGGACACACATTTACCCCAGTAGGAAGGACACTGAAAGGAGCAGCACTCTTCATGTCTGTAGCATACTTCAGCAATCTTTTTACATTCACGATCATTCTTGAAAAGGTCAAGAAGGTTATAGCTCTCCTCGAACAATTCTGGTGGATTCTCACCTACAGGTAGACTCATGATCTCTGATGAAAACAAGGTAATCACAAAAATAACTGCTACACAAACGAATAAAAGACGAGCCATTTTCTAAAAGCAGAATACAACGTTTAATCACAATATGCAGTCAGATGGCCCTCGACAGATATATTTATATTTATCTGAGACCA	>U-Asilidin1-Dg10 venom peptide, complete cDNA [Dolopus genitalis]	MARLLFVCVAVIFVITLFSSEIMSLPVGENPPELFEESYNLLDLFKNDRECKKIAEVCYRHEECCSFQCPSYWGKCVS*	79	0.748	LPVGENPPELFEESYNLLDLFKNDRECKKIAEVCYRHEECCSFQCPSYWGKCVS	54	6	AGAP004674-PA {ECO:0000313|EMBL:EAU76899.1}	0.005	#N/A	#N/A	UPF0506	0.032	Conotoxin	0.51	KIAEVCYRHEECCSFQCPSYWGK	Venom peptide, disulfide-rich	Asilidin1	10	yes	yes	complete	Venom peptide U-Asilidin1-Dg10	Venom_peptide_Dg10a_complete	20	2	42.31	2.9	2.9	2721.49	1.6794	59945	9.27965
Venom peptide U-Asilidin9-Dg11, complete	Dg1_CLC31_contig_347	>U-Asilidin9-Dg11 venom peptide, complete cDNA [Dolopus genitalis]	AAATCAGTACCGAAAAAGCTTTCATTTTGAACTGCTTGTCGGATCATCGCTTCTGGATTCAATTCATCTATTAAAAAGGAGAATAACAAACGATAGAACTTTCTTCTCAGTCAAAATGAAAGCTTTTTCGGTACTGATTTTTATTTGCTTAGCTGCAGCAATTACCGCTTACGAGCAATATATCGGAAATGCACGTCACCCAGATCACCCTGGAAAGTGCTATCATAAAGACACCAATTATGCAATCGCTATCGGAGAAGTTTACAGGCCGGTTCAAGCTGATACTTGTGCTAAATATACGTGCCGTGATGATTTCGTGATTCGAATTAATCATTGCCCAAGATATATGGTGGGTGAAGGATGTACCGTGTCCAGGGATGAGAATCAACCATACCCTAA…	>U-Asilidin9-Dg11 venom peptide, complete cDNA [Dolopus genitalis]	MKAFSVLIFICLAAAITAYEQYIGNARHPDHPGKCYHKDTNYAIAIGEVYRPVQADTCAKYTCRDDFVIRINHCPRYMVGEGCTVSRDENQPYPKCCAVLHCVDRDGKSEDRPTGYDS*	119	0.822	YEQYIGNARHPDHPGKCYHKDTNYAIAIGEVYRPVQADTCAKYTCRDDFVIRINHCPRYMVGEGCTVSRDENQPYPKCCAVLHCVDRDGKSEDRPTGYDS	100	8	Secreted peptide {ECO:0000313|EMBL:ADD20450.1}	1e-23	U-Asilidin9-Mar1a_G19409_c7651_g1_i1	4e-70	Single domain von Willebrand factor type C	2.8e-12	Haemolymph juvenile hormone binding protein (JHBP)	0.2	YEQYIGNARHPDHPGKCYHKDTNYAIAIGEVYRPVQADTCAKYTCRDDFVIRINHCPRYMVGEGCTVSRDENQPYPK	Venom peptide, disulfide-rich	Asilidin9	11	yes	yes	complete	Venom peptide U-Asilidin9-Dg11	Venom_peptide_Dg11a_complete	11	3	30.51	4.15	4.15	1439.23	0.888133	1325	0.205114
Venom peptide U-Asilidin1-Dg12, complete	Dg1_CLC53_contig_436	>U-Asilidin1-Dg12 venom peptide, complete cDNA [Dolopus genitalis]	TTTTTTTTGATAAAATCATTTATTTCTTACACAGAAAAGCCCTAAACAGATCAAGACATATTATGATACGCACTTGGCTGCATAGAATAGACATCTCTTGGAGCAACACTCATCAGCGACGTAACAATGTTCTCCAATCTTTTTACATTGCCGTTGCTCCTGGGAAAGTCCAATAAGCTGATTCTGCGCCTCAAACAATGTCAGTGCAGGTAAATTTTCGCCGGCGGGTAGACTCATAGTCTCTGATGAAAGCATTATAACCGCCAAGAAAACACCTACGGAAACAACTAAAAGACGTGCCATTTTTAAACTTTTACTCTGCAACGTTAAACCGCTTAAATTAAGATGAACACACTTCGACAGAACTAAAAGACGTGCCATTTTTAAACTTTTACTCTG…	>U-Asilidin1-Dg12 venom peptide, complete cDNA [Dolopus genitalis]	MARLLVVSVGVFLAVIMLSSETMSLPAGENLPALTLFEAQNQLIGLSQEQRQCKKIGEHCYVADECCSKRCLFYAAKCVS*	81	0.673	LPAGENLPALTLFEAQNQLIGLSQEQRQCKKIGEHCYVADECCSKRCLFYAAKCVS	56	6	Uncharacterized protein {ECO:0000313|EMBL:JAC58224.1}	1e-05	#N/A	#N/A	UPF0506	0.0014	Conotoxin	0.058	KIGEHCYVADECCSKRCLFYAAK	Venom peptide, disulfide-rich	Asilidin1	12	yes	yes	complete	Venom peptide U-Asilidin1-Dg12	Venom_peptide_Dg12a_complete	5	9	42.5	16	16	2507.31	1.54723	36559	5.65943
Venom peptide U-Asilidin15-Dg14, complete	Dg1_CLC31_contig_219	>U-Asilidin15-Dg14 venom peptide, complete cDNA [Dolopus genitalis]	TTTCTCAGTTTTTCCCTAATTTATTGTCTTTCTTTTAATTATCTTTGTACAAAATTAAATTTTATTAAATTCGATATCAAAATATGTTACGTACATTTGTTCTTTTATCCATAGAACACCACAATCACCGTCTAAAATTTGATGGATATTTATATTGATAAAATATCGAGTGTATACAAATAATAAAATTAAAAATTGCAAAAAATGTTTAGTGTATTATCAGGCAATTAATGAAAGTAGTTTGTTTGATCACATCTTGGCACTTCTGGAACAGAAATGGCTCTTTGGTACTTAAAGGCTAAAAATGGTTATTACGCTGAAATGTTTGTTTTTATTAAACAATTATCTGAAGATTTTAGAAGAGAAGATGTTTAATTTTTTAAAGAAGTTCTTTTGATT…	>U-Asilidin15-Dg14 venom peptide, complete cDNA [Dolopus genitalis]	MSRLIILLFSVIFLVAIVNGRECPTVENEKDIAVHLPHKDCSKYYACVKGKKIERKCPRGLLFNKTLQVCDFPERVKC*	79	0.911	RECPTVENEKDIAVHLPHKDCSKYYACVKGKKIERKCPRGLLFNKTLQVCDFPERVKC	58	6	Uncharacterized protein {ECO:0000313|EMBL:ENN73348.1}	1e-10	#N/A	#N/A	Chitin binding Peritrophin-A domain	9.8e-16	#N/A	#N/A	TLQVCDFPER	Venom peptide, disulfide-rich	Asilidin15	14	yes	yes	complete	Venom peptide U-Asilidin15-Dg14	Venom_peptide_Dg14a_complete	18	4	74.36	4	4	1302.65	0.803849	28325.3	4.38484
Venom peptide U-Asilidin11-Dg20, complete	Dg1_CLC64_contig_497	>U-Asilidin11-Dg19 venom peptide, complete cDNA [Dolopus genitalis]	CTCACCCAGCAATTAGAACATTCACAGTATCTAACTGTTCAAAATGAAATTCTTCTTGCTATTAGTCGCATTTGTTGCAATCGTAGAAGCAACTTTTGCTTACAAAGATGTTTACCACAGCCCAACTCCAGTTGGCGAAAATGCAGGAAAATGTATTTTTGAGGGTAAGGAAATGCAAAAGGGATATACTCAGGTTAGCGGGTGTAGAGTCATTACTTGCTACAAAGATGGTTCGTACACCTATCGTGGTTGCCCCAAAGTTAATGTAGAAGGTTGCACAAAAGGTGAGTTTGTGGACGAAAGTTTGCGGTATCCGCATTGTTGTAGATGGAAGTGGACTTGCCATGACGATAAAAAGGGAATTTACATAATTTCAAAATAAGGGTTCTGATCATGGTT…	>U-Asilidin11-Dg19 venom peptide, complete cDNA [Dolopus genitalis]	MARFIALACLLLVAICAASPEFESSIEVIDNIDTYLADNPDAELIALQVQSMPFAKSRYSFGRRVPGDRILAKRNENSNYARMQDVRINLNYPQSGVGAVITHLDVNLEYDSNMGKLVLIEGGIGRRTIKIAIEAKAVTHFAANVTLWGV*	151	0.891	SPEFESSIEVIDNIDTYLADNPDAELIALQVQSMPFAKSRYSFGRRVPGDRILAKRNENSNYARMQDVRINLNYPQSGVGAVITHLDVNLEYDSNMGKLVLIEGGIGRRTIKIAIEAKAVTHFAANVTLWGV	132	0	Putative secreted salivary protein {ECO:0000313|EMBL:JAC08352.1}	4e-24	MBF2-domain_Mar_G22058_c8127_g1_i1	1e-05	#N/A	#N/A	#N/A	#N/A	nd	Uncharacterised	Asilidin11	19	yes	yes	complete	Venom peptide U-Asilidin11-Dg20	Venom_protein_12_complete	28	1	8	2	2	1473.29	0.909148	3271	0.50636
Kazal multidomain venom precursor Dg21, complete	Dg1_CLC64_contig_589	>Dg21 venom Kazal multidomain precursor, complete cDNA [Dolopus genitalis]	AGCGCTTCATTTGATTGCTTTCTGTCTCAATCACTGTTTCGATAGCAATTATAAAGATAACCGTCTCTTTAAAGATAAAAATATACTGTAATGAGTCGTAATATCTTGGGATAATATATATAAATCAGTCAAGGTTCCTGTAAACACAGTCAGTAATTGCAAGATCACTGAATCAAGTGTTTTTGGGGAATCAAACAAACAAGATGAAGTATTTTCTTTGGTCAGCTGTTACGATCTTCGCTATTGTGAACGTAGTTGGCGCAAAAAATAGTGATTTTGATCCACGATGTCTTCGTGCGTGCACAGCTATTTATCGGCCTGTTTGTGGATTTGATGGAAAACAATACCGTATCTTCGCCAGTGAATGTGTTATGGCATTTGAGAACTGCAACCTTTTAT…	>Dg21 venom Kazal multidomain precursor, complete cDNA [Dolopus genitalis]	MKYFLWSAVTIFAIVNVVGAKNSDFDPRCLRACTAIYRPVCGFDGKQYRIFASECVMAFENCNLLLKSQKAFQKTLMSFCQVEEDFDSDFCPEVCPLLYKPVCGSYGDIKKIFPNECELKRANCKFGEAWEKINMDICRNISFKSELIDPKKKCLKPCNLNWDPICAFDGEKYFTFGNRCDMEIQTCLRSEKNWTLIRKGEC*	203	0.791	KNSDFDPRCLRACTAIYRPVCGFDGKQYRIFASECVMAFENCNLLLKSQKAFQKTLMSFCQVEEDFDSDFCPEVCPLLYKPVCGSYGDIKKIFPNECELKRANCKFGEAWEKINMDICRNISFKSELIDPKKKCLKPCNLNWDPICAFDGEKYFTFGNRCDMEIQTCLRSEKNWTLIRKGEC	182	18	Serine proteinase inhibitor {ECO:0000313|EMBL:AAQ22771.1}	6e-16	#N/A	#N/A	Kazal-type serine protease inhibitor domain	3.4e-18	Kazal-type serine protease inhibitor domain	3.4e-18	nd	Kazal	Kazal domain protein	21	yes	yes	complete	Kazal multidomain venom precursor Dg21	Venom_Kazal_domain_protein_2_complete	36	1	27.23	0.06	0.06	2172.01	1.34032	5725.33	0.886297
Venom peptide U-Asilidin12-Dg3a, complete	Dg1_CLC64_contig_55	>U-Asilidin12-Dg3a venom peptide, complete cDNA [Dolopus genitalis]	TGCTCTTCCGTTTTTTTTTTTCAGTTCATTTTATAAATTTTATTAAAGTTTGATTTTTAAGGTACGTAAGTAATTAACGGCGACAGTTGCAAACTTTACGGCCATCGCACCAGCCTCCGCGGAAACCTTTAGCGAGGCAATGAAGAACGCAAAGTCGCTCATTTCCAATCAAATCGCAAGTAATCCTGGGCTCCATATCGATTTCATCTTCTTCAAAAACTTGAGAAGCAGTGGCGAATGCGATGATTGCAGCAAAGAACAAGAAAATGTTTAAGAAACGCATTTTGAAATTTCGGAACTTTAGTGCTTGAGATGTGTTACGTTCAACGGCAAAATTTGTACTGTCTTGAAAAAGTGGCAAACGATATTTATATGATTTTTACAATATGAAGCAATGAG…	>U-Asilidin12-Dg3a venom peptide, complete cDNA [Dolopus genitalis]	MRFLNIFLFFAAIIAFATASQVFEEDEIDMEPRITCDLIGNERLCVLHCLAKGFRGGWCDGRKVCNCRR*	70	0.935	SQVFEEDEIDMEPRITCDLIGNERLCVLHCLAKGFRGGWCDGRKVCNCRR	50	6	Putative defensin {ECO:0000313|EMBL:ABV60344.1}	3e-09	#N/A	#N/A	Arthropod defensin	2.2e-10	Scorpion acidic alpha-KTx toxin family	0.0001	ITCDLIGNERLCVLHCLAKGFRGGWCDGRK	Venom peptide, disulfide-rich	Asilidin12	3a	yes	yes	complete	Venom peptide U-Asilidin12-Dg3a	Venom_peptide_Dg3a_complete	10	3	52.17	6	6	5439.18	3.35645	199666	30.9088
Venom peptide U-Asilidin12-Dg3b, complete	Dg1_CLC53_contig_905	>U-Asilidin12-Dg3b venom peptide, complete cDNA [Dolopus genitalis]	CGATAAGATAAGCTTCTAATTAGTATTACTTCATATCGCGAAATCATATAAACATTGTGTGCCACTTCTTCAGGACAATACAACTTTTATCGTTGAAAGTAAAGCAACTAAAGTACTTTCAAAATTTCAAAATGCGTTTCCTTAACATTTTCTTGTTCTTTGCTGTAATGATCGCTTTTGTAAGTGCGTCTCCAGTCCTTGAAGAAGAGGAAATTGATATCGAACCCAGGATCACTTGCGATCTGATTGGAAACGAGCGTCTTTGCGTTGTGCATTGTCTCGCTAAAGGTTTCCGCGGAGGCTGGTGCGATAGCCGAAAAGTTTGCAATTGCCGCCGTTAATTACTTACGTACTTCAAGTATTGTTTCCCGGTTATGAAAATAATAAATTTAACTTTTT…	>U-Asilidin12-Dg3b venom peptide, complete cDNA [Dolopus genitalis]	MRFLNIFLFFAVMIAFVSASPVLEEEEIDIEPRITCDLIGNERLCVVHCLAKGFRGGWCDSRKVCNCRR*	70	0.947	SPVLEEEEIDIEPRITCDLIGNERLCVVHCLAKGFRGGWCDSRKVCNCRR	51	6	Putative defensin 1	5e-13	#N/A		Arthropod defensin	1.1e-09	Scorpion acidic alpha-KTx toxin family	0.0015			Asilidin12	3b	yes	yes	complete	Venom peptide U-Asilidin12-Dg3b		38	2	19.2	4	2	2558	1.57851	88592.3	13.7143
Kazal multidomain venom peptide precursor Dg51, complete	Dg1_CLC31_contig_47	>Dg51 venom Kazal multidomain precursor, complete cDNA [Dolopus genitalis]	AAAAAAATTATGACTAATCTACACATGCTTATCTTACCTTAGCTTACATGCCCAATGAATCGCTTAAAACATCTTAATAATCCACTCTCCCCTGTCTTGATATTCTCAACAACGCATTATTTTTATAACATACTTTATCGTATCTCCTCCCATTGCTACAAATTTTCGACGATTTACAGCAAAAATTATCTAGACTAATCCATAGCAAGATACAATATAATGAAACCTTTGCATTTGTGACATGCCGAATCGTTAATCAACATCGTATATCGCTTGATGAGAATGATAAAGAAATATGTAAGACAAAATAGAATTTCATTATTTTAAGTCTGCATGCTTTCACAATAACAATAATCAAATTTATTCGTACTCAAAGTTGCAGTGAATGAAAGAAAAAAG…	>Dg51 venom Kazal multidomain precursor, complete cDNA [Dolopus genitalis]	MKLFGSIVLFAFLAFVTSNPCETPCTREHKPVCGTDGTHYKFFNNPCLLRNQVCKDGKVWRQTRMTDCIGGFEDDRCEKPCTKILRPVCGTDGQQFRLFPNACILGNQRCRDGMKWIQTRMAECKAKTFEEYYTCEIPCTRELNPVCGTNGERFKIFANPCVMKNEHCRDGRKWIQTRMDSCQPNDVEDFQKKCKLICPALYAPVCGFNGETYKWFQNKCIMEMDNCLFNHNWVADKMENCKA*	244	0.884	NPCETPCTREHKPVCGTDGTHYKFFNNPCLLRNQVCKDGKVWRQTRMTDCIGGFEDDRCEKPCTKILRPVCGTDGQQFRLFPNACILGNQRCRDGMKWIQTRMAECKAKTFEEYYTCEIPCTRELNPVCGTNGERFKIFANPCVMKNEHCRDGRKWIQTRMDSCQPNDVEDFQKKCKLICPALYAPVCGFNGETYKWFQNKCIMEMDNCLFNHNWVADKMENCKA	225	24	Predicted protein {ECO:0000313|EMBL:EDO42283.1}	2e-17	#N/A	#N/A	Kazal-type serine protease inhibitor domain	5.7e-23	Kazal-type serine protease inhibitor domain	5.7e-23	nd	Kazal	Kazal domain protein	51	yes	yes	complete	Kazal multidomain venom precursor Dg51	Venom_Kazal_domain_protein_1_complete	21	4	47.33	2.39	2.39	2338.69	1.44317	36689	5.67956
