# Supplementary material for: Buzz Kill: Function and Proteomic Composition of Venom from the Giant Assassin Fly Dolopus genitalis (Diptera: Asilidae)
Source: Toxins (Basel). 2018 Nov 5;10(11):456. doi: 10.3390/toxins10110456 (PMC6266666; doi:10.3390/toxins10110456)
Supplement: Supplementary file 1 [file toxins-10-00456-s001.zip › Supplementary File 2.fasta]

>U-Asilidin11-Dg1 venom peptide, complete cDNA [Dolopus genitalis]
ATTTCAAGTCCCAACGTGGACATGGATACAACTTCATTGTTGAATATTATGGCCGTTAAA
TTTTTTCTTTATTTTTTCAAATTATCACTTTGTAACATGTTAAATTTAACGGCCATAATA
TTCAACAATGAAGTTGTATCCATGTCCACGTTGGGACTTGAAATGAAGTGTAACGTCCCT
TTGGCCTGGACCTCCAGCTACCAGGGTGCTGTATCCTCCCTTACCATTTGTGTATTGGTC
AGTTACCCTAATTCCAGTGATCAAATTTTGTCCAACAACTCCCTTTGGTGGGTATTGAAC
ATCCTCAGAAACAACCCTTAGGGTTTTGGCCTTCTTCATCACAATTTGTTGGAACAACTT
CCTATCACCTGGTTGGATGCTTCCAAAGACAACATTGTGGCTCTGAGCGTAGGACTCAGC
AACGCAGGCAGCGATTACTAAAAGAGCTAATACTCCGAAGGACTTCATTTTGATTGCAAC
TAAAGGGTTACTGTCTAGTCCAGGTTCGTCCGAGCTCTTTTTATAAGAACCTAATCTGTT
GCGACAGCAATTGTTTTACGTTATCTTCTTCTATGAGGCAGGTGATAATGATAGATTGAT
TTTCTTTCACAGAAGTAATTACCGGAAACGAACTACTTGGCAATTCTTTGCGACAATATT
TGCACAACTGGATTGGCTAACTCGCCAGGTAATTTCACAAGAAGCCCATCGAATAACCCT
TAAGTGATTTCTTTTCCACAGTAGTTAGTCAATTTATTTATTTCTGTTGAGAAAGATAGT
TGGA
>U-Asilidin3-Dg2 venom peptide, complete cDNA [Dolopus genitalis]
GCTCTTCCGATCTAGAAACTCCAAATCAAAAGCAAAATGAAACTCAGCCTTGTTTTCTTG
CTCGTTGCCGGAATTTGTGTAGCCTTCGTGGCTGCTGCGCCCAAAAAGAATAAGGGTGGT
GATGATGACGACAAGCAATGGATTGCTTTCGTGAAAATGATCTATAAGCAGGTTTGCAAG
TCAGAGCCCGGTGAGAACCGATGCGTTGAACTTACCAAGGATACATACAAGAGCGTACTT
ATGCCCTACCGTCCTGATATTAAGGCTAAATGCAAGGAATACAAGGCTGCAGGTAAATTC
TGGCTCCACTGGCCCTGCATTGCTCTAATCAAGACCATTCCTAAGGATGATTAAATTGTG
TATGTGAAAAAATAAATAAATAAATGTTTAAAGCA
>U-Asilidin12-Dg3a venom peptide, complete cDNA [Dolopus genitalis]
TGCTCTTCCGTTTTTTTTTTTCAGTTCATTTTATAAATTTTATTAAAGTTTGATTTTTAA
GGTACGTAAGTAATTAACGGCGACAGTTGCAAACTTTACGGCCATCGCACCAGCCTCCGC
GGAAACCTTTAGCGAGGCAATGAAGAACGCAAAGTCGCTCATTTCCAATCAAATCGCAAG
TAATCCTGGGCTCCATATCGATTTCATCTTCTTCAAAAACTTGAGAAGCAGTGGCGAATG
CGATGATTGCAGCAAAGAACAAGAAAATGTTTAAGAAACGCATTTTGAAATTTCGGAACT
TTAGTGCTTGAGATGTGTTACGTTCAACGGCAAAATTTGTACTGTCTTGAAAAAGTGGCA
AACGATATTTATATGATTTTTACAATATGAAGCAATGAGCATGTTAACAGTAATTAGAAA
TTAATCTTATCGAACCACTT
>U-Asilidin12-Dg3b venom peptide, complete cDNA [Dolopus genitalis]
CGATAAGATAAGCTTCTAATTAGTATTACTTCATATCGCGAAATCATATAAACATTGTGT
GCCACTTCTTCAGGACAATACAACTTTTATCGTTGAAAGTAAAGCAACTAAAGTACTTTC
AAAATTTCAAAATGCGTTTCCTTAACATTTTCTTGTTCTTTGCTGTAATGATCGCTTTTG
TAAGTGCGTCTCCAGTCCTTGAAGAAGAGGAAATTGATATCGAACCCAGGATCACTTGCG
ATCTGATTGGAAACGAGCGTCTTTGCGTTGTGCATTGTCTCGCTAAAGGTTTCCGCGGAG
GCTGGTGCGATAGCCGAAAAGTTTGCAATTGCCGCCGTTAATTACTTACGTACTTCAAGT
ATTGTTTCCCGGTTATGAAAATAATAAATTTAACTTTTTCTGTTTAATGAAGCTTTATAT
ATTTTACAATGGGGGCAAAAAAATTCAAAAACTTCACAAATAGTCGGAAGATAAAGAATT
TTGCCGTATTAAATTCTCCTC
>U-Asilidin14-Dg4 venom peptide, complete cDNA [Dolopus genitalis]
CAAGAAACTCTAAGTAACCATTTCATTTGTCCTTCGACTCTAACCAAAAACATTAAATCA
AAATACTTGCAAAAATATGGTAGGAATACTAACAGATAACTACACTCCACTTTTTATATT
TCGTTGATCCAAAAAAATTCAAAAACACATTTTGCATATTGTAAAAGTTCTTTTATTTAA
ATTTTCTTTTACAATTTATTCCCAGATTTGTTTAGAAACCACCGGGATCACTGGGGCATG
CACCGTGATGAAGGAGTGTCCAGTTCCTATTGCATCCTTTAGCGCAAAGGAGGACACTTT
CATTAATTAATGTTTTCTCAGTTCCATCTTCCGTCTTTACGCAAATGCGGCTAATGCTCC
TCCAAAACTTGCATTTTAGAAAACACGGGTCATGGTCATCATACCCTGAAGTGAGTCCAA
GGATCATCAACACAATGGCGAAGGATACCAAAAGAAACTTCATTTTGTAAAGCGAAAAAT
ATCGTTCACTTGATACTAACAAGA
>U-Asilidin3-Dg5 venom peptide, complete cDNA [Dolopus genitalis]
AAGCATAAAACATTTCTGCATTTAATCTGAGAAAATCATTGCTCTATTAAGCTTTGGGAA
TTGTCTTGATAAAAGCAATACAAGGCCAATGAAGCCAGAATTGACCAGCGGCCTTATACG
CCTTGCATTTAGCCTTGATCTGCTCTCTGTAGGGCTTCAGCACATTCTTGTAAGTTTCCT
TAGTCAGTTCAACGCAACGATTACCCTCCTCAGGCCTGCACAATTCCCTGTACAATTCCT
TAGCGAAGATGAGCCACTGACTATCAGTAACCTCTTCCTCTACTACTGTGGCACAGATGC
CAGCGATCAGAAGAAATGCAATGATGAATTTCATGTT
>U-Asilidin3-Dg6 venom peptide, complete cDNA [Dolopus genitalis]
TCCGATCTTGGAAGTACCGTAACAAAAAGGTAAATACACCTTTAAGTTCTTAAGACGTTT
GTGACAATTATCTAGTGAAAACTTTTAAATTTCAGAATAATGAGGGCTCTGTTTGCATTC
CTTTTGGTTGCTTTGTTCGCAACTGCTTCATTTGCATTTGAAGATGATTTATCTTTCGAA
GATGCATTAGAAGTTGAAGTTACAGCCAACGAAATTGCTGATGAATTTGATGAATTGGAT
GAATTTGGTATTAAAATCAACTGGTTCAAGAAGTTATTAATGAAGCTCCGTGTAAAAATT
GTTGCAATGTACAAAAAAGTATGCCAGAAAAACCCCGGTAATAACGTCTGCGTGAAATGG
GCCAAAGAAAACATCAATCAACAAAATCTTGAAAAATTCTGGCGTGAAGTTAAGCCTTTA
ATTAAGGAATATTGTACAGAATCAAATGAACCACTTTGTGCTGTTTTAAGGATCATCATG
TAAATTAACATAAAATATAATGTTTAATAAAAGTGAAGGTCTTTAAAGTTTAATGTTTAT
TTTTATACCAAATTAAAGGGACATAATTAGTTTCAAATTAAAAAGTGTTAAGGAATAAAT
AACAAATGTTGATAATTTTTGT
>U-Asilidin11-Dg7 venom peptide, complete cDNA [Dolopus genitalis]
AGCCGGAATAAGAGCAAACTCAAGAGGTCTGTAAGTAATCACTTCGAACTTATTACCTTT
TCCAAGTACTACTACCTGATGTCTGTGGTGTTTCATTAAAATAATAAGCAAATAGATATC
GGCAAAAAATATCGATTACAGATATTGTTCGTTGCTATAAGAAGCACCTGCATGCTTTGA
TCAGGTATAGTCCCGCAGTGAACAGAGGAAAGTGATATTTTGAAAAGCAATAAATTTTTA
TAAAAATGAAATACTTCGGAATTTTAGCCCTTGCCCTTGCTGCATGTGTGGTAATTACAA
ACGCACAAAGTCACAATAGCTTATGGGGATCAATTGGACCTGGCGACAATCTACTCGACA
GACAGATCATTAAAAAATCCTATAAGTTCCTCCGTATTGTTACACAGGACTACACCTTCC
CTCCACCGGGAGCAGTTTTGGGCCGTATGATCACTGGAATTCGAGTTACTGATCAATATA
CAAACGGAAAGGGTGGATATGCAAGTCTTTACGCTGGTGGTCCAGGAAATCCATCTGTTA
CTATTCACTTCAAATCTCAACGAAATCATGGATTTAACTTCATTGTAGAAATTTTTGGAC
GTTAAGATTTCCTAAGTGTTGTGTTACATTGTAGACCAAAAAACAAATTGAATTAAAACA
AAAAGATATATTTATAATAAGTTCAGTGATTTAACATTCTTTAAAATCATTCCTTTGATA
TTTTTTTGTTATTCAAAAGTTAATACCATACTTAACACGAAAACGTTCATTATCAAGTAT
CACCCTCCTTGCATATTCGGCTTAAAAATTCAATAAAAACTCGCTTAAATTAATAAATTT
CATTCTAATTGAAGTGAAAATTTCTTATCTTATACTCGTAACTTCTATAAAGTACCTTAT
TTCCTGAACTAGTATTTACAAACTATAATATAATGGCTATTTTTCGGAAACTTCAAAGAT
TTCAAATCCTACAGCTCTATTATTAGCTCTTAAGAAGAATGCCATGCAATCTAACAATTG
CTTCAACTGCAACTATTGCAATCAAGAGATAAAAGGTGTAAATGAGTAATATTTTTATTT
TCAGAATTTATTGCCACCATGGTGAAATCATTCAGCGCTTAAAGCTTAAGGTCTACTTCC
GAAAATATATTTCTTATTAATTCCATTAAAATTACCGCAAGACTGCTTTATCGAATTGAT
AACTACCACTTAATTTATATCTAATCGAAACTGATTATATTAAAAGTAATTGATTTTAAA
GGGGTATACTTTAAAACTTCTAGAAATCAGTTTCCACCTAGAACTTAAATAATCATGATA
TTGTTGGGTATATGATAAAGTAAATATGCTGCTATAACTTCACTGATCGCTTAATCATCT
CGAGCGACGTTTTACAAAGTCCGATGAAGAATTAATTTGCACTAAGTTAAGTGAATCATG
TGTTAAC
>U-Asilidin13-Dg8 venom peptide, complete cDNA [Dolopus genitalis]
CCGATCTTTTTTTTCGGAATATTATATTTTTATTTTAAAAAAGTCTAATTCATAAACATC
ACTCGATTTAAATATTTCTACACTTGTTTGGAGATATAAGGCATTGCGCCATACCAACAG
CAATGAAACGTTCATTATGGTCACAATTATATTTTTTCATCTCGCATAAAGTAGTGAAAA
AGTTGTAACACCTTTGATTGTATGCACATGTGATAGATTGGGTATCTCGGCAAGGCTGAC
CACAGTAACTAGGGAGGTCATTCCAGGCGTTGGCAACGGAAAATAGGGCAGCGATGGCAA
AAATAACACCTAAGAATTTCATGTTGATTTATTCACTGTCTACGAACTTTGTTTTCTTAA
TAAACTTTTCAAACTGACTGATTGTAGACTCTGAATTGCACCTCCGGAAACAATCAAGTG
GCAGACCTTGTCCG
>U-Asilidin12-Dg9 venom peptide, complete cDNA [Dolopus genitalis]
TTTTAAGAATGCGAATTTATTTTATTCTTTTTTGCTTGCAGACATACTAAAGGAAGTCAT
TAGTTTTGGTGGCATGTGCAAGTAGTACCTTCGCAGTAGCCTCCTTTCTGGTTACCTTGA
GAATAGCAGTACCTGTAACAGCGGAAATTCGAGCGTCTAGGCCATCTCTCAAAACGGCTG
CACGGATTTCGGTTGAAAATCCTTCCTATTTTCGGTTGATTTTCTGGTTGTTTTCCCTCA
ACTCCTTTAGCCACCGGTTTGGGTTCGCTATCTGCTTTTGCTCCGTAGAACGAGCAAATT
GCAAGGAAAAATACGAGACACAAGAAAATTAACTTCATCGTGG
>U-Asilidin1-Dg10 venom peptide, complete cDNA [Dolopus genitalis]
TTTGCAGAAAATTCATTTATTTTCTATTTTTAAAATC
AAAACATTAATTATGACACATCAGGACACACATTTACCCCAGTAGGAAGGACACTGAAAG
GAGCAGCACTCTTCATGTCTGTAGCATACTTCAGCAATCTTTTTACATTCACGATCATTC
TTGAAAAGGTCAAGAAGGTTATAGCTCTCCTCGAACAATTCTGGTGGATTCTCACCTACA
GGTAGACTCATGATCTCTGATGAAAACAAGGTAATCACAAAAATAACTGCTACACAAACG
AATAAAAGACGAGCCATTTTCTAAAAGCAGAATACAACGTTTAATCACAATATGCAGTCA
GATGGCCCTCGACAGATATATTTATATTTATCTGAGACCA
>U-Asilidin9-Dg11 venom peptide, complete cDNA [Dolopus genitalis]
AAATCAGTACCGAAAAAGCTTTCATTTTGAACTGCTTGTCGGATCATCGCTTCTGGATTC
AATTCATCTATTAAAAAGGAGAATAACAAACGATAGAACTTTCTTCTCAGTCAAAATGAA
AGCTTTTTCGGTACTGATTTTTATTTGCTTAGCTGCAGCAATTACCGCTTACGAGCAATA
TATCGGAAATGCACGTCACCCAGATCACCCTGGAAAGTGCTATCATAAAGACACCAATTA
TGCAATCGCTATCGGAGAAGTTTACAGGCCGGTTCAAGCTGATACTTGTGCTAAATATAC
GTGCCGTGATGATTTCGTGATTCGAATTAATCATTGCCCAAGATATATGGTGGGTGAAGG
ATGTACCGTGTCCAGGGATGAGAATCAACCATACCCTAAATGTTGTGCTGTATTGCATTG
TGTTGATCGTGATGGAAAATCGGAAGATAGACCTACGGGATATGATTCATAAGTATTGTA
AACAAAAATAAAATGAATTGAATTTTTGGTTTTCATTTCTGTTTTTTGT
>U-Asilidin1-Dg12 venom peptide, complete cDNA [Dolopus genitalis]
TTTTTTTTGATAAAATCATTTATTTCTTACACAGAAAAGCC
CTAAACAGATCAAGACATATTATGATACGCACTTGGCTGCATAGAATAGACATCTCTTGG
AGCAACACTCATCAGCGACGTAACAATGTTCTCCAATCTTTTTACATTGCCGTTGCTCCT
GGGAAAGTCCAATAAGCTGATTCTGCGCCTCAAACAATGTCAGTGCAGGTAAATTTTCGC
CGGCGGGTAGACTCATAGTCTCTGATGAAAGCATTATAACCGCCAAGAAAACACCTACGG
AAACAACTAAAAGACGTGCCATTTTTAAACTTTTACTCTGCAACGTTAAACCGCTTAAAT
TAAGATGAACACACTTCGACAGAACTAAAAGACGTGCCATTTTTAAACTTTTACTCTGCA
ACGTTAAACCGCTT
>U-Asilidin11-Dg13 venom peptide, complete cDNA [Dolopus genitalis]
CACAATGAATTTAAATCCTTGGCTACGTTGAGATTTCAAGTGAATGGTAACACAACACTT
AGAAAATCTTAACGTCCGAAAATTTCCACAATGAATTTAAATCCTTGGCTACGTTGAGAT
TTCAAGTGAATGGTAACTGAATTGTATCCTGGTCCACCAGCGTAAAGACTTGCGTATCCA
CCCTTTCCGTTTGTGTATTGATCAGTAACTCGAATTCCGGTAATTAAACGGTTTTGAACT
GATCCCGGTGGAGGGAAGGTGTAGTCTTGGGTGACAATTCGCAGCCACTTAGACGGCTTG
CTTATGATCTGCCTGTCGAGCAGACTATCTCCAGGTCCAATTGATCCCCATGACATGTTG
TTGCTCTGGGCATTTGAAACTGCCACACATGCAACAAGTGCAAGGGCTAAAATTCCGAAG
TACTTCATTTTTATAAAAAATGTTTTCTTTTCTAATTATCACTTTTCTGTGTTCACTGCG
>U-Asilidin15-Dg14 venom peptide, complete cDNA [Dolopus genitalis]
TTTCTCAGTTTTTCCCTAATTTATTGTCTTTCTTTTAATTATCTTTGTACAAAATTAAAT
TTTATTAAATTCGATATCAAAATATGTTACGTACATTTGTTCTTTTATCCATAGAACACC
ACAATCACCGTCTAAAATTTGATGGATATTTATATTGATAAAATATCGAGTGTATACAAA
TAATAAAATTAAAAATTGCAAAAAATGTTTAGTGTATTATCAGGCAATTAATGAAAGTAG
TTTGTTTGATCACATCTTGGCACTTCTGGAACAGAAATGGCTCTTTGGTACTTAAAGGCT
AAAAATGGTTATTACGCTGAAATGTTTGTTTTTATTAAACAATTATCTGAAGATTTTAGA
AGAGAAGATGTTTAATTTTTTAAAGAAGTTCTTTTGATTTTTGTAAGATTATTTGTTAAT
GTATTATGGACTTTTAAAATTTAGATATTTTGAGAGTTAATAATTCGAAAAATTGTTGCA
AACAATTCGTCGTCAAATTTGTAAAAAGATATTTTCTTGATTTATCAACATTTTTAAAGT
TGCACTTTTGATTAATCAAATATAGGACAGACTGAATGGGATACATTTTAAAATGTTTAT
AAGGGTGATCTTCAACACAATTCTATATACATATGTAAGGACATAAGTGAAATGCATAAA
CTTAAAAACTAAGGAATACATGAGGTTACAACATGAGAACAAACTGATAAACACTTTTCG
AATTGTTGACCATGTATTAGTTAAAGTTAAAAACAATTTTACAAAGATTATACGATATCT
GGCATTCTTTAGCACTTTACTCGCTCTGGGAAGTCACAGACCTGAAGTGTCTTATTAAAC
AACAATCCGCGAGGACACTTCCTTTCAATTTTTTTGCCTTTCACGCATGCATAATATTTG
CTACAGTCCTTGTGGGGCAGATGAACTGCAATGTCTTTCTCGTTTTCAACAGTCGGACAT
TCTCTTCCATTTACAATAGCAACGAGGAAGATGACAGAGAAAAGAAGAATTATTAAACGC
GACATTGTGCTATAGAATTGACTTTCTCTTAGGACGGTTAATAACTGAAAACGCT
>U-Asilidin11-Dg15 venom peptide, complete cDNA [Dolopus genitalis]
ATTTGAAAGAGGTAACTTGCATCGGAGCTATCGAATGAAAATGAGACACCTTATCGTTGT
AATTTTGGCTGTGATAGGTATTTGCTTCTTTAGTGTATCTGCACAGAAGCACAGTGTTAC
TTTCGGAAAAGCAGGACCTGAGGATCGATTACTTTATTCGACTTTAGTGAAGCGACCAGC
GAAAAAAGGATGGGAAGTGTCTGAAAACGTCTTCTACCCGGGAATAGGAGGCGGAGCTTC
ATACGACCACATTTTTACGGAAATTCGAGTAACAGATAAGTGCGAAGATGGAACAGGTGG
ATACGCCTATATAACGGAAGGTGGTATTGGACAGCGTTCTGCAAAGATCCACTTCATATC
TCAACTAAGCAAGGGGTATGAATTCCTTCTAGAAATATTTGGACACTAAAAATTCCACCA
AATCGAATATTCATATAAGGTAAAAGTGAGTTATCTTTGAAAATAAATGAACTCTGCTTT
AAAAA
>U-Asilidin4-Dg16 venom peptide, complete cDNA [Dolopus genitalis]
TTTTTTGACGCCATTCAGATATTAATAAAAGCGTTCATAGTTGCACAAAAGACGAACCGG
TTACAAAACAGACCCTAAAATAGTTGCATTACAATTTTCTGACCAAAATGCAAGGGTTTA
GCCTAGTACAAAATATGAGAACATTAACATCTTCTATTTAACACCCTCATCGACTTTACA
AAGAAGTCTGTTTTTAGGTACATTTTTAATTTGCCTAATAAGGTATTTTTAATTTTATTT
TTCAAAAATCTCTTCTTTTTGCATCTATGGACAAAATTTCGAACAAATAATTTATGCCAG
CCAATAGCATAATCTTTTGAAATCGTTCAATTTTCAATTTACCTAACATGCCATTAGGTC
ATTTCTCGTTCACAGACTGTTAGCGAATGATTGCATAAGGTTTTTCTATTTAACACAATG
AGGTAAAGAGCCATAGTGTAAAAAATCAATTAAAATTTTTTAATAGTTGAATGTTATTCA
AGAACAGATAAAATCATCAACAAATCTTTTCTGTATGAGCAACCGAATTGTTCACATATT
TTCCATGTTATTTACAAAATTGAAATAGTCCACAATTCGCTCTTAGCAACATTTTCGAAA
GATTTCTTAAATTTCTTCGATACTTGAATTGTTATACTGGGTGCTGAAACTGCCTTAACT
TCAAATGGAATGTGAGACGCCTTTAAGACATCTTTTACTCTACCAGCAGTAACACCAGCC
TGGAAATACACTTTATAGGTGGACACGTCATCAGCGTCGCAGAGTAGTACTACAGCGGCT
AGAAGGAACACAATAGAAGCAAGGAATTTTGCCATTTTGGTTTGAAGGTAATA
>U-Asilidin13-Dg17 venom peptide, complete cDNA [Dolopus genitalis]
CGGTATCTACAAGTAAGCAGCTATCAAAATGAAATTCTTTATCACTCTTATCTTCTCCGT
CATAGCACTCGTCAGCACTGTAAGTGCTCAGTGGTACGTCCGCGGCTACTGCACCAGCGG
TTGCACGGTTACTAACACCCTTGTATGCGCTTGGAATGGAGAGTGCAACAACATGTTCAA
AGATAACTGCCAAATGAAGAAATGGAACTGCGACAAAAAAGATGATTTTGTAATTGCCCC
AAACGTTAACTGCCTTATCAGCAAACAGTGCAGTCATATTCCAGCAATAATCAATTAATT
TGTTAATTTTCTTAAATAAATATTTATGATGACAACACCCTTTTCTTTAACTTACTTATG
CTTCTTTCCGACGTTTAGAAAATATCCTTAAAATACCTTGAGGAAGCTTAAGTTTCTCCT
AACGGTTGTATAAGAAATATTCATAACCTCCTGTTGGGATATACTTGGGAAA
>U-Asilidin14-Dg18 venom peptide, complete cDNA [Dolopus genitalis]
TTACTAGTATCAACTGGACGATATTTATT
GCATAACAAAATGAAGTTTCTTTTAATATCTTTTGCTATTGTGTTGCTGGTCCTGGGATC
TTCTTCAGCAAAAAAAGCCGACTGTAAATCTTGTAAAGTGCCCAAGATTCATTCTCCCAT
TTGTGCAGCGAAGTCAGATGGAACTAAAGTAACATTAGTTAACAAATATTTCCTCGATTG
CGCTAATTTGTGTGGAAAAAATCTCAAGTTCATTGCTGATGGGAAGTGCTCCAAATAGCC
CAATTTTATCTAGAAAAGGTTCAGGAATAATTTGTAAAAGATTAATAAATGTACTAAATT
TTTTCTGCAAATCTTGAGATCGGAAGA
>U-Asilidin8-Dg19 venom peptide, complete cDNA [Dolopus genitalis]
CTCACCCAGCAATTAGAACATTCACAGTATCTAACTGTTCAAAATGAAATTCTTCTTGCT
ATTAGTCGCATTTGTTGCAATCGTAGAAGCAACTTTTGCTTACAAAGATGTTTACCACAG
CCCAACTCCAGTTGGCGAAAATGCAGGAAAATGTATTTTTGAGGGTAAGGAAATGCAAAA
GGGATATACTCAGGTTAGCGGGTGTAGAGTCATTACTTGCTACAAAGATGGTTCGTACAC
CTATCGTGGTTGCCCCAAAGTTAATGTAGAAGGTTGCACAAAAGGTGAGTTTGTGGACGA
AAGTTTGCGGTATCCGCATTGTTGTAGATGGAAGTGGACTTGCCATGACGATAAAAAGGG
AATTTACATAATTTCAAAATAAGGGTTCTGATCATGGTTGAGAGTTATCAAAACCAAAAG
GATTACCAGTAATATATAAGCAGTTTTTGTCTAAATTCATCAGCAAACATTGCTTCAAAT
ATACTTAATATTCTCTTAAAGTTAATTTATATTGCTATCCTCTCTTCCTCTCTCTCTTTC
TTTCCAATCTTCTAACACATTTTGTGAATAATACTATTTCCATATATATCTGCGTTTTCT
TTTGGAATATTTTCTCCTATAAGCTATACATAGCTTCCGGGTAATCCAATAAGAGTATAC
CTCATGTAGTTAGTGTCTTAAATTTATAACAAGGGGTACCGTAGTTGGAAATTCAATTAA
CCTTCCACGCGCCTGATAAGGTCTGAGAAGTTCGTAGAACCTTCGTAATCTTAGTAAAAA
AAAGT
>U-Asilidin11-Dg20 venom peptide, complete cDNA [Dolopus genitalis]
CTGAGGCGGCGCAAATCGCCACCAAAAGGAGTATAGCTAGTGAAATTTTCATCTAATTTT
GGAAAATGGCTCGTTTTATTGCCCTCGCTTGTCTCCTTTTGGTGGCGATTTGCGCCGCCT
CACCTGAGTTTGAGAGCTCAATTGAAGTTATTGATAACATCGATACTTACCTTGCCGATA
ATCCTGATGCTGAACTGATCGCACTTCAAGTGCAAAGCATGCCCTTTGCAAAAAGCCGCT
ACTCTTTTGGAAGACGTGTTCCTGGTGATCGAATTCTCGCTAAACGAAATGAAAACTCAA
ACTACGCAAGAATGCAAGATGTTCGCATAAACCTAAACTACCCTCAAAGTGGAGTTGGAG
CTGTTATTACCCATCTTGATGTAAATCTTGAGTATGACTCAAATATGGGAAAACTTGTTC
TTATTGAAGGAGGTATTGGCCGGAGAACGATCAAGATTGCTATTGAAGCCAAGGCAGTGA
CTCATTTTGCCGCGAATGTGACTCTATGGGGTGTGTAATAAACTGAGTAATAAAAACAAG
CTGGGATTTTTACAAAATTTATCCTTTATGTATTATTTTTTGCATCACAAACCTTTATCA
TATTTTATTACATTATATATATATTTATATAAAGACCTCAATTTACACACTATGTATAAA
CTGATGTAAAATGTACTCAGGCTCAATAGCCCCGAATTATGGTAGTAATGCATAATGCCG
CTAATATTTTCTGTTCAATTTAACGATCCCTTAAAATTCTTCGAGTATCTACACCGGTTG
AAGGTTTCTAAGCTATTAAACGTGTCCACTTGAATTTAAACTAATTAATTGTTCCGGGTT
GCATGGTGCCACAGTGCTATAATGGGTGGGACATATTGTGCCTTTGAACGGGGACTTCTG
CGTTTAAGTGTCAATTAATTTGATGTACACCATCTTGCATCGGTTGCTTATTCACTTTGT
TTAATGGAGTAATAAAGACAAGAGTCGTAATTAATATAAATATTTTAAAGCAAGGTCTAT
GTGGGTAATTGTTAACAATATTTATATTGGTTGAAATACTGTTATTCATTAGTAATAAAA
CTTTATAAACTTGATAAAATTTTAATTCTGTTGTTAAAATAAATTTTGTAACCTTTCATA
AGAAGCTGTGAGGTCGATAGATTGAACTATCTAGCACGCTTCACGTTTTCACAATTACGA
AGGGTAGGTAAATACTTGTATATAACCCTCACAAATAAATCATTTCAATCACTTGCATTC
TCTTAAACCTGAGAAATACCTTTTAGGATTTGGTGTTTGATTTGTAAGAGCTTTAATGAC
CTTAAATTTACTTTATGTCTACAATTTTGTAAATATGT
>Dg21 venom Kazal multidomain precursor, complete cDNA [Dolopus genitalis]
AGCGCTTCATTTGATTGCTTTCTGTCTCAATCACTGTTTCGATAGCAATTATAAAGATAA
CCGTCTCTTTAAAGATAAAAATATACTGTAATGAGTCGTAATATCTTGGGATAATATATA
TAAATCAGTCAAGGTTCCTGTAAACACAGTCAGTAATTGCAAGATCACTGAATCAAGTGT
TTTTGGGGAATCAAACAAACAAGATGAAGTATTTTCTTTGGTCAGCTGTTACGATCTTCG
CTATTGTGAACGTAGTTGGCGCAAAAAATAGTGATTTTGATCCACGATGTCTTCGTGCGT
GCACAGCTATTTATCGGCCTGTTTGTGGATTTGATGGAAAACAATACCGTATCTTCGCCA
GTGAATGTGTTATGGCATTTGAGAACTGCAACCTTTTATTGAAATCACAAAAGGCTTTCC
AGAAAACTCTTATGAGCTTTTGCCAAGTTGAAGAGGATTTTGATTCCGATTTTTGTCCAG
AAGTGTGTCCTTTGCTGTATAAACCTGTATGTGGAAGTTATGGTGATATTAAAAAAATCT
TCCCGAATGAATGCGAACTTAAAAGAGCAAATTGCAAATTTGGTGAAGCATGGGAGAAAA
TAAATATGGATATCTGTAGAAATATTTCTTTTAAATCCGAGCTAATTGATCCCAAAAAGA
AATGCTTGAAACCATGCAACTTAAATTGGGATCCAATTTGCGCCTTTGATGGTGAAAAAT
ACTTTACTTTTGGAAATCGATGCGATATGGAAATTCAAACTTGTTTACGCAGCGAAAAGA
ATTGGACACTAATTAGGAAAGGTGAATGTTGAGACTTTGAAGAATGATTTACTTACTTTC
TCAGTAATTTAAATTGAATTAAAATAATTTTTTATTTTTCAAATTTAAAAGATTGATGGT
ATTTTTGTATATACTTATAGTTAAATTAATAAAATTGTGCACAGAAAAAGATCGGA
>U-Asilidin11-Dg22 venom peptide, complete cDNA [Dolopus genitalis]
TCTTGCAAAGAAAAACACTTCACATCAAATTTTCAGAATCTGATGTTTGATTGAGACAAT
TAAGAAACTTGACTTGATTTTGGTATAAATAACACGACATAAACCGTATCGAATTCAGAG
TTTCTTTGGAATTTGAAACGTACAGAATTAGAAAGATGTCGCGATTTTTCATTACTTTGG
CTTGCATCGCCTTCGTTGGTGTTTGCTCAGCACAAAACTTGGACCAACATGTCCAATTCG
TTGAGGATATTGAAAAATTCCGTGCCGAAAATCCCGAAGTTGTGCTCACACCATTGACTG
TTGAAAGTGTTACACCATACAACCAAATGCGTTACACTTTTGGACGTCGTGTTTTGGGAG
ATCGAATTGTTACCCAAGGCAACAATAACTTCAACTATCCACAGGCCCAGGATGTTCGCA
CCAACTTGAACTACCCAGCCAACGGTATTGGAAATGTTGTTTCCTACGTTGAAATCTTTG
TTGACCAAACCTCCAACATTGGAACTGCATACGTAACATCTGGAGGAATTGGCCAGAGGC
ATATTTCAATCGTTCTTGAAGCCAAGCGCACTTTCCGCTTCTCATACAGGGCTGCCATTT
ACGGCTATTAAATACGGAGAAACTCTCCAAAAAAATATATAACACAAAATATTAAAATAA
ATGAATAAATTTTCATTTTTTTATACAAAA
>U-Asilidin11-Dg23 venom peptide, complete cDNA [Dolopus genitalis]
CTGGTCTCAGATATTCCACATTGAAAAAATTATTTATCAATCATACTCGTAGAATCCAAT
AAATAGAGATCTTGATCACCGCAGCTCTCAGTGTTGAACTTTGTCGGTTACAAATTATTG
TGACGTAGAAATTTTTGAAAATGGCTCGTTTTATTGCTCTTGCTTGCGTACTTTTGGCCG
CCTGTGCTGTCGCATCTGAATTCGATCAATTTGATAGCACAGTAGAAGTTGTTGATAATA
TCAACACCTATCTTGTCGATAATCCTGATGCTGAACTGATTGAACTCCAAGCTCAGAGCA
TGCCCTTTGCAAAAACCCGTTACACTTTTGGACAACGTGTGAATGGTGATCGCGTACTTG
CTCAACGGAATGATAACTTCAACTACGGAAGAATGCAAGATGTGCGTCTAAATTTGAACT
ATCCTCAGTGGGGAGTCGGAGCAATTGTTACCTACCTCGAAGTTATTCTTGAGTACAACT
CAAATATGGGAAAACTCTACATCGTTGGTGGAGGTATCGGCCAAAGGTCAATCAAACTTG
TTATGGAAGCTAATGGGGTAACTCATTTCGCTGCTAGCTCTACTTTGTGGGGGTATTAAA
CTGTGCAATGACAATCATTCAAAAATAATCTTAATATAAAATGTTTTGAAACAGTATGTT
TTATTTATTTTCCTTTCTACATAGAGATGATAATCTTTCTTTTCCTAAGAGCCATCGTGA
TGTTTTAGTTTTTAAATTTTTATTTTAAACTGCTTCTCTTTGTATAAAAAAGGAGTCATG
TGTTCATTTGTTACCTATTAACTAATAAAGTTGTAATCAAAAACACACTGTGAACAAGTT
AAAAGAACAGCCTTACAAGAGTCAGCACATAACAGCTACAATTTTAAAAGTAAATCTAAG
CTGTATTTGGATAGGGTCTCTACAAAAATTCATCTTCGTGAATCATTTCATTTTTATGTT
AATAAAAATTGTAACTCTGATGCAGACTAATTTTCTATTTTACTAATCATTCGTTGTGTT
ATCAATGCTTTTTCGAGAGAGTTTTATATATATTTTATA
>U-Asilidin11-Dg24 venom peptide, complete cDNA [Dolopus genitalis]
TACAAAAATAACATTTAACTTTACAAAATTTATTGGTTCAAGGTAAAAGAACCTCGGAAA
AGCACTTATTGGACCATGAACCAGAAAAGCCATGTTTTCCAAAAGTCAAGAATGCTTTGC
TGAAGTCAAGAAAAACCAAAGTAAGTATAATCATTCATTCTTTCAAGAGCATGACTAACA
TCAAATATAAATCAGACTACTAAAGAATTTTGCTTGTCAATAAACAATAGGGGGATATTC
GCTTTAAAAGATCAAGCAGCTAATTAGGCGAAACTATGATAAGAATGAAGCTTCGAGAAA
TTTCAGATTATAAAGTATAATAACAAAAGAAATAAGCAAACTACAAAGTTCTTGCAAAAA
ATGTTTTAATTGGGAAAACTTCTTCAGTTTTACTAGTTATAGTTTTAGTTTTACTTTTAA
TTGATTAATTTTTCAATCGTTCACTTCTACTTAATTTTCAGTATTTTGGATTTCTTATCA
TTGCTTTACTAAAATTTACTCGAGTTTAATCATGTTAAATATTTAGTCAGGTTTGTAACA
TTTCAATTTTGATGAAAAAGGTTCTTAGATCAGCCATTTATATTTAGAATTTAGGTCAAA
TTAAAAAGGGAGTGCTACATCTACATCTGTAAAAAGTGGATATATCGTAAAAATGATGAG
GTTTTTTGAAGGTAACAAATTAAAATTAAAAATAAAAGATTTAGATAAGGTGTTCTGTTA
TCTATATTGTATAGATTGTTTCAAAAATTTTCATTGTGCAGATTATCACGTTTAATAACC
GAAGATAGCGGCCCTGTAAGCGAAGCTTTGAGTGCGTCTGGCTTCAAGAATGATCCTGAT
AGTCCTTTGTCCAATTCCACCAGCGGCAATGTAGGCATTTCCATCATTGGAGGTTTGTTG
AACAACAATTTCAACGAAGGATACAACAGCTCCAACTCCACTTTGTGGGTAGTTCAAGGT
GAGACGGACATCCTGGAGGGTTGGGTAGTTGAAGTTGTTGTTACCTTGTGCAACAATGCG
ATCACCTGCAACACGTCCTCCCAAGGTGTAACGGATTTGTCCAAATGGTTGTACTTCACT
ATCAAGAGGGATCAAATCAACTTCAGGGAATTCAGCGGCGTATGCGGAGATGTCGTCAAC
AAATTCAATGGAAGCTTGAAGTTTTTCAATTTCTGGTGCTGCAGAGCAGACAGCTGCCAA
AAGGATGCAGGCGAGGGCAAAGTTGAAACGAGCCATTTTTAATGGATTTAATTCGATTTA
GTGATTTCTAGCTGACAATGTACTGGACTGAGGAATACAATATGAACAATCAGTATTTAT
ACCTGAAGAACGTTTGTATGATTTCATTCAATCACTTTTGATATATGATAACAACTCTCG
ATCATTCTCGGAAATCGCAGCTCTTTTATTGAAGTGCTCCCGATTCTTTTGATTTATTGA
GTTATCAATTTTCCAGTTACAC
>U-Asilidin11-Dg25 venom peptide, complete cDNA [Dolopus genitalis]
GATGACCAGATTGGACTTTCCGTTAGTATCATCAGTTTTCAGTAAGAATACACTAAATCA
TCGGTAGCTTCTATCATGGCTAGATTCCACATTACTCTCGCCTGTATCCTTTTGGCAACT
GCTTGCGCCGCTGCGCCCGAGCATGACCAGATTGGACTTTCCGTTGAAGTTATTGATGAT
ATAACTGAATATCTTGCTAAATATCCCGAATCTGAGATTACTCCACTTCGTGTTGTGGTG
AGCCCAATCCCACCTTTTAGAACACGTTATGTTTTAGGAACGCGAGTTAAAGGAGATCGG
GTTCTTGCTATTCGCAATGATAACGTTTTCTACCCAACCAGGCGTGATATCCGTCTAGAT
TTGCATTACCCACAGTATGGAACTGGAGGAATTGTTACTCTTATTGATATTGCTGTTGAG
CAATCATCGGATTTAGGACGCGCTTACATTGTTGCTGGAGGTATTGGTCAGAGACAAATC
AAATTTGTCGTTGAAGCCAGGGATGTTTATCATCTCTCCACAAATACGACTATCTACGGA
TATTGAGTTTTAACATCAAAATGATTAACAAAACTTAATATAATTAATAAAAAAGTTCAT
ATCTGTGGTTTATCTCATACATATATATGATTATTGTGGAGTTTTCAAGTTGGAAAAACA
TAGGTTTCTTTAATCGTTGTTAATTTTGAAGTGATTGATGTTTTGTACAAAAAGATCTTA
ATTCTAATGTAAATTTGATTAAAAATTGTTTTAAACATCTGGTTGAACAAAACGTTGCAA
CGCTACTTCAAAAATTTCAAAATTCTCTTTCGATTATATGCCTGATTTTATGCAATGCAA
TTTATAATTTCACCACTGAAAAATCGATATTCGATCGGGTATTTTTAATGTTATATATTT
TCCTATAAATATTTTTTAATCTACTTCAAATAGGGGGCATATATACAACGAAAACTAAAA
ACATATTGATAAAACTTACAGATATGAAAAAGTTGCATTTTTTGTCTATGCTGAAAAATT
ACAACTTTTCAGTGAATTGTAATGCAACACTTACGATATCGCGTAAATTTGTAGATTCTC
CAGACAGTTTTTGTTCTATTTACGGTGACAACGTTCTCCAATCACTTCACTTGTGCAAAC
TGATTTTCACTATTTTTCTTGACCCAAATTTAGTAAAGTACTATCACATTTATCAAATAA
TCGTAAAAAATATGAGCACTTATCCATAAAATCTTCTGTACATCTTTTTAGAGGTTAAAT
ATTAGTAATAATAAGGTATGATATTATTATCTGCATAAAACCGACTATTTGTTGCGATTA
ATGTAGATAAATACAGCGGCAAAATCATAAAGATATTTTTTTATTATATGTCATTTAGGG
GTTTAAGTTATTTTTAAGCAGCTACATGTAAATTTAATTCATATTAAATTTAAACAATGG
CTAAAGAGGCTCGGGATAAAAGACAAATTTAA
>U-Asilidin11-Dg26 venom peptide, complete cDNA [Dolopus genitalis]
CCGTGTGTGAAATCATCTTAAAAATGTTGAAACGGATAGAATTCTTATTTTTACATGTAT
TATTCGAAATGGATAACACTTTTATACAAATTAAAACTATAATATTAAAAAAAATTTTGT
CCCACTCTCACAAAAGACCACCCTTAAAAATATATTAACATTTCATTAATAAAACAAGAG
ACTCCAGTAATCACAGGAATTTAATAATATCCATAAATGGACGCTGAAAATGTAAAGTGC
ATAGTATTGTTGGCTTCAACAAGGATGCCTATAAATTTTTGACTGATGCCACCTTCAATC
ACATATCCATCTCCAACACTGGAACTCTGATCAACCACAATATTCACATGTGACACTGTT
GCCCCTTCACCCTTTGTAGGATATCTAAGTACAATTTGAATATCTTCCGGAGCTGGAAAG
CTCTGCTTATCAGCCTTCTCCGCCACTAATTGATCACCAGGTATCCTTTTTCCAAGTTGA
TAATTTATTTGGCCTTTGACGAGCTTCGTTTTGAGCATCATTCCGTTCAAGGTCACATTT
GGATACTTCCTCTGAAATCGCGTCGTTTCGTTCACGACCACGATATCTCCATTAAGAAGT
TGTGCGCGAAACTGGACGGTATCGAGATCAAAGGCGAATACGGCAGCCAAGGTCAACAAT
ACTAAACAAGGTGTGCGATACATAACTACTGGGGGTGGACTCAAGCGAAATTTCTCAAAA
TTATTCCAATTAACTCTGAATGCGCACTAAAAATAGAGTCTTCATTTATACGATGAGATA
CCGATCTTTTATATCAATTGATAGCTGATAACAGCACGTGCTGATAATGGAGTCACAACG
ATTACCAGTTGTCATCGGGTTCGTCACAAAAAGATCGATTTTACACCTACGTTTATTTAC
GACGGACAGGTTAATTGCGCGCTCATAACGCACTGAAGGATATCAAAAAGAGCGTCCGAT
CACCGCAGTATACGTAGACTGCGTTGTATCCAATTGCAAAATTTCTAAACACGTCTGNNC
TGTGCAGTTTCGATAAGCGCTCTAATGGTATGTTAACTCTATGAAGATAACCGCTTTGTA
GCCCTCTATTTTGGTCGGTTATGCTACCAAATCGATGGGGTGAACAAATTTTAAATAATT
CTTTTACGATTAGTCACAGTGTATTCCTTTAATATTTTACGCCATAGGAAGAAACGCCTG
GTGCTTTCTAGTAATCTTTCACTCCTATAAGCTCTGCT
>U-Asilidin1-Dg27 venom peptide, complete cDNA [Dolopus genitalis]
CATTTTTATATAATATGGACACATAGAGGAGAGTGGCTACAATAAACACTTTTAACCGTT
TAAAGTGTTTATTGTAGCCACTCTCCTCTATGTGTCCATATTATATAAAAATGCATAACA
TTAAATATTTAATGTAGAATTATGATTGGAATTATGGCTGGCACAGGGAACCGATGCATT
CACTATAGCAACAATCGGAATCGGAAGAACACCGAGCTCCTTCAGGATTGCAGTCTTGTG
CAAGAGCTGCAAGCATTGTTGCACAAATTACCGCAAAGAATACAAAAGCGTTGATGAAGT
TAGCCATTGCGCAATTGGAAATAGACTGTTTGAAATTCACTTCGCAACTGAATATAAAAA
GAAGGATCTTAAACGTTTTAGAGTTTTCGATAGAAACTGACGAGTGAAAAAATGTCTTGT
TACCTATTTTGTTTAATCAGACTGGATTTGAATAAACATCTGCGGAAGTGTTTATACAA
>U-Asilidin1-Dg28 venom peptide, complete cDNA [Dolopus genitalis]
ATGGGGTTTTTCTTATCTTAACTATAAATACGCTTCATCGATTCAAGTAACAAATCATTT
CAAAACGTTCAACTAAATTAAGCATATTCCGAACAATGGCGAATTTTCTAAACATCTTCC
TCATTATTACACTTTTGTGTGGAGCTTTATATGGAGCAAATGCCAGTTATAGATGTGTAC
CAAGAGGGGGATATTGCTTCAATGGATCTACACTTAAATGCTGCAGAGGAGTAACCACTT
GCATTAACAATCGATGCAGATAGTAGGAAAAATGTATAATCACATTTGAAAATAAAAGTT
ATTGAAATTACATTATGATTTTGTTTACTTACTACTGTTTTTTACTTCAAAAATTAAAGC
AACGTATAAAAATTAAATCAA
>U-Asilidin1-Dg29 venom peptide, complete cDNA [Dolopus genitalis]
TAAATAAAATAATATAGAAGCTTTGTGTTTTTATCTCTTTCTTTTAGCTATAACTGCATA
AATTACTAGCATTCAATTAAACCACTACTAAATAAAGGTATTTAAGAAAAATCAAATTTA
GAAAACTGCGTATGAGAGAACTTAATTTAATTTTTGTTAAAAAAGATTAAAAAGTCAATT
TTTCAATACCAAAGTTTTATTGTGTTAATCACTATCGTAACATGCCTGAAACTTTGCCTT
TTTCCTTTAGAACAATCTTTTCTTATTAGTTTTTGTTTATTATAGATAGATTAAAAGTGC
TCTCGCCAGATACCTTCTTGAGAAGGCGTGATATCTGAGAGATTATTTTGCTTTTATTTA
TCTGGAAGAAACTATAAACTCTATACGATAACTCCTCCAATTTTGGTTGTAAAATAAACA
GTAAAAAAATGATTTTAGTAAATTTTATTTTGAAATAAAATATTCATTTTAAAAACGGCA
TTGATTTTTAATACACGCACTCACTCCACTGCAGCAGTTAAGTGTAGTTCGAAGAAAGCA
AGGTTCTCCTCTCTCTGAACACCTAAAGCTGGCCTCTGTTCCGAAAAGAATTGCACACAA
AATTGCAATAATGAAAATAATATTAAGAAAGTTCGCCATTATGAAGAAATGCACTTGATT
TTCTTGAACGATGGAAAATGAAATGCACCGGGTGCATCAATAGAAATTTATAGTGAAATA
AAGACTATGTGCGTTTTATGTAGCTTTAAATTAAAAATGTTTGTTTTCACACTTGCGAGC
CAAACAAGTTCGATTATACAACTGTTTACTGATAACTTTTTCTTGATCGGATACTGAGAT
GCCCGTGTAAAAAACTGTTTAACAAAACAAATAAAACATTTCGAGCTTTAACACCCCGC
>U-Asilidin11-Dg30 venom protein, complete cDNA [Dolopus genitalis]
GATTACTTTTTTATATGAAAATTTAAAGTTTATTAAGGTTAATATTACAATATTTCATTA
TTTTTCTAATTAAAATAAAAGCAGTAGTTTTTAGGAATACGTTAAGAATTTTATGAATTA
CAAAGTTCGCTTTTGATTAAAATAGATAATAGATATACACAAAAACGTTATATCTAAAAC
ATTGTCAAATTAAAGTCAAAATATTTAGTCAAATTTTTAACTCATGAGGTACTTTTTCTT
CTTTCATTTATATTTATCTGCCATAGATACTTGCAGCAAGGGCAAAATGTGTTACACCAA
ATGCTTCAATCACAACAGTGATGTGTCGCTGATTAACACCTCCATTTAGAACATAAGCAC
GTCCCCCATTGTTAGTCTGATCAACAGCAATAAAAACATAAGTGACCAAAGCTCCTATTC
CTCGAGTGGGATAAGCCAAAGTGATCTTTACATTATGAGGTGTAGACCAATTCATTGCTT
TACCACCAGTAGCCACGACTCTGTCGCCAGCAATTCGTTTCCCCAATGAGTAATATTTTG
TTACTCCAACATTCTGCGTAAGTTCAGTTTGATCCAATGCCTCATTTTGATTCTCGCCTA
TTAATTGTATATGGGTCTCTATTGTTTCGACGCCTGAATAATCCAAGGTATTATTATTTG
TTTCCAAATCCTCAATTTGTCGGAATATAAGAGATGTATCGGCACTTTGTATACTAAGAA
CTGCCCAAAAAGCGGCACAAATAAAAATTTTTAGAGCAGTCATTTTCAGTCCGCAAATGT
TGAA
>U-Asilidin14-Dg31 venom peptide, complete cDNA [Dolopus genitalis]
ATTCTTGTTAGTATCAAGTGAACGATATTTTTCGCTTTACAAAATGAAGTTTCTTTTGGT
AGCCATTGTGTTGATGATCCTTGGACTCACTACAGCAATTGATCTCAGTAACCCATGTCC
TAAAAAATGCAATATTAACAAGAGCCTGAACCCCGTTTGCGTACAGAAGGATGATGGAAG
TCAGCAAACAGTACCTAATGAAAGTTTCGTCCGTTGCGCTAAATCGTGCAATAAGAATTG
GTCGGTCGTTCATGCCGGTAAATGCTAATGATTCCAAAGGTTTTTAAACAAATGTTGGAA
TAAATTGTAAAAGAAAACTAAAATAAAAGAACTTTTACAATCTGCAAAGCATAAA
>U-Asilidin11-Dg32 venom peptide, complete cDNA [Dolopus genitalis]
AAATAATAAAAACCCAAAAACATAAATAATACCTATTAATATGTTATCCAACAGAATTTA
AGGGATTGCAAGAGTACGTATTCCACGTGTTATAAAAGTTATAAAAATTACTTTCTCCGC
AATAAAAATTAATAGTAATGTCTTGGCTTTGTAAAAACTTTCTTTAAATGTATTAGAGCA
TCATCGTCACACCATGTGTTATATTATTATTGTGACACATCGAAGTAATTATAGGAAAAA
TTAGTATATAAACCGATGTTAGCTGCTACAGAAAACAGTTCTAGTTCTTGTGATTTCATT
CATTGTCAACTAAAAAATTATAACAAATTATTCAAAGTAAGATATTGAATTTTTTGGAAT
TTATCTTAAATTAACTAGTATTTGTTACAGATGAAATACTTCATGGTGTTTGCCTTTGCT
ATTATTGCATGTCTCTCTGCCGTATCTGCTTCCAATTCTACCTTTGGTGCGATCAGTCCA
AGCGATAGTAAGTTGCACGAAGAAAACGTCTTCAAATCAGCAAGCCCACTCAGAATCGTT
ACTAAAGACGTCAAATTTGGATACAAGGGCAACCGCAAAGTGATTACTGGCATTAGGGTT
ATTGATCGCATGCCAAAGCAAAAGGGCGGTCGCGCTTCTCTTCTGCATGGAGGGCCAGGC
CACAAGAATGTCACTATTCATTTAAAATCACAACGTAATAATGGTATCTTCTTTACAGTT
GAAATCTATGGACGTTAAGTACAGAAAAATATCATTACGTGGAGAATAAAGATTTTCACC
AAGAAAAAAAA
>U-Asilidin12-Dg33 venom peptide, complete cDNA [Dolopus genitalis]
GTCGGTTTGCGATAGAAGAAAGTAGCCTGCTTCGTATAAAACAAAATGCGTTTTCTTAAC
ATTTTCTTATTTGTTGCTGTTATCATTGCAGCTGTAACACCTTTCCCTTACCTCGATGAG
GAAGAAGATTCCCAAAACGGCATAGATCTAAAGATCTCATGCGCACGCCTTGGCAACGAA
CAGAAATGTGCTATTAATTGTTTTATCAGAGGTTTCATTAAAGGAGGATGGTGTGATGAG
CGCAATATGTGCATGTGCTATCGCCTTAATCTATAAATAAATTTTATATAATTTTTGCTA
ATTATTTGGTAATCTGTTTAATAGAAAATAAAAATAAGAAAAATATCAAAAGATGTCTCC
ACTGCGCATATCGCTACCATGATAAAGTGGAAGAATATGTCTATCACTTCTTTGAAAAGA
TTGCGGTTGAAATAATTGTATTTGATGGCGTGAAGATTGAATTTTAACCTTGAAGATCTT
TTGTTACTACGATTTGTAATAAAACATGCTGATTCGCACGACAAATAAAA
>U-Asilidin1-Dg34 venom peptide, complete cDNA [Dolopus genitalis]
TTTTTTTCGGGTAGATTTCACTGACGGTTTTTTTTCAATACAAGTGCACAATAAATGTTA
CAATAACTATGAGGCTATATGTATGATACCAAAAAATCGTAACCAAGAAAGTTTTTGAAC
TTAATAAAAATAACTAATAATCACTTTTTGTGGTTTACAATAAGCTTGTAAATACTGTAA
ATATATGACCATAAATCTTTCTATCATCCCTCATGGCTAACATATAAAAACGACACGTTG
GTATTAAATGATTTTATAATTTTATTATCCTATTATAGTTAATGCTATAATTTTCCACAG
AAACCAAATATTATGTTACACACTTGGCTGCAAAACTTAGACATCTCTTAGAACAGCACT
CCTCAGCTACGTGACACCGTTCACCAAGCTTCTTACACTTCTTTTGTTCCTGAAACATTC
TAATAAATCCTTGTTGTACCTCAGCCAGTGTCAGCACTGGTGAATTATCAGTGAGGGGTA
GACCCTTAGTCTCTAATATAAGCATGATAACCGCGAAGAAGACACCCACAGAAAGAAATA
AAAGACGAGCCATTTTTGCAACTTTCTATTCCACGTTAATTTGAAC
>U-Asilidin1-Dg35 venom peptide, complete cDNA [Dolopus genitalis]
AAGGAAACAACCGGCAAATTGGCCAATTGCACTTTTAGTGTAGTAGGTACTAAGCCGCTT
ATTAGTTCAGTTGGCAACTCAAAAGCGCTAGTAGCAGTTGTTGGCCGGGCGAATATAAAT
TTTACGTGAACCAGTGATCATCGGCAGATTAAATAAATCCGTAGAGTGAAGGCTCCCATT
TTCTCCAATAGCACACAATGGCTCGATTGCTGAACATTCTTCTTCTAATCGTTTTGATTT
GCTTTGCATTTCCGGCAAATGCAACTCATAGATGCGTTCGCGGTGGAGAATATTGTAATG
AGAGAATAAGACTAGATTGCTGTTTTGGAGATTGCGTAAAAAACAGGTGCACAGATGACC
TCTAAAAAGTTGATGAAATCATTCATTTGAATTTATTTGGAAAAAGATTATGGTGAATTA
ATGTAAAATAAAAATCAAGAAAGCATTTGCATTTTATGTTTCAATAAATCTCATCTATCT
ATGGTATTTGATTTGGTGCCTGTTTAAAGAGAAATAAGAAAATTTAAATGTTATAATCTA
CCTGTATTGATAAAACAGAGAAAACAAATCATTGTTATAGAAAAAAATAAAAATTATTTA
TTAAATTTTTATGCCAGGCTAGGGATATTTAGTTAAAGTAAAATTTTCATAGAAACTTAT
CTTGAATTTCTCTTGTATCCACTTTCAATCGAAATTTTATGAAAAACTGCACATCTATTA
CAAAATAATGTTTTTATACATAGCATGGGGACACTTTTCGCTTTATATTTATACTACTGA
CCCACCCTCGCTTCGCTTCGGTATCATAGAGATCATTGCGTAAATGTGTATTATAAACAA
ATTTGACTTTTGCATAAAAAGTCACATTTCAAAAAGATCG
>U-Asilidin11-Dg36 venom peptide, complete cDNA [Dolopus genitalis]
TTTTTAAAGCTAGAAATCTATTCAGAACTTCTTCTAAACCCTTCTTTAGGTCGATAACGA
CGCATTATTAAATGAAAAAACCTTAAAAGATCATATTTCTTTAATATCCCCCTTTGCCTC
TGAAAAACTGCTTAGATTCTGCGTCCGTAAACTTCCATGATGTAGTTGACCGAATGACCA
AGTGCAGACACAAAGTGGACTGTGGCATGGGTCTGACCAGGGCCTCCTGATTGAAGAGTT
GCATACCCGCCGTTCCCGTCCGTGTGGACGTCAGTTAAGACAATGGCCGTTATCGTATGA
TCTTGGCTTTGACCCGCAGGAGGATACAATACGTTCTTAGTAACAACTTGATTATGTCTT
ATTGGTTCTATTACACGTTCCCTGAAAAGATGCACGTCATTGGGACCAACAGCACCCCAG
ATTATGTTGTTCTGCGAGTAAACATTATTCACTAAAGAACCAATGACCATCAATAGGACA
GTTACAAAATTATTCATCTTTCAAAAGAAACGTTTCAATTATATCCAACAGAAATAACTT
CAATCAGCCTCCCCTGAAAAGATGCACGTCATTG
>U-Asilidin2-Dg37 venom protein, complete cDNA [Dolopus genitalis]
ATGATTTATATATCGACGAAATTTTGAGCGCTTAATAAAAATCTTGGGCAGAGAACTGTC
CTGGACTGTCCTCTTCATACTTTACTCAAGAAGACAATTTATTGATATTTCGGTCACTTA
AAATCAATTATATCTCACAAAAAACTTGAGATATTAAAATCGTTCAAATTTTTAGTATAT
CTTCAGAATATGAACCTTATTTAAGATTCTTAATGCAAAATAAATTGACCGAGTTAAGAG
TAAATTAGACTCAGTTGGTGCTTTTGCTGGCTGAAAATTTTAAATCTGTTTTAAAAATTG
TGTCCAATGCAATCGAATCTCTGAGAATCTTATTGAAATTACCAAAATTTGTCAAAATGT
AATTGAAAAGAAAAATAAATAAAAAAATTTAGACTATGTTGCTGCTTTAATTTATTAAAA
AGACATAAAGTTTTTAGTAGAACATGCCAGCGTTCTTGTAGCAGTCAGAGAGCTTCTCGT
TCAATTCCTTAACCCTTTGAGAGGCCATGTTAAGAACACCACTGTTGCAGGCCTTAACCT
TGGTGACGATTTCGCGTGCACGCTTGTTGGTAAGACGAAGAGCATCACGGCTGGCAGAAA
CAACTCCATCAACGAGTTTCTTCAATTCGCTGGTCTTCTCGAAGATGCATTTGCCAGTCT
TGATTGGGTTCCAGCCAAGGCAATCAGCAACTTGGTCACGGATTTCACGGAGGTTAACCC
TGACTGCAGCGACAGCCTTTCCAACTTCCTGACGGTGTTCTTCATTGGAAATCATAGCGT
CACCGGCGCATTTCTTCAATCCAGTCATGGTCTCTTGTTCGACTTGCCTGTACTCGGGAC
GGAGTTTCTTAGCGCATTCAGCGAAGGCACCACCCTTCTTCTTGAGTTCGTCCAATTTTC
CTTCAATATCATCCTTAGCCTTGTCGACGGCATCCTTAGCCTTCATGATAATTTTGCGGG
CATGTTCGCGGACACGGCTCATGATTTCGCTAACTTTGTCGGAGATTTTTCCGAATTCCG
CTGAAGCCCTCTTGATAAGTTCCTCAATCTTGGCACGGATCTCGTCAGTGATCTTGTTCT
GGGGCTCAATTTCGAAGTCATCATCATACTCAGGAAGTTCGTAGGAAGCATGTGCTACAA
TAGCACAGAGGCCCAAGAGAACAAAGATTGCGAATTTCATTTTATTAGATGCTGCTAAAT
GCCTTGTCAAGAAGTCAATTCAACTGTCCCTCTGTGCTATTGTAGCACATGCTTCCT
>U-Asilidin2-Dg38 venom protein, complete cDNA [Dolopus genitalis]
AACAGTCAAAACAGCCGAAGATTCACCATGAAATTCGCT
ATTCTCGCTTTCTTGGGCCTCTGCGCAGTCGTCGCTGCTTACGAGGTAGAATATGACTTT
GAAATTGATATTGAGCCTCAAAACAAAGTCATCGATAGCATCAAAGCCAAAATTGAAGAA
CTCCTTAAGAGGGCCACTGATGACTTCAGCATTGTTGCTGACAAAGCTAAGGGAATCATT
GGCAAGCTTAACGATGCAGCCGCTGACCTCGTCTTGAAGGCTAAGGGTAAAGCCAATTCC
ATCAAGGATGAAATTGAAGGCAAACTCGATGACATGAAGAAGAAGGGTGGCGAAGTCGCT
GCTTGCGCCAAGAGGCTCGAACCCGATTACTGGCAAGTCGAGAGGGATGCTATGGCCGAT
GTTAAGGTTTGCGCCGGCGACGTCTACGTTGCAGCCAATGATATGCAAGATCAAGTTGGC
AGGGGTATGTCTTTGATCAGCAGCAAAATCAGGGAATTCCGCGATATGGTCGGCGATTGT
CTTGGCTGGAACCCAATCAGCGCTACTAAGTGCGTCTATGACAAGTTTGATGATCTCAAG
AAGATCATGGGTGGTATCATGGAAGCTGCTAAGGATGCTCTTAGTGCTGCTCAACATAAG
TCCGTTGAAATCATGAATGAAGCCCACCAATGCAATGCCAAGGCTCTCTCCAAGGCCTCC
ATGAGGATTAAGGAATTGAACCAAAAACTCGCCAACTGCTACAACGCTGATATCTTGTTG
TATTAAATATCTGTTTCAATTGAATTGAATTAAATGGGTTAATTATAAAAAAA
>Dg39 venom alpha amylase, complete cDNA, [Dolopus genitalis]
TTACCTTTTGTCTGATATTGTTGTTGTCATTGCTGTTGTTCGTGGTGGGCAGTGATTGAA
TGGTCGTTGAAAATGCTGAGAAGAAAGTTTTGTGTAATTTTGTGTGTGCTACCATTAGCA
CTGGCCGGACCTTTATCTCATGAACAGGAAGATGCTACTGTTGCGGGTAAAGGAAAAGAG
TGGTGGCAAACAGCTTCTTTCTATCAGATCTACCCACGATCTTTTAAGGATAGTGATACT
GACGGAATTGGAGATTTACAAGGAATTACTGAAAAGATGCACCATTTAAAAGATATTGGA
ATTACAGCAACTTGGCTTTCACCAATATTTAAATCACCAATGAAAGATTTTGGATACGAT
ATATCTGATTTTAAAACTATCCAAGAGGAATACGGAACAATGGAAGATTTTGAAAATATG
ATAAAAAAAGCAAAAGAATTAGGAATTAAAATTATTTTGGATTTTGTTCCAAATCATACT
AGTGATGAACATGAATGGTTCCAAAAATCAATAAATAAAGAGCCAGGATATGAAAATGTT
TATGTATGGCATCCAGGGAAGAAAGGTTTAAATCCATATCGTAATGATCCTCCAAATAAT
TGGTTGAGTGTATTCAGAGGTAGTGCATGGGAATGGAATGAGAAGAGGAAAGAATACTAT
CTGCATCAATTTGCTAAAGGTCAACCTGATCTCAACTACCGTAATCCAAAAGTTAAGGAA
ATGATGGCGGACGTTTTAAAATTCTGGCTACAAAAAGGAGTATATGGTTTCCGTATTGAT
GCAGTACCACATGTATTTGAATGTGTAGGTATGCCAGATGAGCCTAGAAATAATGATGTT
AAGGATCCAGAAGATTGGTCATTTTTACAACATACATGCACTGTAGATCAACCAGAAACT
ATTGAAATGGTATACGAATGGCGTGAAATTATGGATAAATTTACACAAGAGTCAGAAGAT
AAAGTACCAAGAATTATGATGACTGAGGCTTACTCCTCACTTGATACTCTTAAGAAGTAT
TACGTTTCTCCTGATGGTAAAAGGCAGGGTGCTCAAATTCCATTCAACTTTTTGCTCATC
ACAGAATTGAATGGGAACTCTAAAGCGAAAGATTTCCAAAATGTTGTTGAAAAATGGATG
AAAATTGTACCAGAAGGAAAATCTGCTAACTGGGTGTTGGGCAATCATGATCAACATAGA
GTAGCAACCCGATATGGAGTTCAAAAGGCTGATGTTATGAACATGATTTTGTTATCTTTG
CCAGGAGCTGGTGTAAACTACAATGGTGAAGAAATTGCAATGACAAATGTTGATATATCC
TGGGAAGATACTAAAGATCCAGCAGGATGCAATGCTGGTAAGGAAAATTATGCTAAATCT
AGTAGAGATCCAGAACGTACACCATTCCAATGGAGTGCCGAGAAGAACGCTGGATTTTCT
AGAGGAGATAAGACATGGCTTCCAGTTGCTAAAAATTACACAGAAGTTAACGTAGTCAAA
CAGGAAGGCATCCCCAGAAGTACTCTCAATGTTTACAAACAAATGCAAAAACTGAGAAAA
CGTGCTGCTTTTACTGATGGAGGATATGAAGTTAAAGCGCTTTCAGACGATATATTAGCA
GTTGTTAGGACAATTGGAGAGAAAAATAGCGAAGCATATCTGACCTTGGTTAATCTTGGA
AACGCTGAAGGAAGTGTAAATGTTGGAAGTCTCAAACATCTTGCAGATAGTTTAAAATAT
GAGATTCTTACTGCAAATTCACCTCATAATGCTGGAGATGAAACAAAAACAGACATAAAA
ATGATGCCGTATGAAGGAGTTGTTCTGAGCTGTCGTGTACCTTAAATAACTTTCTACTTC
ATAAATCCTATTAATTTCTTAAAAACGAAATAAAATTGGTTAAAATATAATTTCAATTAT
TCATTTTTCTACACTTTTTTAAAGTAACAAATGTGGAATATCTATTTAGGTCAATAATCT
AAGTATGAATGCAATAGGGGCATCCCAGTGAATCATATCAAAACTATAGCTAATTATTTT
TGCAAAGAAAAAACTAAAAAAAGGTAGAACTCAGTGAAAGAGGTAAAGACGTATACGGCA
AATATGAGATTAGAAACTGCAGAAAATTTTACATTTAAATGAAAATAATTGTAAATGAAA
CTAGACAAAATTATATAATTATACAGAATAATTAAATGTAATTTCCCGTGGGCTATCCAG
TTTCGATAGTATAAAAGAGAGGAGTAAGAAATTAAAATTCATTAAAAGCTCTTTAAACTA
AAATAATGTAATTAACTCCTCAGAGTCAATTATAGTCAGTCCTTCGTGGTCGTTTCAGTT
TTGCAGTAGAATGAAATTAACTACCTTAATCAGCACGGAAATGTAAAATATTCGTTTTTT
AGTAATTAACTATTACCCAATGCATTACTGGGTAATTTTCGGTTCTTAACTTTCAAAAGT
AATTATATGCTTAAAGGAGGTGTTCCATTGATACTTAAAAAGGAAGTTACTTCTTATCAT
TTGAGACACAGAAAATGTATCTATAAAATACTTTATGTCTATGGGTAGCTTACTCATTTA
TTTTTAAAATTTTTATTTCCTTTTCTGTTAACAATTAATTAAA
>U-Asilidin2-Dg40 venom protein, complete cDNA [Dolopus genitalis]
CATGATAAAGAAATTCGACTTTTGGGTTCCGAATGATTTATGGTTGTATGATACGAAAAT
GATGTGTTTTTGAAGCGATTCATTTAAAGTATTAGAGAAGTCCTGTTCCCATTTATCAAT
CATTTTTCAACATGATAATGTCAGCTCACATGTTTCCTTTAGAAGTACTTAGTTTTAATC
GTAACATAACTATTATACTTCTTTTCTTAGTACAGCAGCATATAAATTCAATTGAACAAA
CTACCAAAAGGGGAAATTCTGCGCCTTTCTTCCTAAATTTACTTACCATAAGTACAAACC
ATTAAATTTTATTAATTTTTTGGAAATTTGAAAGCATTTAAAGTTACTAATTTCCAAAAG
ATACACATTTTCTTAGATGTAGGTCATTTTTCGCTTATAATAATGATATATGTATGATTT
TTGTGTGCCACTAAAGTATTTAGGGAATGGAAAAAAATTCTCATATAATAATCAAAAGAT
TAATTTTATTTATTTCAAGGCTTTAATTTGAGCCTCAATGTTGGCTTTAGCGAATTCAAC
TTCAGCCCTAGTCTTGCCGATGCAGACAAAGTTGAAGGCTTCACTAATCGCTGAAGAAAT
GAGAGTCGCCTTCATGCTGATCAGTTCAGATCCGAGTTCCTTTAGGGCAGCCTTAGCGCT
CTTCTTCAAATCCTTTCCACAGTTAAAAGCTGCCTTGGAGACACCCTTATCGAGGCATGC
ACCCATATCGCGGATGACATCATCCAATCGTTGGATGGCGCTTCTAATAAAATCTTTGCT
AGCTTCATACAGATCTCTGATTGGATCAATAGCAGCATCAGCACAGCTCTCAATCTTTTC
TGTACTTTCTAGGGTGTATTTTTCAAGAATTTCCAAGCCCTTTTTCTGATCCGTCTTCTT
GTTTATAATTTCCTTCATTCGGTTTAAGAAGCCCTCAATTTGAGATGTTGCAGTGAACAA
CTTTTGGCGTACTTTTTCCATAGCCTTTTCGAATTTCTCATCAGCAACGTGACTGTAGTC
TTCGAGTTTTGCACGGGCAGCTTGAAGCCATTCGTAGATTTTGTCATAGATGACCTTGAC
AATACTTTCACCGGTCTCATCGATTCTCTTTTTGATATCCTCGATGGCTTTCTTAACCTC
AGCTTGGGCATTTTTGAAAAATTCGCTAGCGTTTTTCTCAAATTTGTTCCACTCATTCTT
CACGGCATTAGCAGCTTTGGTAATTTCCGCTCCAGCTTTGTCGAAGAAATCGGTAACATC
CCTCCATGCTCCTTTAACCCATTTTTCAGTGTCTTTAACTGCACCCTTTACCCATCTGTC
GGTGTCCTTGGCAGCACCCTCTACCCACTTTCCAGTGTCTTTAGCTGCACCCTCTACCCA
CTTTCCAGTATCTTTAGCTGCTCCTTTTACCCATCGGTCGGTGTCCTTAGCAGCACCTTC
TACCCAATTTCCGGTGTCTTTGGCTGCACCTTCGACCCAGTTTCCAGTGTCTTTAGCAGC
GCCTTCTACCCATTTTCCAGTGTCTTTGGCAGCACCCTCTATCCACTTTCCTGCATCTTT
AAACCAGCCGCCCACATCCCATGGAGCACTGCTGCTGAAATTAACAGCTAACAAGGCGCA
TAAAATTGCCAAGGTGAATCTCATCGTTGCAAGAGAAGTAGGACGTCCTACTTCTCTTGC
AACGATGAGA
>Dg41 venom S1 protease, complete cDNA, [Dolopus genitalis]
TTTTGTTTTAATTCTTGCTTCAACTCAGAGTAAATATTTAAATGATCATATATTTACTCT
GAGTTGAAGCAAGAATTAAAACAAAATAATTTTTTTAAAGATATCAATCTTTTAGAAGTA
CAATCCAGTACTCTTCTCGATCCAGGGCAAATATGATGATACACGGGTGTATACGATTGG
GAATCCAGACTCGCAGGTTTGACGTCCAAATGATGTAAGACCAACCAAAGTCCTGGAGCC
ATTACTTTCTTCTACAAATAGCGGACCACCTGAATCTCCTGGACAAGCAGATTTCCTATC
AGAGCCATCGACGCAAACGTGGGTTGATCTAAATTTGCCCATAAAGGTTCTTTTGCAGAC
ATCCCCTGACACAATTCTACGAGGAACAAAACGCAATACTGTGGAAGTACCTTGACCATC
CCCCATCCTTCCGTACCCAGAAATCACAGCCATGCGATTTTCCAAGTTCTCTTCACCTGT
TTTGGGTAGATTGATTGGTTGAACAGCGCTGTTAAATTGGATGGGCTTTGGTAGGATAAT
CAGGGCAATGTCGTTAATAAGAAGAAATCGACTCCATCTTTCGTGAATGATGAAGTTTTG
TTTCTTCACACGCATGCCTATATAAGTTGATTCATCGGGGCGAGTTTTAGTACTTCCAAA
GTGAACAACACCGTCGATAGCTCCTTCTAAGCAATGAGCAGCAGTGATTACGACCTTGGA
TGCGATAATTGACCCGCCGCAAAGGCTTGTTACAAGTCTTCCCATGTTGTTTTTAGTGAG
CGAGAGCCTAACTTGAAATGGGATTTGGTTGGGGGCTGCAATTTGACCACCAGCGATACG
GTTTTCAATTCCATCGAAGGTAACCGCACCATTCTGAGGATGACCAAAAGCTAGGGCAAC
GATCACGGACAACACAATGAATGACTTCATTTTCACGACTGTATAGAATGCCTAGCAACT
TTTAGCTTTTATAGAGGCTGATACACGTGAGCCTTTATCAAAAGGTGTGAGGTAATTAGC
TAATTGTTGTTTTTCTGCTTATATCGGAATTTAATAAAGAGACATTCCAAAATCACTGCT
GGGTTTTCCCTTAATCGGATTCATCAAGTACCTTATCCAGGTAACAGAATTCTTTGCAAA
GATTTATGTGCAGCTAGAGAAGAATCCAAATAAACAACTCCAACTTTCACGTTTATTTTT
TTTAAAGCCCTCAAGATACTATACTTAGAAAAAAATTATGCAACTAAATTGAATTGAATA
TATTTTCTTTAAAGGTACAAAATGTTTAATGGCAATAACTGTTGGAAGTTTTTTTATGCA
ATTTTGTTACTTACAATTTATTATACCATAGTTTTTTTAACTACCTTATTTACAGTTATA
ACGAACAAAAAGGAGAGTTTTACCATCTTATTCTCTTGTTAGCGCATACACTCTTAACCG
AAACTACTAGATTTTGTTAATAAAATAAATGCAATATATTTATATAAATCTTATGAATAT
TGTTACAACCCTTGAGGGGCTGTTCAGCAGAAGGGGTGAATTATCTTGAAATGGTTTGGG
CGCCAGGCAATATTTAAATGAGTCCGCGAACTCTAACTCGAACACACTGA
>Dg42 venom S1 protease, complete cDNA, [Dolopus genitalis]
TTGTTCTCATATATTTAAAAGAGTTTAAATTTAATAAAAAGATGTTCCTCGATCCTTTCA
AAATTGAGATTTTTACTAAAATGTTTGGTACATTTTATTATAATGCTATGAAACACGCAT
TTGGACAAGAAATGTTTACGGAGTCGAAGATTCTGAATCACGATTTTAGACAAACTTAAG
ACAGTTGCTAGGTTGCAGATAAAGAACCCAACCTTTAAAGGTATATAAGATACTATTCTC
AATGTGACTGAAGAATTTTTTTGAATCTACGCAGTTTGAGATTAACAGTGTTAAAGTCGC
ATACATGTACTACATATTCGCATATAATTTTTTAAACATATAATTATTATTATTGTTATT
ATTGGAAGTAAAATATCTTATCCAGTTATCTCTAACACAAAATACGAAAAAAATATGAAA
TATTAAATTTTGTTTAAAAAAATCAAGAACATTCAATTTCTTTAATGCTTGGAATCAAAA
ACAAAAAACAAAGTGTTTATATTATGTTTTGCTCATTTTATGCAAAACCAACTTAATATT
TGACTGGTAGACCGGTATGCTTGCTGATCCATTTCAAATGAGTTGTAATGCGAGTGTAAA
CAGCTGGGCTGCCGATTTCACAGGTGAATTTACCATATGAAGTCAAGCCAACAAGAACCA
TTTCTCCGTTTTCTTCAATTGCAAGTGGACCACCTGAGTCACCAGGGCATGCCGATTTCC
TTTCTGAACCATCCACACAAATTTGTGATTCTCTGAAAGTCAGGGGGAAGTGAAGTTGAC
AGTAATTTTCCGTTAAAATTTTTCGATGCAAGAACATTAAGTTATCTGATGTCTTTGATT
TGTCGCCAGTCTTTCCAAATCCTGAAATGATTGCCATGCGATTTTCCAATTTCTTTAAGC
CAGCGCGGGGAAGGCTGATGGGATGAATGGCGGCGCTGAATTTAACTCGTTCTGGTAGAG
TAACAAGGGCTATATCGCTGTTGAAAAGAAGAGGATTGTAATTTTCATGAACGCGGAGAT
TTTCCTGTTTTAACTGCGTTGTAATGCGATTTGGCTCTTCGGTTCTAAAGTTGATACTGC
CCATATAGACGGTAGCACGTACAACATCTACAAGGCAGTGAGCAGCAGTAAGAATATGCT
TGTCAGTGACGAGGGAACCTCCACAAAGAGTGTTTACCTCACGGTTTCCCATGCGCTTTA
CTAAATGAAATCTCACTTGATAAGGAAATTGATTAGGTTTGGCAACTTCTCCTCCGACGA
TGCGAGGCTCAATTCCTTGGAACCTTGCATCTTCCCAAGCAAAAGCTACTACAACGAACA
AAGACAATGTAATGAAAGACTTCATTTTAACATAGGTTTGGCAAC
>Dg43 venom S1 protease, complete cDNA, [Dolopus genitalis]
AGTTCTGTAATTTTTATTTATTTAAAGTTATTTCATTACATTTCATTACATGCTCTCCTA
ATTCCCCACTGTATGATCCCTTACACAAAGTTGCACGAGAAATCCAGGAGAAATTTCTCG
GGTAAAAACTTGCTCAGGGGAAATTGATATGTCACAATTTTTCCCCGCTCTTTGGGTAGC
TCAAAGTGTCATGGAACGACTTTGGGCAGTCTTGGATAAATTCATGTTCCCGAGTTCTAC
TCAGGGAACAGACCTACTGTGCACTTCCACTGACTCTGCGACGTTGCCAATGTTAGGATG
AAAATGTGTAAATGCCTTTTGGCGAATGAAGTTAAGGACCAATACGTAAACTATTCCAAC
TTTATTCCTTTATACTTTATAACAAATTTATGCTCTTATGTTAACATTGGAATTAGCAGC
AATCCATCCCAAGAAGTTGGCAATCTTGGTGTAGACAGATGGGAAACCCTTTTGACAGCC
CTCAATGCGACCATAAGAGGTAAGCCCGATCAAGGTCTTTTCTCCATTACTTTCGGTAAT
GACAAGAGGACCACCAGAATCTCCAGGGCAGGCAGAAGTCAAGTCGCCGCCATCAACACA
GATCTGACTTGAAGCAAATCCATAGAAATAGAATTTACAGAGCCTGTCTTTCATGATCTT
GCGGTTAGCATAGCGAAGGACTGGAGATTGTTGTCCAGTATCACCCATTTTGCCCCATCC
GGATATAACACCACCCAAACCTTCATAATTCTTTCCACGGCTGCTAAATCTTGGCATGCT
GATGGTTTGAAGGGTTGCAGAAAGTGGGACCTTTACTGGAAGCCTGATCAAAGCAATATC
GTTTTCAGCTGTTACTCTGTCGTAGTCTTCATTGACAACCATGTGTTTCGGTTCGATCTT
AATAATCATTCTTCCGGGTTCATCAGGTTTGGTAATGTCGTGAGCTCCAAGGAATACTCC
AGCGCGAAGAGCTTTGTCCAAGCAATGAGCCGCAGTGAGGACAACTTCGTCAGATATCAA
AGAACCACCGCACCAGCTGGTTGCCTCAAAATCGTATGGTTCCATTTTCTTAACAATCAG
TAGCCCCACTTGGTATGGAAATTGGTTCGGATGAGCTACAATGCCATTGGCAATGCGGTT
GTCTACAGAAAATGAGAATTGCTCGGCAAGAGCAAAGGTTACGAGTAGAGGGAATGCCGC
TAAAGTCTTCATGTTTTCGCTTTAGATGCAAAACTTCGACAGTTCAATTGTAATTTCTCA
TTATATACTTATATCCTTCAATTGGAAGTGATAAGATTTTTTCGAAGCTCGACAAATTAC
GATAAAATTATTTGTTAAGATAATGGAATATACCTTCTATAAAGTTTTAAGATCGGAAGA
G
>Dg44 venom S1 protease, complete cDNA, [Dolopus genitalis]
CGAACAAAAAATAATTGAATATAATCATCTAAACCAATATTTTACCAATTTTAACGATTG
TTTTTACTTCCTATAGAAAATTTATTTTGAAGACAGCACCGAAGTCACATTTGAGAGAGT
GAAACAAAAAGAAAGTTTTCTTCATTGCCATTTTTTAAAACTTCATTTTATTTAAGCCTC
AACAGGAATTCCAGTGTGCTTATTTATCCAATCAAGAAAAGAGGAAACGCGGGTGAAAAC
AACTGGTATTCCTTTTTCGCAGCTATATCCTCCAAAGGAAGTGAGACCGACAATAACCTT
AGAGCCATCGCTATCTTCAATAGCCAGAGGACCTCCAGAATCGCCTTGACATGTTGCTTT
ACGATTCCTCCCTTCCATACATAACTGTGTTTTCAGGATCAGCCCAAAAAATTGTTGGCA
ATCACTGTTGTCCAAGATTTTTCGGTTAACAAATTTAAGAACACTTGAACCAGGCTCTGA
GTCAGCTGTCTTTCCCCAACCGGAGGCAACAGCCATGCGGCCAACTAGGTCAGTTTGGCT
TGCTTTGGGTAGCTTGACAGTATTTATGTACTGGTTAAGCTCAAGTTGCTGTGGAAGGAG
AATCAATCCAATGTCGTTTTCGATAACATCACGGTCATACTTTTCATGAATGATAAAGCT
CTCCTTTTTAACTTGGATCATTTCCCTTTTTAGTTCAGAACTTTTGGTGCGATCATGAGC
ACCAAGATACAGAAGAACTGAAGCCGCGTTATCCAAACAGTGAGCAGCGGTAAGAACAAC
TTTGTCAGATATGAGGGAACCACCACACCAAGACCTATAAACGTCCAAGTCACGTACTTT
AAGTAAACGTAATCCAACTTGGTATGGAAATTGATTAGGAGTAGCGTGTTCACCGCCCAC
AATTCGGTTCTCAAAACCAAGAAGTTGATCTTCTTCTAGGATTGTTATGTTTTCCCAATC
ATGGTCATACCTTGGAAATGCGATAACTTCAACAAGAAGCCACATAAAAGCTATTGCTGC
CTTCATGATTCTCTCTTAATAATTTTTCGATAAATTGTAGTTTTTTACTATTTATACTAG
GAGC
>Dg45 venom M14 protease, complete cDNA, [Dolopus genitalis]
TGGGATTTGTGAAAATGTCGCGAACAGTATTTCTATTGCT
AGGATGCCTTGCCTTTGGCTTGGTAAACAGTGAGCGCGTTAGATACGATAACTATCGTGT
GTACAAAGTTGAACCACACTCTGATGCTGATCTCAGCATTTTGAGGGAATTGGATGGAAC
CAGCGACAGTTTGAAATTCCTTGATCCTATTGAGATCCCCAACAAGGATGTACACATCGT
CGTATCCCCTCACAAGGAGCCAGACTTTGTCCAAATTCTTAAGGAAAATGGAGTGACTTT
CAAGCTCGTTGAAGAAAATCTTCAACGTCACTTGGATGAAGAAATCGCAATTACTCCACG
CGCTGGTATGAAATACGACTGGACTCGCTATCATACCTTGGAAGAAACATACGCCTGGCT
CAAGGATATGTCTAAGAAATTCTCAGTTGTTGAACTTTTGGTTGGTGGAAAGACCTACGA
AGGCCGAGAAATTCTTGGAGTTAAAATCTCTTATGGACCTGGCAGGAAGGGTATCTTCGT
TGAGGGTGGTATTCATGCTCGTGAATGGATTGCTCCAGCTACAGTCACCTATATTGTAAA
TCAACTTTTGACCAGCAAGGACCCTGCTGTTCGTGAAATCGCTGAAGGATACGATTGGTA
CATCTTCCCTCATGCTAATCCAGATGGTTACGTCTACACTCATAACACTAACCGTTTGTG
GAGGAAGACTCGTGCTCGCTATGGAATGTGCTTCGGTGCTGATCCTAACAGGAACTGGGA
CTTCTTCTGGATGTCTATTGGTGCCAGCAACAATCCTTGCTCTGATACCTTCGCTGGAAC
TGCTCCATTCTCTGAAATCGAAACCCGTACCCTTTCAGAGTACATTGCTTCATTGAAGGG
TAAGATCCAGACTTACCTTTCTTTCCATGCCTACTCTCAGCTTCTCTTGTTCCCATACGG
ACATACTAAGGAACATGCTCCAAATCACAATGATATGCAACGTATTGGTAACGAAGCTGC
TAAGGCTTTGGCTAAGAGGTATGGTACCCAATATATAGTTGGAAACATCTATGAAACCAT
CTATCCAGCATCTGGTGCAAGTATCGAATGGGCTTACGGAAAATTGAATGTTCCATTGGT
CTACACATATGAATTGCGTCCACGTAATCAGTGGAACGGTTTCATTCTTCCACCTCAGCA
AATTGTTCCAGTTGGTGAGGAAACTATGGACTCTGTCGTTGCTCTACTTAGGGAGGCTAA
GAAACTTGGCTACTACAAGTAAAATAAATGATTGTAAATGTAAGAAGTTTTTTCTGTTTT
GAAACTTTTTATGTAACACTAGAAACTAAGTCGATGACGATCAAAGCAGTGTACTTGTCC
TTATCACACATTGCTCATTAGTCCGAAAAATTAGCATACATATCTTATAACCCGCAATGT
TACTGTTATAGACCGCAATTGACATTCAAATGGAATGAAAGTAATTAAAATAATAATCAC
AATTCCCGTCCTATCTATGTCAAATTCGAGGCTGCACCCTGTTGAACGGATGTAGCTCAT
GTGGCCAGCATAACTTGTAGATAGCCGGTCAGTAAAATGTGTGAAGGTGTCTGGTCCGTC
TAATGGGTGAACTAGAAAACAATGGGCTTATTTCCTCATCAATTAGACCAATCAAACAC
>U-Asilidin2-Dg46 venom protein, complete cDNA [Dolopus genitalis]
CTTCTATTTGCACTTAGTCAATCCGTACCAGAACAATTTGTTTACTCAAGTCGGTGATTG
GATTTTTTCAACACGACAATTATCTTTCCCTGACAATATATAGCCTAGATAGAACCTTTG
TTCAGACAGTTTCTGTCTACGCTCAAAACAGTCGACAATTGCTAACATGAAAATTTTGGT
GGCCGCTATAATCTGTGCATTCCTCTGCCAGGGGGTGTTATCCAATCCAGTCCCTGAGCC
TGACCCATTCTTTGGAGAAATCGCTCAAAAGATCGCCGATGGTATCTCTGGAGCTGCTAG
TTCAGCTGGAAATATCGTTTCTAAAATAGCTAATGGATGGGGAAAAATGGCCAACGGAAT
GATCGACTTCGGTCGTAGTGTTGCTGAGTCGGCAATTAATGGTAGTGTTAATATCGTTAA
TAAATCGGCCAATGAATGGGCTAGAATGACCGGTTTGGTTGCTGGAAAATTCGCCAATAT
GACTAGATCCGTTGAAGATTCCGTCAAGAATATCTTCAACAAGGGTAGCAACAGTTTCAA
GAAAATCGGTGAAGAAATCAAGTCCCGAGTCAGTGAAATCAGGGAACAAGTCGAAGGTAT
GTTGGCCGAAATTGACACGAAATTCAAAGAAGGTATCGAGAAGGTTAATGCAACTCTCAA
AGAAAATAAGCAAAAGATTGAAGAGATCGTTTCGGAAATTAAAGAAAAATTGCAAAATCA
AAAGGATGTCAGCAAGGAGGATATGGAAAAGATCGACAAACTCATCGATGATTTTATCAA
GGAGAGCGATGAATTATTGTCTGCTTGTGCTGAACAAATTGTTAAGCCTATTAAGGACAT
GTACAAGGATGCCCAGAACAATATCAACGGTGTCCTTCCAGTCGTTGAGGATGCTATCAA
AGATTTGGGTGACTGCTTAAAGGACAATATGCTGAACCCTGTGAAAATGACACAGTGCGC
TATGGAGGCACAGAAACATCTTCCAACTATCGCAAGCATGGGTGATTTTGTCAAAAATCT
TAAGAAACAAATTGATGAGGCCAACTTTGATCCTATGTCCAACATGAAATGCATGAAGGA
TTCATTGGAAAAAATCAAGGAGAACAAGGATAAATTAGATGCTGAAATCTCTAAGATCCT
TGAGAAAAAAGAGGAATAATCTATTCTCTAAGATTTGAAGTTAGCTTTAGTCTTCAATAA
AATATTGCATATTTTAATGGCATGTGTTTTACTACATCGTAATTTTGATAGCGTTCTTGC
AAATATCTTACAAATTCATGAATGGTTTCAAGTGATTACTGGCATAGAGATAGTACAAGC
GATGTGCGACACGTTCATTGATTTTTGGCAATTAAGATAATGTTCATGCGGTAATTAAGT
AATAATTGTTAAGAATATAATGGAGAAATGAATTATATCACTAGCTTGGGTCACTTTTTA
AAAAGAAAAATAGAGCGGAAAGTTTCATGTGTACTTCTCTTTAGGTAGAAGAAGTTGTTG
CTAAGCTATAAAGAAGTTAGTATGCATAAAATGGTGAATGCAGAAAACCAGGCGAAGAGA
AAGCAAATATTCTATCTAGTATATTTTCTTAGAAGTAAACGAAATTGAGCATCTAACCGA
GACTGATGTTGAACATATTAGCATCGGGCTTTGAATCTGAAACTGAAAAGACTGGCTTGA
AGAAAACATTCTACTGGAATTTCTTCATGATGAGTATATTCGTCATTCAAACATAACTCC
TTACGCCAGATCCAAACTTCTTGACTCCTAGTTTGGCTGCCAAGATAGCGACTTCGATGA
TAGCAAATAGACTTATTTGAATTGATCATTAATTTTTTTGATATCACGCGGTGTCACAGT
GCACGGCCGTAAAACAAAATCACCTTTACTCAAGTGTTGTTTCTAAGTGCAAATAAAATG
TTTGTGAATTGATATCTAGTAACACATAACTTTAATTTATAAAAAGGCAATATGTAACCG
AAATATTACAAGCAGCTCAGCATATTTTTGATATTAAAGTATATTTTATATTATAGTATG
TTTAAATAAACAGACTCTTTTAGATTCACAAAATTTAAAGTTTGCAATATACTAAATTCC
TCTTCGTAGGACATGACAATGTTAAAATTAACCCAATATGAGGAAAGTGAGTTTGGAAAG
AGTGGACAAGAAAGAAAAGGCATTTCCACTTACAATATTTAATAAACTTTTCATCAGAAT
AGTG
>U-Asilidin2-Dg47 venom protein, complete cDNA [Dolopus genitalis]
GAAAAACTTGACAGACAAGATGTCGCATGATCCAAAAGATTTCTTCATCTTCTTACAGCT
GCAATAATCACAAATGTGAATCAATTCAGAAAATTTCAAAGTAGAAACTGTTCAGTAACC
ATACAGGCAACTTTCACAGGAAAACATTAGCCTAAAAAAGTGTATTAGCAGGTGATCTTT
GTCACCATCAGAAAAGAATTTTTAATATTTGTCCGAAGAAGACAATGGATTGGAGTCTAG
ACTGTTTGCGGGGTCTCTCCGATTGATATTATCAAAAAGATAGAAATAAATTAGAACACA
GGTAAAAAATACTTAGATGGCGGCTAACTTAAAACCTCTGTTGGAACGAAGGAAGCATTT
GCGAAGTTCTGGATCTGTTTTCTTACAACAAAAACGAAACGATAACTTGAAAGGGTTCGA
AAAATTCTGCTAGCAGAAGCTACATAATTTCGAAGAGTTTCTTGAGTTCGACCATAAGTG
CCCAGTCGGCCTTGATAAGATCGTCACGGAAGTAGTCCTTGCAGGCGTCTATGCTCTGGC
GGGATATCTTGCTCACTAGTAGATCTGTTTCTTCAAAATGCCGACCGTACATTTTTGGCG
ATTCGCCCGGAATAGGTTCAATTTTGATGCACACCTCCTGACCCTTACGGGCAGTTTCGA
CTTGCTTGTGATTCGATTCAATTGAAGTAACTATACCAATATCAACGAAATCTTTGCTTG
GCACACAGAGCGGAGTACCCTCCTTGACGATACCATTCTCGACCATGACACCTATAACAA
TCGGATCGCGAGAATTGAAAATGAACTGTGGCAGTATCTTCAGCTTGCATGGAAAGACGG
CGATGCTCTTGAACTCTTCGCGCTTCTTCTGCTTCAACTCCTCTCTGTAGGCCATAAACT
TATCGAACAAATGGTAGATAATATCCGCTTGGAAAATTTTCACACCTAGCGTATCGGCCA
ATTCCTGAGCATCCCGATCAACTTTTACATCAAATGCAAGAATTGTGGCGTATCCTGTAG
TTTTCGTGAATCCTAGAATGTCTGACTAGTAAATAGAAGCAAAAATATGGTAGGAACAGT
GTAAATATTTTTAGTGAAAGGATCGCCAACTCGAGGTGACCGAAAAGATCATGCAAAATT
TACCGATTTTTCGATTTTAAAATTCGTGGAGTTCCAATAGGGCCGCTGTAAGTTTTCTAC
TTAGCCCTCGCGATCAAAGGCAGATTACGCCTGAAGCAAATATTTTTAATGAGAGTCACC
AACTCGCTATGGGCAAATTCAATACTCAATATCACCGATAATCTTATTTTTGCGCTGGAA
GTGAAGCAGTGGTCAACATATCCCTGCTTAGGTTAACCTTTCCATTTTAATTTCTAGGTG
ATCTTCGATGCTTTTACAAAAACGCTTTATAACTGCATACTAGAAATGTTGATAGAAAAC
CCTAAATTCAATTCTTCAAATACCGCCTCAAAAGTAACACAACAAAACTTCTCACATGTT
GAAAATTGTCAAAATTCAAGTTTGTCTACCTGACTTGTGGTTCGACATTTTTTGTCCAAG
CTATTTTAAGTAATAATAAGCTATTCTATTGCAAGTAATTAAAAAGTAGTATTGACTCTG
ACGTCGAAAATTGAGAATAATAAAAATCCGATTTCTGCTACCGTATCATACATTTATTAC
AAATTTATTTAATGTCATCAATTCTACTTTTGACAGACATCTTATCCAATTCGACATCAG
TACGAGTTCTACCAATGCAGATGAAGTTGGTGACCTCATTCATGGCGACTCCCAGCAATT
TGGACTTGAGTTCCAAAAGTTCGTTGCCTAGATCGGAAAGTTGCTTCTTAGCGTTCCTAG
CTATTTCTGGTGCACATTTCACGATCTTTGAAACCGCGTCCATACATTCACGAGATGCCT
TAAGGATATTTTCCATCTTATCAACACTACCGTTGATAACAGCTTTAGTTCTTTCATAGA
GATCCTTCACAGGCCCCAAAGCAGCATCTGAGCAGCTTTCAATTTTCTCGGAACTTCTAA
TCACAAAGTCATCAAGAATTTCAGTGGCCTTCTCCTTTTCTTGTTTTTTTGTAATAGCCT
CTTTCTGTTTAGTGACAAATTTCTCAATTTGAGAGGTAACATCGAAGAATTTATCATGAG
CCTTCTTCATAGCCTTGTAGAACTTTTCATCAGCAACTTCATTGGTTTCCTTCAGCTTCT
TCCTGGCCTTTTCAATGGCGTCGTGCAGCCCTTGGAAAACAGCCCTCATTGCCTTATCGG
GAAGTGTCTTCAGTTTCTCTTTCATTGCGCTAAGTCCTTTTTTGATGCCCTCTTTGGCCT
TTTGGAAAAAAGCCTTTGCCTCTGTCTTCAACTTGTTTACAGCCTCTTTGATCTTATTTA
CAGCCTTGTTGAATACCTCAGAGGCCTTCTTTTGTAAGCTTTTTGACTCGGCTGGAGTGG
TCATGCATTGCAACACGACCACCAAAAGGAGGAAGCCAATTGTCAACTTCATCTTCACTA
TACTTGGTTTTGTGTTCTCCAAGTCCTAGAAGCTGAAGTTGACAATTGGCTTCCTCCTTT
TGGTGGTCGTGTTGCAATGCATGACCACTCCAGCCGAGTCAAAAAGCTTACAAAAGAAGG
CCTCTGAGGTATTCAACAAGGCTGTAAATAAGATCAAAGAGGCTGTAAACAAGTTGAAGA
CAGAGGCAAAGGCTTTTTTCCAAAAGGCCAAAGAGGGCATCAAAAAAGGACTTAGCGCAA
TGAAAGAGAAACTGAAGACACTTCCCGATAAGGCAATGAGGGCTGTTTTCCAAGGGCTGC
ACGACGCCATTGAAAAGGCCAGGAAGAAGCTGAAGGAAACCAATGAAGTTGCTGATGAGA
AGTTCTACAAGGCTATGAAGAAGGCTCATGATAAATTCTTCGATGTTACCTCTCAAATTG
AGAAATTTGTCACTAAACAGAAAGAGGCTATTACAAAAAAACAAGAAAAGGAGAAGGCCA
CTGAAATTCTTGATGACTTTGTGATTAGAAGTTCCGAGAAAATTGAAAGCTGCTCAGATG
CTGCTTTGGGGCCTGTGAAGGATCTCTATGAAAGAACTAAAGCTGTTATCAACGGTAGTG
TTGATAAGATGGAAAATATCCTTAAGGCATCTCGTGAATGTATGGACGCGGTTTCAAAGA
TCGTGAAATGTGCACCAGAAATAGCTAGGAACGCTAAGAAGCAACTTTCCGATCTAGGCA
ACGAACTTTTGGAACTCAAGTCCAAATTGCTGGGAGTCGCCATGAATGAGGTCACCAACT
TCATCTGCATTGGTAGAACTCGTACTGATGTCGAATTGGATAAGATGTCTGTCAAAAGTA
GAATTGATGACATTAAATAAATTTGTAATAAATGTATGATACGGTAGCAGAAATCGGATT
TTTATTATTCTCAATTTTCGACGTCAGAGTCAATACTACTTTTTAATTACTTGCAATAGA
ATAGCTTATTATTACTTAAAATAGCTTGGACAAAAAATGTCGAACCACAAGTCAGGTAGA
CAAACTTGAATTTTGACAATTTTCAACATGTGAGAAGTTTTGTTGTGTTACTTTTGAGGC
GGTATTTGAAGAATTGAATTTAGGGTTTTCTATCAACATTTCTAGTATGCAGTTATAAAG
CGTTTTTGTAAAAGCATCGAAGATCACCTAGAAATTAAAATGGAAAGGTTAACCTAAGCA
GGGATATGTTGACCACTGCTTCACTTCCAGCGCAAAAATAAGATTATCGGTGATATTGAG
TATTGAATTTGCCCATAGCGAGTTGGTGACTCTCATTAAAAATATTTGCTTCAGGCGTAA
TCTGCCTTTGATCGCGAGGGCTAAGTAGAAAACTTACAGCGGCCCTATTGGAACTCCACG
AATTTTAAAATCGAAAAATCGGTAAATTTTGCATGATCTTTTCGGTCACCTCGAGTTGGC
GATCCTTTCACTAAAAATATTTACACTGTTCCTACCATATTTTTGCTTCTATTTACTAGT
CAGACATTCTAGGATTCACGAAAACTACAGGGTAAGGCATTAGTGGCCATACTGGAACTC
TATGAATTTTAAGACATAATTTGCGAAAATTATGAATAAAAAATGTTTCGCCTCAATTAA
AACATATAGTAATATTAACACATTGGCCACTGATATCAAATATAAAAACAATTTAGAATT
TCAATACTAGATTATTACCAAGATAGAGTATCACTACCTTTCCTAATAAGGAGCCTTATG
AAATATAATTCGA
>U-Asilidin2-Dg48 venom protein, complete cDNA [Dolopus genitalis]
TCACTTTGGGAGATGCCTGGCAGCAGCACAAAAGCAGCAATGAGATTCGCTCTATTCTTC
ATTGCTGCTTTTGTGCTGCTGCAATGCATCCCCCAAAGTGAAAGCAAGAATTGGCTTAGC
AAGAGGACCAACAAAGCAGCTGAAGTCTTCAAGAAAGCTGTAGATAAGATCAAGCAGAAG
ATCGGCTTCGTCAAGAATGAATGTAAAGCCTTCTTCAAGAAGGTCAAAGATGGCATCAAG
AAATCAGTAGCCAAGATCAAATCGGAAGTAGAAAAGACCGGCGATAGTGCAATGAAAGTG
ATATTTAAGCAAATTTACAATGGTCTGGATAAGGCTCGTAAGAAGTTAGACGATGTGTCC
GAAATCGCTGATAAGAAATTCTACAGTGGTATGGAGAAGGCCCACAATCTTTTCTTTACC
GTCACTTCACAAATTGAGAAATTTGTCGAAAAGCAAAAGAAGATTGTTGAAAAGAAGAAG
GACAAGGATACAGGCTTAAAGATCATCGATGATTTTGTCATTAAGAGCTCTGGGAAGGTC
GAAAGCTGTTCCGATGCTGCACTCAATCCAGTCAAGGAACTCTATGAGAAAACTAAGGCT
ATTATCAAGGGATCCATTGACAAAGTCGAGGAAATCATCCGCCAGACCGAGAAATGCATG
GACATGGGAATGAAAACTGAAACTCTGCTTTGCGCTAGGAATATTGGAAGCATTGCCACC
GAACAGTTGTACAAGATGGGTGAAGAGATCATGGAGTTGAAGAATAAACTAATCGGCGGA
GCTGTTAAGGAGCTTCTTAACTTCGTGTGTGTCGGAAAGACACGCTCGGGTGTTGAAATC
GACAAACTTACTGTTGAAAAGAAAATTAAGAATTTGAAGTAAAAGATGATGAATGATAAT
CTACAATTTAAGGCATATTTGAATGTCTAGAAACTTACGTACCTTAAGTCAGATATATGA
ATATTCAGCATATACTCGTATTGTATATTTTTACCTTCTACCCTTTTTCTAAGCTAAATA
CCCCGTCCTAAAAAGATCATGAGTTTGCTGAGATAACTTTTCCCATATATTTTCATCCTT
AGAAGGATTTTTATTCAGTAGTACCATGGAAGTTGCACCCATTTCCAAGTAAATTCTACG
AAACTGAAAATTTTCAATCCGCTGTTTAGAATTTTTAAATTTCGATTGAATAAAATTACC
TACTATGCATGAAATACTTAACATCGGACAAAAAAGTATAAATACTGGAATTTCCTTAAA
TCAATCACTTACTTCAACTCAAATTTATTTAACTGACTAATTTTTAGAGTGAATATAATT
TTTTAATAATTTAATAAATTTATTTCATAAAATATGTACAAAGGCATCATAAACCTTAAT
ACAGTATATTTGTATAAATTAGAAAAATAAAATAAAATCTAGAACAGATGAATTATCAAA
ACAGTTTAATAAAAAATCGAAGGAAAAAACGAAAACTACACAAAAACATAATAGCAAATT
TACATTATATGTGTAAATTGTTTCATAGTTTGAAAATTTCGAAAAAGAAGGAATTTTTCG
ACCGCAAATAATTGAAATTTGGTATAAGCCTGTTTCTTGTACGAGTAGAATTAACAAACT
TAACGTTGTCTCTCAAATGACTAGAAACTACGCGGTTTAAAATTATTCTATACATAAAAA
CACATTTTCGAAAATCCAGGTCTTAAAGTCATACCATGGATAGATTTAGCGAAAAGTGAG
ACATGGTCGAAGCGGTACAGGCGATTTACAAAACGGATACAAGCATTAAAACATTGTTGC
AATTTTCCAAAGCTTGAAGAATCAAGGCACGACTGCAGATAATCGCGATAATTTATTAAA
GGCTTATTATAGTATTCACTAAATGTTTTCTAAATTTTGTGGATAGATTCCTACAAAAAG
TCCACCACTGTCTGAGTTGTTATTTTATTAAAGGCAT
>Dg49 venom S1 protease, complete cDNA, [Dolopus genitalis]
GTTTCCCTTTCAAGTCGGTGTTCAAACTCGCAAGGTGAGCCGGATAGTTCTTGGGAATCT
GTGAAAAGATGAATTCTTTCGCTTCCATACTTTTCGTTCTTGCAACTTCAGTTCTTGCTT
TACCAGTAAGAGGTAACAGAATTCAAAAATTTATTACTGGCGGTGATCCTGCTCGGCCAG
CACAGTTTCCCTTTCAAGTCGGTGTTCAAACTCGCAAGGTGAGCCAAGAAGGTTACGAAT
ACAACGCATGGTGTGGAGGTTCCTTAATTTCTGACGAATGGGTACTTACAGCCGCTCATT
GCTTATACGGAGGTATTTCAGGGGAAATTTATTTGGGAGCAACTGATTTGTCTAGGGACG
AACCAGGACGAATTGTCATAAATGTTCCCAAAGAAAATTTATATGTATATGAAAATTATA
TCCCGCAACAAATTAGGAATGATATTGCCTTAGTGAAGCTTCCACAACGTGTGCAGCTGA
ATGAGTATATACAGATAGTTAACTTGCCTCGTCGTAGTCAAATGGCAGAGAGTTTCATCA
AACAAATTGGATGGATTTCTGGCTGGGGAAAATTAGGAGATGAAAAGGGCTCGACTGAGC
AACTTCAATACACACGCCGATGGATCTTGCCCCATGAATACTGTGACTATTCCTATGGTG
GTTTTTATGCTCCACTGGTACAAGTCTGTGTTGATGGTTCACATGGAATTTCAGCTTGCA
ACGGAGACTCTGGGGGCCCATTGACTATTGAAGAAGATGATGGTACTAGGACTCTTGTCG
GAGCTACTTCTTATGGACAGGTTTATTGCGAAAAAGGTCTACCATCTGTTTACACGAGAG
TTACAGCCTTTTTGGATTGGATTATTGAAAAAACTGGCATTAAACTAAGAGACTAAATGT
GAAGAAAGATCATATTATCTTTAAATAAAAATATTCTTATATATTGAAAAAACTGGCATT
AAACTAAGAGACTAAATC
>Dg50 venom serpin, complete cDNA, [Dolopus genitalis]
TCTTTGGTTACTTCTAAATTCAATAACTCAACACTCATAAAAAGAGCGAATTATTAAAAT
AGGTTCATGAAACGTAGATTAGACGTATATTGTTTTATTTAAGTGATTTATTGACACTAT
CATTTTACAATTTTCTTAATGAGAAGACATGATCTCAGAAACAAGTACAGGCTCCTCACT
TTCCTAAGCGGTAGGATCTGCAACGGTGCCAATAAACAGTGGAGCACCAGTGGTTTCATC
TTCAAGAAGGAACAGGAACGGATGAGTTGCTCTAAATATTTCTGCAATACTTCCAAATCT
ATTGCCAATTGAAACACCAGAAGCAGCTTCAATTTCAGTTCCTTTCTCATCGACAATAAC
TCCAGCCTTTTGTATGACGTCTGAGATTTCTAGATCTTGGCCAAGACCAGGCAATTGTGC
CTTCCGTGTAAAGATATCTCCAAGTCCAAGGGCAATAAGGTCCTGCTTCAAACTGAGCGA
TGACTTAAATGAAAACTTCGGCAGTTCTATGTTCACTTTCTTCTCTGTCATCTTTAATTG
TAATTGCTGCAGTGTATTAGGGTTAAAATTTCTAATTAAATCAGCCAATCCGTCTGGGTT
ATGTGGAAGAATAATGGTCATCGCGTACTTGCCTCCCTTGTACGGCAGACGTAGTAACTT
GGCACCAAGGTCAGTGCTATCTAAATAATAAAACGTATCTTCCAGGGACATTAAAGGTGT
TTTCACTTCCCGCGCTGCATTAACTCTAAATCGTCCCGGAAAAGTGTCATCATCCGGAAA
CAGTTTTTCCCACGTACCCTTGAAGTAAATTACATTTACTAGCAAAGCCACGTAATCTTT
AACATTTTCTGGTTCAACAAGTTCTTTTATGGCTCCGTTTGTAAGTTTAGAAACCCATGC
GTTTATTTCACTTGCAGTTTCTTTAGCGTTACTGAATTTCACGCGATCGACATTAGCATG
GTAACGATTTGTAGCAATTTCAACGAATGTAGGAGCCGGCGATAAGCTAGCGTCTGCATA
TACTTTGGATCCCACATTGATTTCAAAATTCGAATTTTTTTGCTCTAAAGATTGAATGAC
ATTCTTGTAAAATTGTTCGTCAATAGTCGGAAGTACAGAGGCTAATTGTTGCTTAGTGTA
ACTATCGGCTGCATCGGACAGAAGCGACAGAAGCAATTTTATAGAAAATGTGGAAATTGC
AACATTTTGATACGTGCTAGTCTTTGCGACTGTTTGGAAAAGTCGCCAATCAAAGGAGTC
ATGCTTGGCACCTCGAAACGGAAACTGTGATCTTGTTGATCCGGAGAGTAGCACACCGCA
TAGAAATAGCACTGCACACAGAATATATTAGAAAAATTGAAAATATATTAAGAAAATTCA
CTCGAGGAGATAGAACTCACAAAGGTATTTCATGTTTATAGTTAAGCTTGCCAACTTGAC
TTAATGTAGCAAACAATTGCAACAGCTTTTATAGTCCAAAGCATTTTTAATTTTATTCCA
GATTAAAACATCGACGGTCAGCAGTCAGCGCACCTGTACAACTAGTGCAATGTTTGGTTT
GATCCAGTCGTTAGAGCATTTTTAGTATTTTATCAAGGTTTTTTGTCAATTATTTTCCCA
TTCGTCATCTCAGTGCCCTTCCGTCAGATAGGGGAGGGAATGATAAAACATTGAAAAAAA
ACCTTGATAAAATACTAAAAATGCTCTAACGACTGGATCAAACCAAACATTGCACTAGTT
GTACAGGTGCGCTGACTGCTGACCGTCGATGTTTTAATCTGGAATAAAATTAAAAATGCT
TTGGACTATAAAAGCTGTTGCAATTGTTTGCTACATTAAGTCAAGTTGGCAAGCTTAACT
ATAAACATGAAATACCTTTTGCTATTTCTATGCGGTGTGCTACTCTCCGGATCAACAAGA
TCACAGTTTCCGTTTCGAGGTGCCAAGCATGACTCCTTTGATTGGCGACTTTTCCAAACA
GTCGCAAAGACTAGCACGTATCAAAATGTTGCAATTTCCACATTTTCTATAAAATTGCTT
CTGTCGCTTCTGTCCGATGCAGCCGATAGTTACACTAAGCAACAATTAGCCTCTGTACTT
CCGACTATTGACGAACAATTTTACAAGAATGTCATTCAATCTTTAGAGCAAAAAAATTCG
AATTTTGAAATCAATGTGGGATCCAAAGTATATGCAGACGCTAGCTTATCGCCGGCTCCT
ACATTCGTTGAAATTGCTACAAATCGTTACCATGCTAATGTCGATCGCGTGAAATTCAGT
AACGCTAAAGAAACTGCAAGTGAAATAAACGCATGGGTTTCTAAACTTACAAACGGAGCC
ATAAAAGAACTTGTTGAACCAGAAAATGTTAAAGATTACGTGGCTTTGCTAGTAAATGTA
ATTTACTTCAAGGGTACGTGGGAAAAACTGTTTCCGGATGATGACACTTTTCCGGGACGA
TTTAGAGTTAATGCAGCGCGGGAAGTGAAAACACCTTTAATGTCCCTGGAAGATACGTTT
TATTATTTAGATAGCACTGACCTTGGTGCCAAGTTACTACGTCTGCCGTACAAGGGAGGC
AAGTACGCGATGACCATTATTCTTCCACATAACCCAGACGGATTGGCTGATTTAATTAGA
AATTTTAACCCTAATACACTGCAGCAATTACAATTAAAGATGACAGAGAAGAAAGTGAAC
ATAGAACTGCCGAAGTTTTCATTTAAGTCATCGCTCAGTTTGAAGCAGGACCTTATTGCC
CTTGGACTTGGAGATATCTTTACACGGAAGGCACAATTGCCTGGTCTTGGCCAAGATCTA
GAAATCTCAGACGTCATACAAAAGGCTGGAGTTATTGTCGATGAGAAAGGAACTGAAATT
GAAGCTGCTTCTGGTGTTTCAATTGGCAATAGATTTGGAAGTATTGCAGAAATATTTAGA
GCAACTCATCCGTTCCTGTTCCTTCTTGAAGATGAAACCACTGGTGCTCCACTGTTTATT
GGCACCGTTGCAGATCCTACCGCTTAGGAAAGTGAGGAGCCTGTACTTGTTTCTGAGATC
ATGTCTTCTCATTAAGAAAATTGTAAAATGATAGTGTCAATAAATCACTTAAATAAAACA
ATAAAAAAAAAA
>Dg51 venom Kazal multidomain precursor, complete cDNA [Dolopus genitalis]
AAAAAAATTATGACTAATCTACACATGCTTATCTTACCTTAGCTTACATGCCCAATGAAT
CGCTTAAAACATCTTAATAATCCACTCTCCCCTGTCTTGATATTCTCAACAACGCATTAT
TTTTATAACATACTTTATCGTATCTCCTCCCATTGCTACAAATTTTCGACGATTTACAGC
AAAAATTATCTAGACTAATCCATAGCAAGATACAATATAATGAAACCTTTGCATTTGTGA
CATGCCGAATCGTTAATCAACATCGTATATCGCTTGATGAGAATGATAAAGAAATATGTA
AGACAAAATAGAATTTCATTATTTTAAGTCTGCATGCTTTCACAATAACAATAATCAAAT
TTATTCGTACTCAAAGTTGCAGTGAATGAAAGAAAAAAGTTTTTTACACGTTTTTTTGGA
CAAAAAATAGAAGGTTGAACATTTATATAAAATTTTATTATTCATTATCGCTCAAAGGAA
TTTATGCACTGCATTAAGCTTTACAGTTCTCCATTTTATCAGCAACCCAATTATGGTTAA
AAAGACAGTTGTCCATTTCCATGATACACTTATTCTGGAACCACTTGTATGTTTCTCCGT
TGAAACCGCACACTGGCGCATACAAAGCTGGGCAAATCAATTTGCATTTCTTTTGAAAGT
CCTCAACATCATTGGGCTGGCATGAATCCATACGGGTCTGGATCCATTTACGTCCGTCTC
TGCAATGTTCATTTTTCATTACACATGGGTTGGCAAAAATCTTAAAACGTTCCCCATTAG
TGCCGCAAACGGGATTGAGTTCCCTAGTGCAAGGAATTTCGCAGGTGTAATATTCTTCAA
AAGTTTTTGCTTTGCATTCGGCCATGCGAGTTTGAATCCATTTCATTCCGTCTCGGCAAC
GCTGATTTCCGAGAATGCATGCGTTGGGGAATAATCGGAATTGTTGACCGTCAGTGCCGC
AAACGGGCCGTAGAATCTTTGTGCACGGCTTTTCACACCTATCATCTTCGAATCCTCCAA
TGCAGTCAGTCATACGGGTTTGCCTCCAAACCTTTCCATCCTTACAGACCTGGTTCCTTA
GCAGACATGGATTGTTAAAGAACTTGTAGTGTGTACCATCTGTTCCGCAAACTGGTTTAT
GTTCCCTAGTGCAAGGAGTCTCGCAAGGATTTGAAGTGACAAATGCCAAAAACGCGAAGA
GCACAATTGATCCAAAAAGTTTCATTTTGCTAGCTTTCAGAAAAA
>Dg52 venom S1 protease, complete cDNA, [Dolopus genitalis]
TTTTTTTTTTACTTGAAACTTACCATTTTATTGTTAGATTCATTGATGGTATTTAGTATT
ATATAACTCTAGACAGGCTATCTACTACTACTACAATGAAATGCGATACTTTAGCTTCTC
TGATTTGACAAGATAATAAGAAAATAAAAGGAATACATTTTAAATATAGGAGTTTTTCAT
TTTATGAAACGAATTTGTAAACCAATTTTTCGAAGTTTTACTAGCTAAAAGGTAGCAAAA
TTCACATAACATTCTGCTAGTACAATACTTTTATTGAAATTAATTTATCTCACAAAATAT
CTAAAATGAAACACTTTTCAATCATTTATTTTTCTACAATTTCTTCACAACTTTCCCGTA
AATTGTGTGATCCAATCTCTGAAGGCAGATACACGTGTAAAAACAGTCGGGAATCCTTTG
GAGCACCCATGACGACTTCCAAAAGAAGTAAGACCGATCAGAGTACGTTCACCGTTGGCA
TCTTCCATAACCAATGGTCCACCAGAATCACCACCACACACAGATTTTGCGTCGGAGCCA
TCAACGCAAATTTCTTTCCTTTGCCTGTACGATTTTGGGAAGTGTTCGCGGCATGGTTTG
TGTGGAAGGACAGTCCTTTTAACAAAGCGAAGGACCCTAGAAATGAATCCATCATCTCCT
GTTTTACCCCATCCTGATGCAATCACAGTTTTGCCTTCGATCTGATCTTGAGTCATGTCC
TTGCTGGCCATTTTGATTGGAGCAATTTTCTTTGTGAATTCGATTTTCTCCGGGAGCTTG
ATTAAGCCAATATCGTTGAAAGCAATATTTGGGTCGTAATCGTCATGAATAATAAACTTA
GTCCTATTAACTTTGAAAGACATAAGTCCCAATTCAGGCTTTGAAATGTTGTGCAATCCC
AAAAATATCGTTGCTCCCTCCTTTACGAATAAGCAGTGAGCTGCAGTAAGTATGAATCTG
TTGGAAATTAATGAACCACCACACCAGCTGCCTCCTTCAATGGGTTTTCCATCACGATCC
TTCATCCTCATGTACAACGCAGCCTGGTATGGAAATTGATTGGGTTGGGCCACTTCACCT
CCTGCAATTCGATTTTGAATGGACATAAGCTCCGAAATGTCCTCATCGTTCAGATGTATG
TCGTTAAAATCAATTTCGGCAAGTGGACTTGCAACGGTTACTCCGAAGAGAACTAAAAGT
GCTAGGAACGACTTCATGATTGAACGATTCAGTAAAGACTACAAGTAGTTAACAAATTTT
AATGTTTATATAACTTTAGTCCTACTGCACTTAATTAATTAC
>Dg53 venom S1 protease, complete cDNA, [Dolopus genitalis]
CAAGTGCTAAAATTCAAGGGAGATTCGCTAAAAAATTAAATCACGGACTCATTACTTAGG
AGCGGAAATTATATAAAGGAAAACAAATTCTGCTAAGTTATTAGTTAAATTACTACCTAC
AGTGAAATGGAGTTCTTTTATGTTTTGCTGTTAGTATTCACCGCTGTTTTTGCTTATCCA
ACCGAGGGCAACTTAAACTTCCCTTTCATCGTTGGTGGTGATCCAGCAGAAGAGGGACAA
TTTCCATTCCAGGTAGGAGTCCAAACCCACAAGCAAAACGAAAATGGAGAAGAATATAAA
TCATGGTGCGGAGGTTCATTAATATCTGATCAAGTTGTTTTAACTGCTGCTCACTGTGTG
GTCGGTGGTATTTCTACCGAAATATTTTTGGGTGCTTCACATTTAGGTAAAGGAAAACCC
ATGAAAATCAATGTAGGCAAAGAAGGAATGATTTTCCATGAAGACTACAGAGGAATGAAT
AACGACATTGCTGTGGTTATTCTTCCTTCAAAAATAACTTTTTCTGCCAAAATCCAACTT
GTAAATCTTCCACGCCGCAGCCAACAGAACAATACATTTGAGAAGAGTATTGGATGGATT
TCTGGTTGGGGCATGATGGGCGACGACAAAGGCTCCACGGAACAACTACAATTCACTCGC
CGTTGGATTTTGCCTCATGACTACTGTCATTATTACTTTCCAGGGACTTTCCGTCCTGAG
ACTCAAGTTTGTGTAGATGGCTCTCACGCAATATCAGCCTGCCGCGGAGATTCTGGAGGC
CCTTTGACTATTGTGGAAGAAGATGAAACTAGAACACTGGTGGGACTTACGTCATACGGA
AAATATACCTGTGCAAAAGGATTCCCTGCAGTTTATGCACGTGTTACTCCTTATTTAGAT
TGGATTCACGAGAAAACTGGCATTACAATTAGGGAATAAAATAAAGAAAATAATTTATTT
CATTCTTGAATAAAATCTTAGGATGCATTATTCCTCTTTTGACAAGAACACGATTAAAGC
AAATTAATAAATTAATTTAAGTGGCTGGAGTCTAAAAATTCGATTTTCCCAAGAATATGT
GTTCGAAAGAAAGAAACATTAAAATGAAAATACAGCACACTTTGCTTTTTTGAAGCTAAG
AAAATTATATATACACATATATATATCATACATATATATAATTATTATTTTATATTTTTT
AATTTTCATTAGGTATTCTTTTGAACACTTACTCCACATTAAGAAGCAATAAGAGGATTA
TTATTAATTATGATTTTC
>Dg54 venom S1 protease, complete cDNA, [Dolopus genitalis]
AAAAAAAAAAGGATTAATTCCTTGCTTCTCGATTCTTTTTATTTGACAATTACAAAAGGA
ATGTCTTTAACATCCCCTCATCTTTCTATCCACTTCCTTAAGTACCCAACCTTGTAACTG
GCCAACATCAGCATATAAAGTTGGCCAATTAGGGTCGCAAAATCCTCCAGACTTAATCCC
AATGAAAACATCTTCATTAACATTATCCGGATTATGATGAACAATTGGACCGCCTGAATC
TCCACTGCAAGTTGTTTGAACGTGTTCAGGATCAAAAACACAAATCATAGTATCAGGAAC
AGACCATTGGTGCAGTATTTTTCTGCACTCAGTTAGATCTAGAACAGTAAGAGTGGCTTT
CTTTAAAGTTACAGTCCTTGAGTACTTCTTATCACTGCCCCATCCCATCACAGTCAATTT
TTGACCAACATAATCTGCTCCAGTCAAGGTGGACATTTTTACCTTATTCACGTACTGATT
GAACCTGAATTTTCCTTTCAGCCACAAAATAGCAACATCGTTCAAATTGTCACTAGCTCT
GAAGTATGGATGAGACGTGACACGTTCAACGTTCAGGACCTGTTCGGTTTTTTCTACCCC
TTTATATATGCTCAAAGTACCTGCACGGACTTGAAGGATATTTGGATCTACCCCATGGAC
ACAGTGATCAGCAGTCAGTACCATATCCTCTCCAATTATAACGCCAGCACAAACGTGAAA
GCCCTTTTCGTCAAGAGATACTATGTAGGGAAATTCTCCAGTATTTTTAATAATTTCATT
CCCATTTGAATCAACACCAGCAGCTCCTACACTTTCACCGTTCACAATTTGAGGTTCAAT
TGGAACTTCTTTACCAGTGATAGTACAGATCAGCCCTAATAGGACCAGGGTATTCAGAGT
AAGTTTAACCATTTTGTTGTATAGTATGAGATAAAGATTACTACGATACTCTGGTCCTAT
TAGGGCTGATCTGTACTATCACTGGTAAAGAAGTTCCAATTGAACCTCAAATT
>Dg55 venom M12A protease, complete cDNA, [Dolopus genitalis]
GGTGACATGGAACTCAATGAAGAGCAAATGGCTGGTAGTTCTTCACGTTCATTCGCCAAA
ATGAAATACATTTTAACTATTGCTTTATTCGCTGTGCTTTTTAACATCTTATTAGCCCTT
CCGATTCAGGAAGCTAATAATGAGGATGTTGAAGTGAATCCTGAGGAGTCTGGGGATTTC
TTCGAAGGTGACATGGAACTCAATGAAGAGCAAATGGCCTCCCTACTTTATCCAGATAAA
AGGAATGGTAGAATTCAAGAACGCTACAGATGGCCCAACAATATTGTCTTTTATGATCTC
GGCAATGCATTCAATGATGCACAAAAGGCTCAAATTGAGAAAGCCCTGAGGGAACTTGAA
AAACTTACCTGCATAACCTTCAAGCCCCGTACAAAAACTACCAAAGCCTATGTTTATCTT
ACAGGAGAAGATTCTGGCTGCCATAGTGCTGTAGGGCATCAGAATGGAAAGCAGAGGCTT
AACTTGAAGCCTAATAAGCCAGGATTTGGCTGCTTTAAACTTGGAACAATTATGCACGAA
TTTATTCACGCTCTTGGCTTTTATCACCAGCAAAGTGCTTCCGATCGTGATAACTATGTG
TCCATTATTTGGGAAAATATTAAAGATGGCAAAGGTCATAACTTTGCTAAACAGCCTAAT
ACTTTAGTCACCGATTTTGGTGTTAAGTACGATTACGGCAGCATTATGCATTACAGTGGG
TTAGCATTCTCCAAAAATGGTAAAGCAACCATTGTTCCTCACGACAAGACCGCAAAGATT
GGACAAAGAGATGGTCTTAGTCCCAGCGACATTAAAAAGTTAAAGGCTATGTACAAGTGT
CATTAATAAGGG
>U-Asilidin2-Dg56 venom protein, complete cDNA [Dolopus genitalis]
ATCTGTTAGATTCAAAATGAAATCTTTT
ATCTTAGTTTTACTGGGCCTATGTGCCATTGCTAGTGCATTGGAGCCAGTCGAATTCGGA
GTAGATGTAGAATTTGAGCCCAAAAATGAACTCCCTGATATCATCCGAAACAAAATTGAG
GAATTCCTTAAAAAGGTTATAGAGGACTTTGATACGATAACCACTAAAATTGAAAATATG
GTCGTAAGATTAAATGGTCAAATTGCGGAGCTAGTTGCAATGGCAAAGGATAAACTTCAT
GCTGTTAAGACTGAAGTTCAAGGAAAACTCGCTGAAGTTAAGAAACAGGGTGGTGAAGCA
GCTGTTTGCGCAACTAAACTTGAACCAGAGTATCACAAAGTCGAGGAGGACTTTTTGGAT
GAAATTAAAACTTGTGCTGCTGAAGCACGTCGTGCGACACATCAGATACGTGAAGATGTC
TTAAAGGGTATTGCAAATGTTAAGAATCACGTCAAAGATTTCCGTGAGATGCTTAAAGAC
TGCCTTAAGTGGAATCCAATACGATTTGTTAAATGTATGAAGGAGAAGCACGATGAATTT
AAAGCAGTCATCGATGATATTTTCAATTCTGCTCAAGGCGCACTTCGAATTGCTCAAATG
AAAGCGGTTCAAATCTCAGGCGAAGCTCACGTTTGCAATGTTTACGCGGTTAAGTCAGCT
GAAGCCAAGATTGAGAAACTTAATGAAAAGCTTTCTAGTTGTGGTAAATTTGAAATGTTT
GTGTTCTAAATCACCTATTTTAATAAAAGCTTAATAATAGTGATGTTCCTATATTCCTTC
ACATTGCAGTAATACCTCTAATAAAAAGCCTAAATTATTTCTTATTCAATAATAAGCTTC
CTATAAGTTTAAATGCTGTACTAGCTATTTCTAAATTGTCGTTGTTCAAGTGCTAAACTT
AAAAAATCAACATGTGCAAAGGCTGTGGCAAATTTCGGAATAGAGCTTTTTAAGTTTGAG
ATCGGAAGAGCA
>Dg57 venom glycosyl hydrolase, complete cDNA, [Dolopus genitalis]
ATTTAGTGCAATATATTCTTTCACAATAATAAGAAGGAAAATGGGAGCTTATGTTAAATT
TATGTTTTTTCTTGGTGTAGTGTCACTCCATAGTGTTTATGCAAAACCAACACCAGCTAA
TCAAATTTGGAACAACAGAAAAGTTTGTGGGTACAAGAGTTGTCCTCCTGGCAAGCCGGA
AATGTTAAATGTACACATTGTACCTCACACACATGATGACGTTGGCTGGCTAAAAACTGT
AGACCAATATTACTATGGAAGTAAGACCTTAATTCAAAAGGCAGGAGTACAATATATTTT
GGATTCAGTAATACAAGAACTCCTGAAGGACCCAAATAAAAAGTTTATTTACGTTGAATC
GGCATTCTTTTTCAAATGGTGGAAGGAGCAATCTGAAAAGCTTCAAGAGCAAGTAAAAGG
TCTTGTTGAGGAAGGAAGATTGGAATTTATTGGCGGCGCTTGGAGTATGAATGATGAAGC
TACTACCCATTATCAAAGCATAATTGATCAATTCACCTGGGGACTTAGACGCCTTAACGA
TACTTTTGGAAAGTGCGGTCGGCCTCGAATTGGTTGGCAGATAGATCCCTTTGGACATTC
TAGAGAAATGGCTTCAATTTTTGCACAAATGGGGTACGACGGACTATTTTTCGGTCGACT
GGATTATCAAGATAAAGATAAACGCCTTAGAACAAAAACCTCGGAAATGATTTGGAGAGC
TAGTGCTAATTTAGGGAAAACATCTGATTTGTTCACGGGTGCTCTTTATAACCAATATCA
ACCTCCTCCAGGATTCTGCTTCGATATTTTGTGCGCAGATGAACCGATAATTGATGGCAA
GCACAGTCCTGATAACAATGTACATAAAAGAGTGTCCGAATTCCTCACTTTCATAAATAG
ACAAAGAAAATATTACAAAACTAATAATATAATTCTTACAATGGGAGGGGATTTCACATT
TATGGATGCCAATGTATATTACAAAAATCTGGACAAACTGATCAGATACACTAATGAAAA
GCAAGCGAATGGTTCAGATGTCAACCTCTTTTATTCAACTCCCTCTTGCTATTTGAAAGC
TCTACACGATGCTGAAGCAACCTGGCCAATAAAAGATGATGATTTCTTTCCCTATGCCTC
TGATCCACATGCATACTGGACGGGCTATTTTACCTCCCGACCTACGCTTAAAAGATTTGA
AAGAATTGGAAACCATTTCCTTCAAGTGTGTAAACAACTGTCGGCTCTATCACCCAAAAA
AGAGAAACAGCTAGAGCCTCATTTGACTTTCTTAAGAGAAACAATGGGAATCATGCAACA
TCATGATGCTGTTACAGGCACCGAAAAGGAACAAGTGGCATATGACTACGCCAAACGAGT
GGATGTGGGTATAAGGGCTTGTAGAAGCAACGCACGAGCGGTGCTTAATAGAATTGTAAC
GGGAAAGATCATTGAAGAATATTTTTCCCATTCAGCAAAAACAAATTATAATTTTGAATT
TGCGAACTGTTTGCTTAGAAATATCAGCGTTTGCGAGGTATCCGAAAACAACGACAATTT
TACTGTCACCTTATATAATCCCATCGCTCACTCAGTGTTTGAATACATACGAATTCCTGT
TCCTAGCAAAAATTATGTAGTGCTAGATTATAGAGGAATCCAAGTTCCATCCCAAATTGT
GCCCATACCTTCACCGATTAAAGAATTGGACTTTAGATCAAGTAATTCTTCATATGAGCT
TGTTTTTCTTGCAAGCGAACTACCGCCAATGGGGTACAAGTCTTATTATATCTCCACACT
TGCTCACAATGATTTGGTTCCCGAAGTAATGATGGTAATGGATACGCCTGTAAATGTTGA
TGGTATTACAATAGGTAATAAGTACATTAATTTAACCTTCGACGAACGCGGACTTCTATT
TAAAGTTTCATCAAATGGCATTACTCGTGAAATTGTACAAGATTTTCTTTATTATGAGGC
AGCAGTTGGAAATAATGCTGAATTTGAAAATCGATCGTCTGGTGCATATATTTTTCGCCC
CAATAATACTGTTAATTTTATTTCAACAAAGATAAAAATAGAAGTTTTTCGAGGACCCTT
AGTAGAAGAGGTCCATCAAATCTTCAATAATTGGGTAAGCCAAGTAATTCGAGTTTATAA
AGATGAATCTTTTGCTGAATTTGAATGGCTTGTGGGCCCCATTCCTGTAGATGATGAAAT
TGGAAAAGAGGTTATCACAAAATTTAAATCAAACATAAAATCGGATGGAATTTTCTTTAC
TGATTCAAACGGTCGTGAGATGATCAAAAGAAAATTAAATCATCGCGATACATGGAATGT
GGATTTAAAAGAAAAAGTAGCCGGTAATTATTATCCTCTTACGACAAAAATTGCTCTGCA
AGATGAAGAAGCACGTCTAGCCATATTGGTGGACAGAGCTCAAGGTGGAAGTAGTTTAGA
AGACGGTTCATTGGAAATAATGGTACACCGTCGTTTATTGCATGATGACGCCTTTGGAGT
CGATGAAGCTTTAAATGAAAAGGCGTATGGAAAAGGTCTTATTGCGAGAGGACATCATTA
TTTATTATTTGGACCCACAAGGTCTAAGTCCAGCCCCACAACTCAAGCTAAAGAACGATT
TATACAACTGCAAAAATTCCTTCCCAGTTGGGTGTTTTTAAGTGATGCCTCAAAATACTC
ATTTTATGAGTGGAAAGAAAATTACAATAACATATTCTCTGGACTCTCACTTTCCCTTCC
ACAAAATATTAATTTTATGACTCTTGAACCGTGGCATGAGAACAAACTCCTAGTACGATT
TGAACACATTTTAGAAAAAGAAGAAGATCCTGAATATTCTAAACCTGTACAATTTAATCT
GAAAGATGTCATGAGAGACTTCCCGATAACTCAAATTGAAGAAATGACGTTGGATGGCAA
CTTGCTACTTAAGGAAAGTACACGACTTGATTTCAAGCCTGATCCAGTAGGAATTCGTTA
CTCCCTTATAGAAGAAAATAACGTTGAAAATATAATTAAAATTCAAAATCCTTCTAAGCC
CCTTATTAGTGCTAGATATTATGATGTCGAAAATTATCTCGAAAATACGACTAATGTTAC
GGAAAACAAATATTTCTCCCAAGAAAGATCTCATGTTATAATGCAAGATCAATTAAAAGT
AGAAGAAACTAATAACGTAGATGACAATCCATTCATAATTATAATAAAACCTATGCAAAT
AAGAACTTTCGTAGTGAGTTTAGAGCCGGGCATTTAAGAAACTTCTGCAGATTCAATTAT
ACTAAG
>Dg58 venom S10 protease, complete cDNA, [Dolopus genitalis]
TGGGGTCATATAACCGTTCGGATGGGAGTGGCTGTTGAAGATGTCGCCTTTCAATTTAGT
ATCGCTTTGTGTGCTACTCAGCACTTCCTTCCTCGTGGAAGGAAAAAAGGGTTTTGGCCC
AGGTGAACAAGACTGGGGTCATATAACCGTTCGAGATGGGGCGCATTTATTCTATTGGCT
TTACTACACAACAGCCCAAGTATCCAACTACACGGAACGACCCCTTGCCATTTGGTTGCA
GGGTGGACCTGGGGGATCTTCTACTGGTTATGGAAATTTCGAGGAGCTGGGACCCTTAAC
TTTGGAGTTAACCTACAGAAACCACACATGGGTCAAAGATATGAATGTTATCTTCCTCGA
TAATCCTGTTGGGACTGGCTTCAGTTACGTTGACAACAAAAAATATCTCACAACGGATAA
CAAAATGATTGCCCTTGATTTTGTCGAATTCCTCAAACAGTTTTATAGAAAGCATCCTGA
ATTTAGAAAAACTCCTCTCCACATTTTTTCCGAAAGTTATGGCGGGAAAATGGCTGCAGA
AATTGCTTTAGAATTGTATAAGGCAATTAAGGCAAAGAAAATCGATTGCAATTTTCAATC
TGTTGCTTTGGGAGATGCCTGGGTTTCGCCCATGGACTCTGTTTACTCCTGGGCTCCTCT
GCTGCTACAAATGGGCATTATTGATCATCCAGGACATGATGAAATTATGGCTGCAGCTAA
GAGAGTAGAAGTTGCTCTGAAAAACGGCAAATTTGTAGAGGCTACAAACCTATGGGGCAT
AACTCAGCGCGTACTGCTTTCTAATTCAGCGGGTGTGGACTTCTACAATATATTGAAAAA
GACACCAGCATATTTCCTGAAAATGAATTCGTTAGTTAAGAATCTTGATGTTGCAATGTA
CGATACTCTTGTTCACTTCGATCGACCAATTTCCCGTCGACAGACGCTAGATCAACTGAT
GAAAGGGGCTGTCAGCAAAACTTTAAATATCCCTCGACACGTTACTTGGGGCTCGCAGAG
TAATGTCGTGTTTAGCACCCTATCTGGAGATTTTATGAAACCTGTTGTTCATATTGTGGA
GGAGCTACTGAACAAGACTGATATTAATGTAAATGTGTTTTCTGGACATTTGGACTTAAT
CTGCGCTACCCCAGGAACAATTAATTGGGTGGACCGATTGAGGTGGCATTCGTGGCAGCA
ATATTATAATGCACCTAGGCGAACTATCAGTGTAAACGGAGTTCTAGAGGGATACTTTAA
ACAAGGTGGAAGGTTTGCCATGTATTGGGTAAACAGAGCAGGTCATATGGTGCCAAACGA
TAATCCAGCTGCTATGAGTTTCATTTTGAAGAAAACAACGAATTTTGGTTAGAGGTTAAA
AACTGACTAATGACTCATCTGGACTGCTAGAAATAAAATGTTTTGTAAAACCAAAAAAAA
AG
>Dg59 venom S1 protease, complete cDNA, [Dolopus genitalis]
TAGTTTTACATGTAAAGAATTTGATATGGTAGTCAATAAGTTTTCACAAGTTTTAAAGAT
AACAATAAAACTTTAGCATCAAAAGCTTGCTTGCTGCAATTTCCTTTTGGAGTGAATTTT
CAATTACATTAATTAATTGTTTTATTATCACTACCTAGTTTATGTGATACTTCAGGCATC
ACTATATAAAACTCGGGCTGAACTGCCTTTCGAAAGTATTTTAAAAACTCTCGAAAGATG
AGGTTCTCCATATTTGTAATTTGTTTACTTCTGGCTGCAGTTATCGCTTCACCAGTAAAA
GAGTATGAAATTCAAAAATATATTGCAGGTGGAAACCCTGCTAGACCTGCACAGTTTTCC
TTCCAAGTCGGAATTTCAACTCGGAAAGCAACCAAAGATGGCATGGAATATACTTCATGG
TGTGGAGGATCTTTGATTTCTGAAGAATGGGTTCTTACAGCTGCTCATTGCTTGCATGGT
GGTATACAATCGGATATTTATTTGGGTGCAACCGATTTGTCTAAGGATGAACCAGGACGC
ATTGTGCTCTCAATTCCTAAAGAAAATTTATTTGTCTATGAAAATTATATTCCGCAACAA
ATTAGGAATGACATCGCTTTGGCGAAACTTCCCCGTCGAATTCTGTTAAGTCAGTACATT
CAAACTGTTAACTTACCTCGCCGTAACCAATTATCCGAAAACTTTATTAAACAAGTTGGA
TGGATTTCGGGCTGGGGTATGGTAAATGATAGCAGTACTGCTAAAGAATTGCAGTATACA
CGAAGATGGATCTTACCTCACGAGTGGTGTGATTATGAATATGGCGGCTTCTACATAAAA
GAAACACAGGTCTGTATTGATGGTTCTCATGGAATGGGATCTTGCCGTGGAGACTCCGGT
GGTCCACTGACTGTTGAAGAAGAGGATGGCACTCGCACACTGGTCGGAGCAACCTCATAT
GGAAGAGGAATTTGTGGAAAGGGTAATCCGAGTGTGTACACAAGAGTGTCTGCATTCATG
GAATGGATTATTGAAAAGACAGGCATTCAAATGAGAGAATAATTTAGTTACTTCACACTC
TTGTAAATGAAAGGAATTTGTGGAAAGGGTAATCCGAGTGTGTACACAAGAG
>Dg60 venom S1 protease, complete cDNA, [Dolopus genitalis]
TAGTAAAAATTTCATATTTTTATTTCCTTAAAGTAATTTCGCCATTCTTTTCAATCCAGT
CCAGGAAAGCAGTAACTCTAGTGTAAACGGATGGGAATCCAGTTCCACATCCTTTAGGTC
TTCCATAGGAAACAATTCCAACAAGTGTCCTTGTGCCATCAGCTTCATCAATTGCAAGCG
GACCGCCAGAATCACCCTTGCAGTTGGAAATTCCTTGAGAGCCATCTACACAAATTTCAG
TTTCTTTTTTGAAAAGTCTGAAGGTGGTTTCACATTTTGAATCACGCAAAATAGATCTTT
GGGCAACTTGAAGCTCATCGGGTTGGTCTGCATCATTTGCAGTTAATCCCCATCCAGAGA
TCCATGCCATCCTATTTACAAATCCTGAATCCCTTTGGCTGAGACGTGGAAGGTTTAGTG
GCTTTATGCGATCGCTTAAACTGACTTTGTGTGGCAATTTGATCAAAGCGATGTCGTTTT
TCAGAAGATAATGATTATAGTCTTCATGGATGATGAAAGCACTTCGCTTTACGTGCACCA
TTATGCGACCAGGCTCATCATCCTTCATGAAATTGATCGTTCCAAGATACACATCAGCTC
CAACAGCATTGCGCAGACAATGAGCTGCTGTAACAATGAGTTGATCTGACACGAGTGATG
CTCCGCACCATTCATCCCATTCACCAATTTTGGCGGTATATTTTGAAATATCCAAACCCA
CTTGGTATGGGACATCGGTAGGCCTTGCAGTCCTTCCTCCAGCAATGCGAGGTTGAAGAG
CGGGAATGGCAAAGGCGGTTGTCGCCAGCAGAAGAACGGCTGCGAATGATTTCATCTTAC
CTAAGGTTGCACAATGAAATGTAAA
>Dg61 venom S1 protease, complete cDNA, [Dolopus genitalis]
ATGACTTTCGTCAAAAAAATATTTTAAATAGTAAAGGTAGAAGATAAGGGTTCGTTGAGG
AAGTTGAAGTGCTAATTTAATTGAAAGTCACCAACTGCAGAGCAGTTTCAGTAATAAACT
TATTGCTTTTAAAATTTTTCCAACAGCAAGTCTCCCTGCGAGAAAAAAATATGACTACTA
ATTTATTCTTTTTTATTTTATCCACCATTTCCCAAATTAAGGAAGCATTCTAATGCCAGT
TTTTGAAGAAATCCAGCCAAGATATGAAGAAACCCTCGTGTAAGAAACAGGGAAGCTCTT
CTGGCATCCTTCAGCGCGACCGTAAGATGTAAGGCCAATGAGAGTATTCTCTCCATTAAG
ATTTTTAACAACAAGAGGACCGCCTGAATCACCAGCGCATGCAGATTGTGCACGGGAGCC
ATCTACGCAAATTTGTGTACGCTTGAACATAGGGAAGAAGTTCGAACAGAATTCGTTGGT
CATAATGCTTCGGTGAACGTAGCGAAGAACATCAGAAGCAGCACCATCTGGGCTATCTCC
AGTTCGCCCCCAACCTGAGATAATAGCCATGGAGTTAACGTAATTTTCATTATTTTCGCT
AAGTGTAGGCAATCTGATGGTTTGGATGGTTTTAGAAAGTGGTACCCTCTTTGGCAGAAG
GATCAAAGCAATGTCGTTTTCTGTTAAGATTGGGTTATATTCCTCGTGGATAATCCAATC
GTCTGGGTCAACTGCAATCAGGATACGGCCTGGCTCACTTAAGGAGCGACGATTGTGTGC
ACCCAAAAAGATAACGGCCGCTTCAGCTTCGTACAAACAATGAGCAGCAGTGAGTACAAA
GTTGTCGGCAATAAGAGAACCCCCACACCAGGTATATATTTCCCTTCCGTCTCGAATCTT
TGTCATTTGCATACCAACTTGGTAAGGGATCTGATGTGGCTTGGTCTCAACTCCGCCACT
AATGCGGTTTTCAATTCCATATGGAACCTCATCAGAGAAGGCAAGAGCAAATGCCAATAC
TGTAGAAAGTACCAAAATTAGCTTCATGCTTGCGTTGTGAGATCGTAACTTTAACTATTG
CCTCTCATAAGAGAAACATAAGTATTTATACCCTTTTATCGTCACAACTAAGTCCGAAA
>Dg62 venom S1 protease, complete cDNA, [Dolopus genitalis]
TTGAAATAACGTATAAATGCAGAGCCAGTACTCTACTGAAGTAGTTTATCTTTGGAAGCC
CGACAATGAATATTATTTTAATTTGTTCTATGCTGTTCGGAACAGCTTTAGCTTTTCCCA
TCGATGATGGGGTTGAATATTACGTTGAAAGTCGCATTACTGGTGGAGACATTGCCATTC
CCAATCAATTCCCGTACCAAGTGGGTATGGAAATGGAAAAAAATCGTAATGGAAAGAGAG
TTTTTACCTGGTGCGGAGGTTCCTTATTGTCGGAAACTGTAGTAGTAACTGCAGCACACT
GTTTGAATCAAGCTCTTAATGCAATTGTTATGTTCGGGGCTCATAATCGATACGCCCCTG
AGGAGCCTGGACGTATCATGATTGACATTACACCAGAAAATATGATTGTTCATGAAACAT
ATAATCGTATAAGTTCTGAAAACGACATTGCTTTGATTATTCTCCCAAGGAAGGTACCAC
TTTCCAAAATAATCCAAACCATCAATTTACCACGACTCAGTCAAAAGAGTAACAAATTCG
AAAATACTATGGCCCTAATTTCCGGATGGGGAAGGAAAGGTGATGGTCCTCAAGATTCTG
GAGTACGTGAACTTCGCTTTGTTTTAAGGAGGATTTTGCCCGATGAGAATTGTAAACACA
TATACCCAATGTACAAGTCGTACAATCAAGTCTGCGTTGATGGGGCTGAGCAAAAGTCGG
CCTGCTCTGGTGATTCTGGTGGTCCACTTGCTATCACGGAAGCCAATGGATCTAAGACTC
TTATTGGACTCACATCTTATGGACGCGCTAATGGCTGTCAAAAGAACTTCCCTGTTGCAT
ATACCCGTATTACAGCTTTTTTGAATTGGATTGCCGAACATTCTGGCCTTGAAATAAGAC
AATAAATTAATTCGTTGATAACCAATTACTTAGTTTTTTAACAAATCTTATTATCTATAT
TATTGTTAGTAACTAGTTTTATGAATGTATATGCTGGAATTAGCAATTTGAATATAAGTT
ATCATGTTATTTTTCTAAGCAAAGTACTGACATTGTGGTTCAAATATTTTTCGCAAAATA
GTTAAAAATTTTAAAATTAATTCAATGAAATTTAATTCAGTCACTTACTTAGTTTATGTC
AATTATGTCATTTTTCCAAGTATTCCGTTATTCCAATCAGAACTAATGTGTTATAATATA
TATTTACCTACAACTTTATGAATGGTATAAAATGGTCTGCGGCTTCATTGCGAAGTTTTG
TTTTAGAACCGACGATGTGCATTTCACGTGTATCGAATGAAGTTCCGTCCAATAAAGTAA
TCTTAGTTATAGATATTTGCTTTTTTTATTGCGTTTCTACCAATGAATGCTTAGATCATA
TTGCTAAATATATGACATAAGATCGGAAGAG
>U-Asilidin5-Dg63 venom protein, complete cDNA [Dolopus genitalis]
GATGGTATAATCATGAAATATTTA
GCGTTTATCTTCTTTGCTTGCGCTCTTCAGAGCATTTATGCAGATAGTATTCAAGATGCT
ATTCAGCAAGGGAACGAAAGAATTGCTCAGTTAAAATCGCGTTGGCAAAATGAGATTGCA
GAAACTGAAAATATTATCCTTCCCGAAATTGATGCATTAGCTGCACAATTCGCCGAAGTT
GCTGCACATGTTGCTAAGCAGGTTAAGGATGATGCTGGTAAGGTAAAGGCAGCTGAAAAT
GTGAAGGTTGCTTTCGATGCTTTCATTGCTGAGGCAAAGAAGTCGGTCTCGAAAATCGCA
AATGCTAGACCTGATGTTCTCGAGAAGGCTTTCAGTGGTGCCAAGGTCGCTAGTTACGGC
TATGGGGAACTCTCGAAAATGGTCAGTGATCTGAAGCAAGCTGCAGCTGGAAATACCTGC
AAGGAAGCTATAGTTGCAAAACTCGTTGAACTTGCCGCAAAACAGGTGAACGAGGTAACT
GAATGCGTTCTGAAGGGAGGTGACAATTTCCCAGTTCCACCCACTGATGTCCTCCAACTT
CGTACCACTGCTCAGCAGGTGACTAAGGACATAATCAATATGTACAATCGTTGCAGCGAA
GAAGTTGGAACAATCTGCTTTGATAATTTGGTTGAAAATCTTAAGAAGGAAACCCAGAAT
GCTGTGAAAAATGGTGATTCTTACGTTGATGCTCCTCACGCAGAAGTCGATATGCAAAAG
CATGTCTCCAAATTCTGCGTAAAGAGCAAGGCCGGTTTTTTGAAAAGGCAAGCGCCCCAA
ATTAAGGGAAAAATGGATCAATGCTAGATATCTATGATTTAAATAAAAATTATATAAAAA
TGAAAAAAAA
>Dg64 venom S1 protease, complete cDNA, [Dolopus genitalis]
CTTGAAGCTTGGACTCCTTGGTTACACTTTGATACAATTTTTGTTTTTATTTAAATTAAA
CTTAACGTGAAAGGTTTTAGTGAAACCGTAGATTTCCATGGCCACTCAAATTTTCTTTCA
ATCTGATCTTATCAGACTTATTATCACATGTAATTGTATATAAAAGAAATAAGACCGAAG
CTGATTTTCTCTAACCCATAAACGGCCATTTACCGCCGCTTTTATCTGTACCTTTTCTAC
TGGGACTAGAGAGAGAACACAATTTCGATTCAGATCTAAGTATACATTGTCTACTATCTT
CAGCAATTTGAGTATTAAAGATAGCAAAGCATTCGATAATCGATAAATACAGATTATGTG
TTAGGCAGTTTTATCACCCAATTAATTAAATCACGGAATTTTCAATGAGCAATCAGTGTA
TTTTGAAGAAGGCCTAAGTTCTAGCTAGAAATAACTTTAAAGGGTAGCGAAATCAATTAA
TCAATTTTATAGCGGATTAAGCCTATTATTGCATAAGTGGGAACTATTTCATATGCATAT
CATTCCAAGTCTATAAAGCGCCTAAACGTTGTGACCAAAAACTCAAAGTTTCCATTTAAT
GATTTATTATATTTATATTTAAAATCCTTTCAACTTGGACATAGTATCGTCTATCCAGTC
CCGTAACATAGCGACGTGTGTATAAACTCCAGGTGAATTTGGTCGTGCACATCCAATTCC
CCATGAAACAATGCCAACCAATTCTCCATCAACAGCCATTGGGCCACCAGAGTCCAAATT
GCAAGCATCAATTCCACCTTGAGAGTATCCAGCGCAAATCATTCTATCGGTGAATCCAGC
AACGTGGGTATCGCAGTAATCCCTTTCCAAAATAGGTAATTGAGCAAATCTCATTATCGT
CGAGAGTTTTCCCTTTTCTTCAGTACGTCCCCAACCACTGATGGTTCCCATAGCTGCTGT
GGGTTGCTTTTGGCCACTAGCTGGCAGTCTAATGGGTTGTACTCCTTCTCCAAAAACTAG
AGGTTTAGCAAGGAGCAGTATAGCGACGTCATAGTCCAATGTTCTCGGATGGAACTTTGG
ATGTTCTATGAACTTTGTCAATTTAACCTTTTGACCATTAGTCTCCCTCAGCGTAGTTCC
TGCTCGGACTGCTAAAAATCGCGCAAGATTATCATGCGTGCAATGAGCGGCTGTAATAAC
CAGGGTTGGAGTTAAAATGGCTCCTCCACAGTGATGTTCATCCAAAAATTCTACAGAGAC
TTGATAGGGGAATTGATTGTCTTTTGCAATACGTCCTCCAACAATACGGGGTTGGGGATG
CCCTAAAGCCGATCCGAGGACGGTTAAACAGCACACGACACTTACGAGAAGTCGAACCAT
TTT
>Dg65 venom S1 protease, complete cDNA, [Dolopus genitalis]
GCTTTATTCTTCTTTCATTGCGTGAAATACAATATGAATATTTTTATATCTTGGCAACGT
TTCTTATCCAAGCGCGTACATTCGCATTTGCCAATCTTGTGTATACTCCGTAGTACTTTG
GGTTTCCGCACTCAATACCTCCAGAAACAACTCCAATTTGCACTCCCTTGGACACGATTG
GACCACCGCTATCTCCTTGGCAGGCATCCTTTCCTGGTTCACCAGCGCAGAACATCATTC
CCCTGACACCACCGTAATTCTTAAGGGCGCTGTTGCATACACCTTGATCAACAATGGGAA
TGTTTACGAACTTAAGATGTTCTGAAACAATTTGGGTATTATTGCTGGTGTATCCCCAAC
CAGAAACTGTTGCAATATCTCCAGTATTAATCGGGTCATTAAAATTAGGCAAACGAACAA
TTTCAATATTGTCTCCGGTAAGGTCTGTCTTAGTCCTGATAAGTCCAACATCGTAGTCAC
TCCAACGGGAGTTATAGTCAGGATGCATGAACAATTTATCAGCTGGAATAATTTTTCCCC
CGGTATTTGAGAAGGTACTTCCTGCCCGTAGGGTGATGTCAATGGCTAGTATTTTTTCTA
GACAATGGGCAGCTGTTAACACCCATCGTTTGCTAATCACAGATGCTCCACAATTATGTC
GCCCAGCGATTCTTAGCGAGAGCTGATAGGGAAAATCTGAAATATCTCCATTTTCTCCAC
CAATTATTCTCCCTTCTGGTAATTTGCTGCACTTGGCATTTGAAATTGCAGAAACTAGCA
AGAAGACTGCAAACCACTTCATTGTATCGCTGGAAATAAAATGAAGTGGTTTGCAGTCTT
CTTGCTAGTTTCTGCAATTTCAAAT
>Dg66 venom S1 protease, complete cDNA, [Dolopus genitalis]
TCTTTCACTCATACCCAATGCAATATTATTATTATAAAAAATCAGTGTTTTGGACAACTTTATTTCTTTTTTTTACATGTTCATTACTTCATCTATCCAACCCCTCACAGCTGCTACGCGAGCATACACACCTGGAAGATTTGGACGCCCACAACCGATGGACCATGAAATTACTCCGACCAGTTTCTTTCCAACAACAAGTGGGCCACCTGAATCTTGTTGGCAAGCATCCTTGCCTCCACTCTTTTCTCCCGCGCACAACATATTTTCGGTGATTTCTTCCTTACGCTGTTTGTATAGCGTAACGCACTCGTTTTGATCCCAAATCGGTACAGCGACGGAATGTAAGACTTCTGGTATAATTCCATTTTCGAAAAGTTTTCCCCATCCACTTGCTATTCCAACAGATCCTTTGGGAATAGGTTCATTACGAGATGGCAGTTCCACAGGCTGAATCTTTTCACTGAACTCTAAGGGGCTCTCGAGCCATAGCATTGCGACATCATAATCAAATCCACTGTCTTCGTACTTTGGATGTCTCAAAAATTTTTTCACAGTGATTGTAACACCATCATGGTTGTCCTTGCCCTTTGCACGAAAACTGGTTCCAGCGCGAACTGTTAAACTTTTGGCTCTCCTCACTCGCTCAAGACAATGAGCTGCTGTGATAATTGTAGTTTCGTTAACTATCGAAGCACCACAACGATGGACCGTAAAATAGAGTAATTCCGCTTGCCATGGGACTTTCTCGATCATTGTATCAACTCCCCCAACAATCCTTGGCTCCATACGAACCCCGGATGCGTTAAAAACGCTCACTAAAAGCAATGCAATACTTAATAAACCAATCATGACGATCTAATTCCAAATTACTCCCCCCAACAATCCTTTTCCTCTCCTTATGTTTCTAG
>Dg67 venom S1 protease, complete cDNA, [Dolopus genitalis]
TCCAGCGATTTTGTGACATATTTCCGCAAACATATAGTTTGATAACAAAATAGATAACTT
TTTGGAGTGTGTGACTATAAAAGTCCGAAGTTGTTTGCCAGTATTGAAGTTCTCATAATG
AAGTCATTCGTTGTGTATTGCTTGTGTTTTGTGGCGGTTTTTGCTCACGCCCCGTTTGAA
AGTGTTGACCATCGTATTGCTAATGGACAAGTTGCGTTGCCAAAGCAGTTCCCATACCAA
GCAAGACTCCAATTTACAAAGAGAAAAAATGGAAAATTTGTTAGCTCTTTATGTGGGGGT
GCCTTAATTTCAAATAAAACCATCCTTACAGCAGCTCATTGTGTAGAAAATGCCGTATCT
GTGATGATTTTCTTAGGAACTACAAAATCGTTGTCTAATGAGCCTACACGTGTAATGAGG
GGTTCTTGGGCTAGCCGTGGGGAATTTATCGCTCACAAAAATTTCAATGGAACTTCTATG
GAAAATGACATTGCTTTAGTAACAACAACGCAAGCCATACAATTTAATGATGCTATTAGG
CCTGTTAATTTGCCAAAATTTAATCAGATGAATTTGGAAAATCGCATGGCTGTTATTGCT
GGATTTGGGAAAACAGGAACAAAGGCCCCAGTATCCAATGAACTCCGTTTTGCCAACAGA
AGGATACTGTCAAACTTGTTATGTCAAAGACCATACCCAGCCTACTTCAAACCAAACATG
CACCTCTGTATTGATGGGTCTCAGAACATTTCCACATGCCCCGGAGATTCTGGTGGTCCT
CTTGTTATCCAGGAAGCTGATGAATCTAAAACTGTTGTTGGCTTAACGTCCTTCGGTGGT
ATTTCATGTGACACAGGGTATCCAGTTGTTTTTACCAAAGTAAGCAATTACATTAATTGG
ATTCAAAAGCACATGATATAAAGCTATTGTTGTTAAAAAATAAATATTTTTAAAGCTCAC
ATCTTCGTTTAATTTTCACTAAAGTTACTTACTCTTCTAGTTGTATCATTGTTTCATATG
GGTATGTTAT
>Dg68 venom S1 protease, complete cDNA, [Dolopus genitalis]
TTTTTTCATGTTTGAAGTATTTAATGTATCAAAAAAGGCA
CAACATGAATTTTCAATCCCTAATTTTAATCCCACCATTCTTTGCAATCCAATCCAAGAA
AGCCGTAATCCTAGTATGCACAACTGGTCCCGCAAATCCACACTTATCACTTCCACTATA
AGAAACAAGTCCAATAAGTGTCCTAGAACCGTCCTTTTCATCTATTGCAAATGGACCGCC
GGAATCACCCTCACAGTTAGAAATCCCCTTAGAACCATCTACGCAAATTTCAGTATCTTG
TTCGAAATCCAATTCGCTTTCGCATACTGAATCTGGTAGAATTTTCGTTTTTGCAAATTG
AAGCACGTCAGGTTGATTGTCGCCTTTCTCAGTCATTCCCCATCCGGAAATCCAACCAAC
TCTGCCTAAAAACTTTGTGTTTCTTTGTTTAAGACGTGGAAGATTTATCGTTTTTATGTA
CTTGTTAAAATTGATTTTGTTTGGAAGTTTTATTAAGGCGATATCATTTTTAACATATTC
ATCGTTATAATCTTCATGAACAATGAAAGAATTTTTCTTTACATTAACAAAAATACGTCC
TGTCTCTCTCGTTTTTATAACATTAGTGGCACCCAAATATAAGTTAGCTTCACGCGCTCC
GTATAAGCAATGAGCGGCGGTAAGTACAAGTTGATTTGAAATCAGCGACCCTCCGCACCA
TTCCGTAACTAAACCTTCTTCAGGTATATAACGCGTAATTTCCATACCGACTTGATACGG
AAATTGAGTTGGTATTGCATCTTTTCCTCCAGCTATCCGTGATTGAACGGAATATTGCTG
AGCTGGAATGGCCAAAGATGATGTGGCCAACAATAGAACACTAACTACTAACATCTTCA
>Dg69 venom S1 protease, complete cDNA, [Dolopus genitalis]
TTCTTATAATTTATTGTATTAAAACCTCATACTGAAATTTATTTAATAGAAATTCCTGTG
TGCTTGTTAATCCATTTAAGCAATACGTTGACGCGGGTGAAAACAACTGGAAAACCTTGT
TCGCACGTAGGCCTTCCGAAGGAAGTAAGACCAACAACTACTTTGGAGCCATCACTTTCT
TCAATAATGAGAGGACCGCCAGAGTCACCTTGGCAAGTTGTTTTACGATCACTTCCCTCC
ACACATAATTGAGTTTTGAGAATCAATCCAAAAAACTTTTTACATACATTGTTATCTAAA
ATCTTGCGATAAACAAATCTTAGAACATCTGAAGTAGGTTCTTTATCGCCAGTCTTTCCC
CAACCCGAAGCGACAGCCACACGGCCAACTAAATGTAATTGACCAGCCTTTGGTAATTTG
ACAATGTTAATATATTCGTTTAGCTCCACTTTCTTTGGAAGGCGGATCAATCCAATATCA
GGTTCTATAATAATAGGGTCATACTTTTCGTGCATGATGAAGTTTTCCTTTTTAACCTGG
AACATTTCTCGAGTCATTTCAAAGCTTGCATTGCGATTGTGGGAGCCAAGGTACAGAACA
GCAGAAACAGTATTATCGAGGCAGTGAGCAGCGGTGAGAACAAATTGGTCTGAAATAAGG
GCACCTCCACACCAAGACGTCCACACATATATACCTTTTATCTTGTTTGTTCGTATTCCA
ACTTGGTATGGAAACTGCTTAGGAGTGGCAATTTCACCACCAACAATTCGTCTCTCTAAG
CGTAGAAATTCCTCTTTTTCAAATAGTTTCACATTTTTCTTATTAATGTCGTTCCTTGGA
AGGGCGATTGCTCCAGCAAGACACACCGAGAATACTAATGATACTTTCATGAA
>U-Asilidin2-Dg70 venom protein, complete cDNA [Dolopus genitalis]
TTGGTTATATAATATTTGAAATGGCATATTATATTAAGCTTAAAATAGGGGATAGTAAAA
TGTAATTAATTTACCAAATGACTTTATAAATGTAATTAGTAATTATGCCGACTAATCTAC
TTTTTATCAATATTTAATAACCAATCGCCGTTTGCATAATTTCTAAAGGCTTTGTATAAA
GATCATCTTTTCTTCCGAATTTAATTCCTCGATGATTATTAATCAAATGAAAAGAATCGT
TTCGAGAAAAGCATGTTTATGTTTCAAATCGCGCTGAATTCTTCACTGAGACCTAAACAT
TGCAGTCTTACAAAATTATACTTGCAAAATTCCAGAATTCTGAACTAAAATCACAGCTAA
AGTGCTCTGTAATATTGTATAATGAACACAAGGAGAAACTAAAACAACAACATATTTAAC
TTGCTAATTCTAATAGATTTTTATTTATTAAATTTCTTTTCATCTAATTTTTTCTGACGT
TGGTAAGGAATTACAAATGAAAAATTCAACTGAATCTGATAAATTGAAAAGAGATTTCCC
AAAAGTAAATAGAAACGATCACAATTCTCAATTTCACAATTCTCCGAGTTACTTTATTTT
TCAACTAAATTACAAGTCGTTGATTTTGTTTTCAATGGATGCTTTTTCCCATTCCATAGC
AATTTTAGCTGTAGCTACGCAACTACTAAATTTCAATGCTCCCTTAGTGCCAATGGCCGC
TATTTTAGCTTTCATGGGAGCAAATTTGGTGATCATCAAGTCATTTCCATCCTTAATTAC
CTGGGGTAGCTCAATGGCACAGGTCATAATATTTGTAGCCTTATAACATATCTCCAGCAT
ATTTACAATTTTTCGTGCCACAGCAGCAGCTTCAGCCGCAGTGGCATTTGCATACTCATA
GACTTCTTTAATTGGTTTTGTTGCCTCCTGGGAGCACTTGTTCATTTTCTCTAAGTTTTT
GTCAACGAACTTTCCAACAATCTTCTCAGCTTGGGCACGTTTCGCAGGGTCATTGACACC
TTCCAAGGTGCGATTGGCCCACTTTTTCAGATCACTCGTCTCCTTAAGAACAATCTTCAC
ACTCTCCTTGGTTGCTAGCTCTAATTTTTCATCGATAATTTTCAACATGTCCTGAATTTG
CTCCTCGGATGAGTTAACAAACCTTTTAGCAGCATCAAAAGATGACCTCAACATATCGCT
GCCGGACGCTATCATTTTCTTCTCCATGTCCTTAAGTTTATCGCCCATTGCGGCAAATTC
ACCCAGGGCCCACTTGTACATATCCTTCGTCTTTTCGATTGCTTTATCGATTGCAGCGCC
CGCCTTCTCGGCTATTTTGTCCCAAATCCCCTTCGAGGCATCCTTGATAGATGACGTAAT
GTCACCGATAATTCCTGGCTTACCCAGGACTGTTTGGGCTGTAACAGCCGCGAGGAGGAT
AACTACGAAGAATCTCATTGTGTTTACGCGGTGATTCGAGAAAACTAATAACC
>Dg71 venom S1 protease, complete cDNA, [Dolopus genitalis]
GATCTCAAACCTATAAAACTTCAAATTTAAATCAGTTCTGGGTGAAATTTAACACCATAA
GGATGGCGTTATTTACACTGTTAAGTTTACCCCTAATATCGGCCGCTACGGCTGATCAAA
GTTTTATTCAACCTCAAATTGTTGGTGGTATAATAGCAAGTCCAGGACTTTTTACTTATA
TGGCAACGCTTCACGCTGAGCGCATAAATAATATAGGAATAAAGTGGAGCACGTTTTGTG
GATCATCCCTTATTTCGGATGAATTTGTGTTAACTGCAGCACATTGTGTGGTTGATTCAA
CAATTATTAACGTAAAACTCACGTTTGGCACAACTAATGCCTCCATGGATGCCGACGAGG
CGGATCGTTTGGTAATTGATGTCCCGAAGGAAAATATAATAGTTTATGAAGGATATGATC
CAAAAAGAAGTCTTAACGACATAGCACTTGTGAAGCTACCTCGAAAAATCACTTTTTCCC
GGATGATTCAACCTTTAAGACTACCAACGCGGAGCCAGCCAAACCTTGACGGAGATGTAG
CAGTTGTGACTGGATGGGGATCAATGGGTTCATTGGATCAGACAGACCAAAATAAATTGC
GCTATGCTCAATTAAGAATATTCCCCGATGAGAATTGCAAACAATTCTTCAGGTCCTACT
ACCATGATTCAAATATTTGTCTAGATGGTTCGTCTCAATCACCATGTTACGGAGATTCCG
GAGGTCCAGCTGTAGTCGTTGATAGGCAAGACAGGCTTTTCACATTAGTTGGAGTTGCAT
CCTATGTAAGCCACCGTGGATGTGAAAAAGGTGATCCCGTCGGTTACGCAAGAGTGACAA
GCTTCCTTGATTGGATACATCAACATACTGATATACCTATCAAGGATTAAATATCCTTTT
TTCAACATAATCATAAAAGCAAATGAATTGTATTAAATTGATGAAAAACTTTGTATTACG
TTTTATTTCTGCCTTTTACCAAATAACGTTTTTTTTAATTCTTGACATTTTGTTGTAAAT
ATTTTAACTGTAGTGGGACTTAAGTTGTGATCTGTAGCGTAATGCTCCGGTGAAATGGCT
TACAAAAGTTTGTAGTAAATTAAGCGAGTGC
>Dg72 venom alpha amylase, complete cDNA, [Dolopus genitalis]
GGGACTTATAAATAGTAACAAAAGGTGGCCAAAAGACAGAAATATAATAAATAAATAAAT
TGACAAACGCAGTGCAAAATCAATTTTTTGTTATTAGCATAGAAACAATATCACAACCTA
TACTTTTGATTCGACATGAATAGCAAGTACTCCGTCCAACTCATGGGTATCAAGAGCAAT
TTGTGCAAAGCCGCTTCCGTCGACTGTAATCTTTTTCCCAGAGCAGCTTGCTCCAGTTTT
AGATCCGCTTATAATATCACAGTATTGGCCAGGGGGTAGGCACGTTTGCAAGCGTTGGTT
CAAATGCACATTGTCACCATTAAACGCTATAAATCCTTTGTTTCCCCTGCAGAAAGCGAT
TTGATTCTTTCCGTTGTCCCACCAGTTTGTAACCTGCGTACCTCTCACGGCATTTTTAAA
TCCGACCATGTTGTAAATTTGCCGCCATCTATGCTCACAAATGTACCCATTTCCACAGGT
ATCATCTCGGTTGATGCTTGGTGAAATCAAATTGCCCCTCTCGTCTGTAGGTGGTGGCGT
ATTCATATTCGTAAATGCGAAGGAACTCATTACTCGAGGAATTCCGTAATTATAAGCTAA
ACCAAATGCCGTAGCCATTTTATATTGCTTTGCGTTTTTGTAAGTAAGAATGTTTGGATC
GTCTCCTCGCTGGTTATCGTGATTATCGATGAAAACTAAGGCATCTTTTGAAGGAAGCAT
TCCCCAGTCTGGTCCAAATGTTTTTAACCATTTCAGATCATTTCTACCATAGAACGCCCT
TCCAAGCTCGGCTCCAAATTTGAATTCAGTCACCGTACCGAAGGAATTATACTCAAATTT
CGAAATAACTTCACCACCGAGATCTATGACTTCCTGGGTAATGAACGGCTTTGAATTTGC
CGGGAATCCATGCTGAGTGTTCAAATTTTTTATTCTGCTGTAAATTGCCTTTAAATCTTC
CGGCCACATATGTTTAGCAGCATCGACTCTAAATCCAGCAACTCCAAGATCAATTAAATG
ATTTAAAAAATCGACGATTCTATCTCGCACCCAAGGTACTGTTTGATTCAAGTCTTTAAG
TCCAACGAGTTCACAGTTTCGGACTTGGTAGGGGTCATTGTAGTTATTAATCTGGCAGCT
TGGATGGAAGTCTTTCATTGTATATGGAACTGCTGGGAAGTCTTTATCTTTTATATTAGC
AGTTGAACCTCCAGTTCCTACGGGTGATGGCTGTTCTGCGGCCATATGATTGAAAACTAC
ATCTACATAAATTCGTACTCCAACATTATTACACCGACGGGCCATATCGGCAAAATCACT
TTCAAAACCAGAACGAGTTGTTAGTAAGTAAGACATTGGCTGGTACCGCTCCCACCAGGG
TCTTCCATTTACCACGACATTTTCGTTAGGCGGCGAAATCTGTACACCACCATATCCTTT
GGGAGCAAGAAATCTTTCGCACTCCGCTGCAATATCACTCCATTTCCATTCGAACAGGTG
CACCATCGTACTCCGATTCTCCCATTGATGCGGATTGTGCTGAGTCAGTGCAATGCTAGC
ACTACACAAAACCACAAAGAACTTGAATAGCATTTTAACAAGTCTAAACTCAATAGATGA
GGTATTTATACACTGAGTGGCAATAGGTAATTAAAAGAACACAGTGTCCGTTTTCCACTT
GATAAGATTACGCTGTGTACTTATCTGCGTCTTCACAATTTCCTCACAGCCAGCTAAGAT
ATCATCAGTTAATTTTTCAGCACACCATGAGGGGCTATTGTTTCCCTAATGAAGATATGA
TCGATTCAATCAAATTATTTCATAAAATCATCAATTGATTCAACACGAAAAATGTTATAC
GAGAGCTATCGGCCTCTAGGAGTGCCTCTGACTAAAAGTGCTCTAGAGTCTTTCACCGAT
TATAAATACCC
>Dg73 venom S1 protease, complete cDNA, [Dolopus genitalis]
GGTTGTCGAAAATACTGGAGAATTCCCCTGAGATCAACTTTCTCAGTAGAACGGAGTGTT
TTCTAAGATGTTGCTAAGCATACTGCTAGAAATTATAATCGCTGCATTATGTGGTTCCGA
AAATATTGGAGACTATCAGGTTGTCGAAAATACTGGAGAATTCCCCTATTTAGTATCTCT
GGAGGAGAGGAGCCAATATCTTTGCAGTGGAGCTTTAATTAAAGAAAATGCCGTCTTGAC
TGCTGCTCATTGTGTTGATGGATTTTTTACAGATTTCCTCACAATACGAGCAGGAAATTT
ACTGCAGAAGGAAAATTCGAATAATGTTCAAACCCTGGCGATAGAATTTTACAGAAAACA
CGAATACTACAACCCCAAAACAGTGGAAAACGACATATCCATCATTAAAACCAAAGGGTT
GTTCAAGTTGAACAAATTTGTTAATATCATCAAATTACCCAACGGAGGTGAAACATTCTA
CAACCAAGAAGCCACTATTATTGGATGGGGACAGACTGATGATGCTCAACTTCCAACTAT
TCTGAAAAAGGCAAATCTTAAAATCATTGACAAAGATAGCTGTGAAAGGGCTTTCGGATA
TGCTCTGAGATTGTACTATAGTATGCTCTGCGGCCTCGATTTATCTAAGCGCACGCAAGG
TTTGTGCAATGGGGATTCTGGTAGTCCAACTGTTATCCACAATCCAAAAAAACCTGGATC
AGATGTTCTTGTTGGACTCAATTCGTGGGTGGTTAAACCTGGTAAATTCTGTCAGCCACA
ATATCCTTCCGTCATCACTAACGTCGCCAAAATGAAATCATGGATTGATATTAAACTTAA
AACTGTATTTTAACCAGTTTTATTGTAAGCAGCATCATCCAAAAGAAATTAATAAATAAC
TTCTTCCGCTATTACTCTATTCAGAACGACGTTTAATATGAAACATAATATTCCCAAATT
GAGCTCAAAATCCCATAATTAAAATCATTCTAGATTTATAGTTTATCTATTTGAAACCAC
ATAATATTACCTATATAGGCTTTGTGTGAATTCAGCACTAAATTGCATTTAGTGAACTAA
ATCAGAAAAAATTTCAAACTTCTGATTTAGCTTCCTAAAAAGCAGTCAAAAGTTTAATAG
GTAAATACCGAATTGTAGTTTCTATATGTGCACACATTATTTCCACGCCTTTTGAAAAAA
ACAAGAATATTCATTATATCAATATCCGTGCAAAAAATACAACTTTTAAAGAAGCTCTCC
TTGAAAAATAGGCAAAATCTGGAAGTACAACTGTTTTATATGTAAATAACTTTCTTTTGC
CATCAAGTAGAAACTTGAACCCATGAAAGCTCAAGCGAGTCCAAAAATCACCTCACTAAA
TTGCATACCTATCGCGATACTTGTTTTCTTAAAGCGATGAAACAGCTCTAAATTAGCCAT
TCATCAGAACAAGAATTCGCCAATTTATCTCTCACGCAAATTCCAGATAGAATCGAAGAA
AACAGAATCTTCGGCCAAAATTCTTAAGCTATTTTCCGTTCAAAATATTATTGATAGGAT
TAATTCATAGGGAATAAAACATGATTTACAAATTATGCGGCTTTTCTATATTATTCGTAC
ATGAATACATACATTAATAAGTAAT
>Dg74 venom S1 protease, complete cDNA, [Dolopus genitalis]
TATCGATTGATCAAGAAGCAATTAGATATATTTTTTAATTATTAATATTCAGTCAAGAAC
AAAAAATAATATTTTTTAAAAATAACGTGTAACTTATTGAAATACAAAAATAAGTTTCAG
ATAAATAAGCCCTTAATGGTCAAATGTACTTAAATGTTCCAATGCTGCTTATAATGCGGT
TATTAAATTTTAAATTAACGCGTTAAATTGAACGTTGCTCCCTTTTGATTATCTTTTTTC
CATGCGACGCTTTGGAGTGCTATGATAACAAAGTCCTTAGAATAAAACTACTATAAATGA
AACCAACGAATGTTTTTATCTTCTAATTATTGAACTGGGATTCCAGTTTTTTCATGAATC
CAGTTAAGATAAAATGATACACGTGTAAAAATAACAGGGTACCCTTTCTCACATCCATAA
ACCTTTCCATATGAGGTCAGTCCAACAACAGTATTAGAACCCTTGCTATCTTCAATAGCA
AGTGGGCCACCTGAATCTCCTTGACAAGCTGACTTTCCATTGGAAGTATCTACACATATT
TGAGATGGAAGAATAATTCCGTAGGGTTTCATGCAATAGTCATCAGGCATTATGCGCTGA
TCAGCGAAACGTAAAATATTTGTAGTACTATTTTTTCTGTCTCCTGTTCTACCCCAACCA
GAAACAATTGCAATACGTCCAGTTACATCAAACTTGCTTGATTGAGGCATGTTGATTACT
TTGATTTTGTCTGTTAGTTGCACTTTCTGAGGAAGAACAATCAACGCAATGTCATCAGTA
TGTAAAAAGTCATCATAATTTTCGTGGAGGATATAATTAGATTTCCAGACTTTGACCATA
GCGCGACCATTTTCTGTAGGTTTACTGCGATTGTGCGCACCCAAGTATATCATTCCACCA
TTTGAATTCAACAGGCAATGAGCAGCTGTAAGTACCACTTTATTAGAAATTAAAGAACCA
CCACACCAGGCACTAAATGGTAATCCTTTTATAAATTTCGTCAATTTTAAGCCGACTTGG
TAAGGAAACTGATTTGGTTGAGCATTTTGGCCACCCGTAATACGAGGCTGGATTCCAAGA
GGATTGTTCTTATTCTCCAAGGGAATTGCCACTGCTGCAGCCAGAAAAAGAAACACCAAC
AAAATTGACTTCATTATCGACAAGCGTTAAGCACGATAATGGTGAACAATTTTCAAAACG
AATATATACTCTGAAGATTTCAGCTGATAATCTTTTAATTAATTAGTAC
>Dg75 venom S1 protease, complete cDNA, [Dolopus genitalis]
TCTTGTGAATCTCAATCAATAAAGTTCTTTAAGAACTCTAGAATCCAAATTGTATTTTTT
TTAAGTTCCTAAACGTTAATAATTTAACTTATATAATTTTTTTTCAAATCTAAGTATGAA
TGACAAACAGTTTCCTCATTAATTTATAATTCACTTTTATCTAAGACGCATGTCTATCTA
GTCCCTTATAGCAATTCCAGTAATTTCATGAATCCAATCCAAAAATGCTGTAACTTTGGC
ATATGCCGTCGGGTGGCCCTTCTCACATCCCCAAGGGCTTCCGTAAGACACAACTCCGAT
CTGAGTGAATGCTCGATCTTTCCTATCAACAACAACAGCAGGTCCACCTGAATCCCCAGA
ACATGAAGACTTTCCCTTTCCAGCAATGCATATATTAGTTGGGTGGTAGAAGATAGTGAA
GAAGTTCTTGCAAACTTCATCCGGAAGTATCCTCAATTGAGCGTAGCGAAGAATATCCGA
ACCTTGAGAATTTCCGTTATTACCCCATCCAGAAATAATTGCAATGTCATTTGCTGAATT
GAAGCTACGATCTGCTAGTCGGACTATTTGGATTTCTCTTGTCAATTTAACTGCCTCTGG
AAGTTTGATAATTGCAATATCGTGAATGAATTTTCTAGGATCGTAACCTTCATATACAAA
TATTCCTTCCTTTTGAACATGAATTTCCACACGACCTTCTTCAGTCTCCTTAGAAAGATC
GTGGGCACCCAACCATACCTTCACTCTGCTTGCTCCTATCAGACAATGTCCGGCGGTCAA
GATAAACCTCTCGGAGATAAGAGAGCCCCCACAAAATCCTCCTCCTCTTTCGTTTCCGTC
CTTATCACTGAAACGAATGTGTAGGCTTGCCATATAGGGGAAATAATGTGGGTGAGCTTT
TATTCCATCGAAAATTCGTTTTTGCAAAGAAAATTCTACGAATGTATTACCACCACTTTT
ATATAAGAAATTCTTTTCCGGAAAAGAAAGACTTCCGGCGACGAGAAGAACTGATAGCAC
GGCTAACTTCATGTTCAAGTATTCACTGAAGCACTCCAGAAGAAAAAGATCGGAAGAGCA
>Dg76 venom C1A protease, complete cDNA, [Dolopus genitalis]
ATAAGATATCGATGCGTATCAGCTTTTCATTGAAAAAAGTTTGTGTTTATGTTTTTATAT
AAAGTCGCAATTGTGTCTCAGAATTCATTCTAGTGCTTTCAAGCAAAGTAAAAGGTTCAA
ATTTCTTCAAAAATGAAGGGTTTCTTCACATTCATCGCTTTTGGCGCTGTTCTCGCTTTT
GCGGCAGCTGATTTTGAATCTGAATGGGCTCAATTCAAAGTACAATACAATAGGCATTAT
GCAACTCCACAGGAAGAAGCCTTCCGCAAGGAACTTTTCCGCAAAACTTGGGAAATGGTA
CAAGAGCACAACGCCAAGTATGTACGTGGAGAAGTTACCTGGCAAATGGGAATTAACGAT
TTCGCTGACTGGACTTCTGAAGAAAAGAAGAGGTTGAACGGAGTCATTTCCTCATACTCT
TTCACTTTCGACGCAGAATGGGAAAACTTCAAGAATGAGTACAAAAGGCAATATCCTAAT
GCTGAAGAGGAGGCTTACAGGAGAGGTATTTTCACAATTGCCATGGAAAACATCAGGGAC
CACAATAAGAAATTCGACAAGGGAGAAGTTACCTGGAAAATGGGAGTCAATAACTTCACT
GATTTGACCCAGAATGAATTTGCTTCAACTCATTTAATGCGCCAAAAGAAATTGTCTGAA
GAACAATTCCGTGCTGATTGGGAAGATTTCAAGGGAAAATTTGGACGACAATACGAAAAT
TCTGTTGAAGAGCATTTTCGTAGAGGTATCTTCCGCGTAAAATGGGAAGTAATCGTTCAA
CACAACGAAAAATACAATAAGGGACAAGTCTCTTGGAAAATGGGCTCCAATAACTTCACC
GATTGGACTGGTGATGAATTTAGCAGTCACGTAATGCGCCCCCGTCCCCGTTCCATTACT
CTGAGTGAAGAGTAGGACTTTAATACTATCATTTGAGATTACTTATTTATTTATTTATAT
TGTACATAAGTAAATAAATTATTCAATACAATAAAAAAAACCGGA
>Dg77 venom S1 protease, complete cDNA, [Dolopus genitalis]
GCTCTTCCGATCTTTTTTTTCTTAGTTTTGTGGAGTAAAACTGTGGACATGAAATACTTA
GCAACTTTATTTCTCTTAACAGGGATTCTATGCCTTCCTCAATATGAAAATATACAAAGT
CTTTCTGGAGTGGAATCCCGAATAGTTGGAGGGCAGATTGCTAAACCTCACCAGTTTCCC
TACACAGTTGGTATACGTCTTATTCGACAAAAGGATGGCGTTGAGTATACTTCTTGGTGC
GGAGGATCTCTAATATCTAACAGAGCTGTTCTTACTGCTGGACACTGCATGAGGAATACC
GTACGGGTATTATTGCATTTCGTTTGCCATAATCGATGGGACAAAACCGAGCCAAACCGA
GTTACGATTGAAGTAGGAAAAAAAAACTTTATCGTTCATCCAGATTTCAAATATGAATAC
TTGTATAATGACATCGCACTCATCATGATCCCCGATGGTGTCACACTCAGTGATAAAATT
CAAATTGTCAACCTTCCTCGGCGAAGACAAGGACCTTTAGAAAATCTTATGGCTATCGCT
TCAGGCTGGGGAAAAGCAGGATATAAAATAGGCGCTTCGGAAATTCTTCGATTTGTTCAG
TTAAAAGTTGTGGATAACGATCAATGTGGAAACTTTGGCACACTTAAGCCAGAACAATTG
TGTTGTGATGGGCATGGTCCAAAATCCACCTGCGAAGGAGATTCTGGTGGTCCATTGGTC
TTGCAAGAAAGTGATGGTTCAAAGACTCTTATTGGACTGACATCGTTCGGAGCATATACT
TGCGAAGATGAATATCCAATGGTGTTCACCAGAGTTACTTCATTCCTTGACTGGATTAGT
AAGAATACCGATATCCAAATTCGGGATTAAATTAATAGGGAAGACCTGAAGCTGACATAA
ATAATAATTAAAAACTCATTTTATAGTGCTTGTCAAAATGTTCGACTTATAAACATGATT
TTGGCTGGATTATTAGGCCTGTTATTTGATAAAATTAAAAAGAAAAATAACCATATTCAA
TTTAATCATTTTTAATTTTTAATTTTAATTTTTAATAATACTTAACACCAAAATTTTTTA
TTTTTTAAACTCGTTGTGATTAGTAATAAATTGTCTATGGGAACATGGAATAATTGTTCG
TAAATAAAAGTTATATTTGGTTTTTACTGAATTTTTGACAGTCTTTATTTTAAATTATAG
GTCTCCCCGAAAAGGATATTATAATTCTTTAAATCTCACAAATTAAAACTTTGGATTTGA
ATGTTCTGAAAATAAAGCTTACAAAGTGGT
>Dg78 venom NPC2-like protein, complete cDNA, [Dolopus genitalis]
ATGTTCCGATTTGCTGTACTTGCTGC
CCTCCTGGTTGTTGCCTCTGCGACTGAGTTCAGGGCATGTCAAAATCCGGTTAATCCCGC
TGCAGTTCGTGTGCAAGGATGTGAAAAGATGCCATGTGATATTGTGAAAGGAAAGGATGC
CATCATTGAAGTTGATTTTACAGCAAAAAAACTAGCCAATACGCTCCATGCTAAAATCGT
TGCTAACGCTGCGGGAATTCATGTTCCCTACCCACTCCCTGAAAATTTAGGAAATGTATG
CAAAAATCTCCTTAACGACGGATACTGTCCCTTGGATGCCAATGAAGATGCTACCTACAA
ACTCGTCCTCCCAGTCGCAACTGGCTACCCACTAATTCCAGTCGCTATTGAAGTTTCGAT
CGTTGATGAAGAAACCAAAGTTCACTCCTGTTTCATAATCGACATCATTGTAAGAAAAAA
TTAGAGGCAATACGAAAAATATACTTCCGAGATCGGA
>Dg79 venom endonuclease, incomplete cDNA, [Dolopus genitalis]
CGATCTTGCGCTCATTCTTCTAAGTGTTTCCTTTGAATATTCAAATGCTAAATGTTCATT
GGATATTCAAAAAGACCTGCCTCCAAGCGACCCAGTTTTTGTAGATAAAAATCACAATCT
CGTAAAACCCGAGGGTAAATTCATTGAATGGAATATAGGAGATAAATTCGGAGCCATATG
TAGTGGCAAAAATAACACCTTCATATCAACTAATCAAAGAGCAGCCATATTTGAGTGTCG
TCACGATGGATTACACTCTAGTGGCCAGAATATCCCAAAGTTGGAATGTTCAAAGGACAT
CGTGGCAGAGACCTTGGATACGAATAAAGCTTGCATTGGCGGAGGCACCTTGAAGCACGT
TGGATTCAGAACATATAGCTCTAATTTCACCAGATATCTGGAAATCTGCTACAATATGAA
TGAGGCCTCTGTTATATATTCCCACCACATCATCCCGGGAAAATCAATCAATTATAGGGT
TCAGAAGGCATTGCGACCCTTTTTCAACGTAGCTGGGGCACCCAGCAAGGCTCAAGTATC
CAAGTCGTACCTTCGTAAGCAACAGACAAAAACTTTTACAAAGTTGCTGGGATCGGAACA
GTATATGAGGTATTTTAACAATTCATCATTCTTGTCTCGCGGTCATCTATCCCCTGATGC
TGATGGGGTCTTCAAAAGCTGGCAACTGGCAACATATTTTTATATAAATGTTGCCCCCCA
ATGGGTGACAACGAACGCAGGTAACTGGCTTGCCGTGGAAAAGCTTGCCCGCAGAAAAGC
TGCCAGGATAAATGATGATTTAGAGATTTACACTGGCGTGTCAGGGATAATGAGTCTTCC
AGACAGTTCGGGTAGAAAAGTAAAACTTTATCTCAAAAACGGTCCCACAGGAAAATATAT
CCCAACCCCAATGTGGTACTGGAAGGTACTCAAGTATAAGGATGAAGGCATAGCATTCCT
CTCAATGAACAATCCTTTTGCCAATCAAAAGCTGTACATTTGCCCGGACATTTGTCAGAG
TTACAATTGGCCTAATAAAGGATTCGAAAACTTCCGAAAAGGATTTACATATTGCTGCAA
GGTATCTGATTTAATCAAGCGCTTACCGGAAGTACCGCCCGAAGTACTTGTGACACGTGT
TATGAAATATTGAATAAATTATACGCTTTTTCAATAAAAA
>Dg80 venom glycosyl hydrolase, complete cDNA, [Dolopus genitalis]
CAGCAGACGTCTGCTTTATTTAGTGCATGCACCATGCAGTCGGGCTGAGTGCATCTGAAC
ACGACTGGAAAGAGCCACACCGAGAAAATCTGTAAATTTTATCTCAACTAGCAGAAGGAC
TGCTCGCCACGTAAATGCTAGTTCTTATTCTAAACTTGTTTCGGCAATCGATACGATCAG
CCTGCCTGGATTCAGTCACCCCTTGGATGAGCCGTCGAGTCGCGAAACTAAAATTTGTTT
TGCGTGAGGGAAAATATACGGCGATATGTGACGATTACGCGTATAATGAGATACTACCTG
GGGACAGTTTTGGATATAAGCCCAGCGTCTCAGTGAAGCTCCTTAGTCAGTTATTGGTCT
CTACAGCGGCGGTTCGAACAGTGATCGCTTGCATTTAATTGCCCAACAAGATCCGTGTAA
CTTTTGAAAGTGTTTGGTTTCTGTGATTGATTCACCCATAACATTGATTAAGATAGTGCG
GAAATGAAAGTGCTCTTAGGGGTTCTGTGTTTTGGCCTGATTGGCCTGATAGCAGCCGAT
AACGAGCCAGCATGGGGTTACGAATGTGTGGAAAGTGTCTGTTCTAAGGTGGAGCTTACT
CCTGAGAATATTAAGACCGCTGTGAGTCTGTCGGTATGCAGAACATTTTGCGGCCGTAAG
ACGCCTGGAACTCTCTGGCCAAAACCAACTGGAACTGTGAAATTAGGGCAATACGTCGTT
CATTTAGATATTGACAATATCGAAATACGAAGACCACCTTTTAAAAGCCAAGACGAGTTA
TGGAGCATTAACGAAGAACGTTTCAAGGCACAAATTTCGCGCAAAGTTTCCAAACCCGAT
CAAATTAAGAAAGGTGGAAAGCCTTTGCTGATTAAAGTTTCTGTAGAAGAGGAGAGTACA
CGTCTCAATTCAGAAACTGATGAAAGCTATAAACTGCTTCTCAGCCAAGGTGGTAATGAA
ATTATAGCTGAGATAAAGGCAAAGACATTCTTTGGATCCCGTCATGGCTTGGAGACTCTA
TCACAGTTAATTATGTATGATGATATCCGACGGGAGATTCAGGTTGTTGCTGAGGGCGAG
GTTTCAGATGCGCCTGCTTACAAACATCGTGGATTGCTACTAGATACTGCCAGAAACTAC
TTCTCAGTTGAATCCATTAAAAGGGTTATAGATGCAATGGGAATGAACAAATTGAATATT
TTCCATTGGCACATTACTGATTCCCAAAGTTTCCCATTGATAATCAAATCTCGTCCAGAA
TTGTCCAAATACGGGGCCTATTCACCGGAAAAGATTTACACTGCCGAAAATGTTGTTGAT
ATTGTTAAGTATGGTAAGGCACGAGGTGTACAAGTTATACCCGAATTTGATGCTCCAGCT
CACGTCGGTGAGGGATGGCAGAAGTACGATATGACGGCCTGCTTCAATAAGAAACCATGG
CAAAAATACTGCGTAGAACCGCCATGTGGTCAACTGGATCCTACCGTAGATGGACTGTAC
GATGTACTTGAAGATATTTACAGCGAAATGTTCGAAATGTTCGATAACCCAGATATCTTC
CACATGGGAGGCGATGAAGTATCTACATCATGCTGGAACACAAGTGAACGAATCCAAAAT
TGGATGCTTAGCAAGGGATGGGGCTTGACTGAACACGATTTTATTAAGTTATGGGGACAC
TTCCAAGAAAACGCTCTTAAGAGGGTTGACAAAGTTGCAAAGAGAGAAGTGCCCATAGTC
ATGTGGACAAGTCGCTTAACCGAACTGCCTTTCGTTAACGAATATTTAGACAAGAATCGT
TACATTATCCAAATCTGGACAACTGGATCGGACCGGAAGGTGCAAGACCTCCTCAAAAAC
GGTTACAAGCTGATACTTTCAAATTATGACTCTTTGTACTTTGATTGCGGCGGCGGTGGC
TGGGTAAATGCAAATAACAACTGGTGTTCTCCTTACATCGGTTGGCAGAAGGTCTACATG
AATATTCCAGAATCAATTGCCGGAATGTATCATTCTCAAATTTACGGTGCCGAGGCAGCA
ATTTGGTCTGAACAAATTGATGAGACCACCGTGGACTCTCGCTTCTGGCCAAGAGCAAGT
GCTTTAGCTGAAAGGATGTGGTCAAATCCTATAACAGGTTGGAGGGATGCTGAACCACGT
ATGTTGCTGCATCGTCAAAGATTAGTTGAGAATGGTATTAAAGCCGAGCGACTTCAGCCT
GAATGGTGCCTTCAAAACGAAAACAGCTGTCCTGCTGAACACTAAAAGCTTCAATAACTT
AAATCGTCTATTTTTGTAAGACCAATTCCTTTATAAAAACTGTTAAAAATATGAATGTAA
ATTTTATAAAATTTTAAATCTCGTAAATTCAAGCTTTGTATTTGTTAAACTAACGAATTA
AAATACATTCGCCAAAA
>U-Asilidin2-Dg81 venom protein, complete cDNA [Dolopus genitalis]
TGTCGCTGCTCTTTTAAGCAAAAAATACTTGGTATAATTTTCATGAGGTTTCAGCGGTGG
ATAAATTGTTTTTGTTTAATTTAACTGTTGTCTTGCGTTCCTTTTCATTGTAGCGTCGAG
AAAACTTTTAGCTTGAGATTTAGTGCGTTCATCTATATTTCTCAAACATTGTAGAACTTT
ATTAGCAAGAGGTTTAAGCTCACCTCCAGCTTTATACAAGTTGTCGTAGGCCATTTTAAT
TGCCAACTGAGCTTCTTCCTTCACAACAGCCGCCTCTTGTTCAGTACACTCATTCTTTTC
ATGAACAAAGCACTTTTGAATGAAATGGTTAAGTCTGATACCCAACAAGGGCTGGATGGT
GTTGTTTCTTAGAACTTGGCCACGAATAATTCCAGCTCGAAGGCACTGATTCACATCAGC
CCTAGCCTTCTGTAGAATAAAGCGTAGTTGCATTCTTTCTCGATCGATACATTTTTTGTA
CTCTTTATTGCTTGAAACATCGTCCAATACTTTGCTAATTTTTGTATGCACTTCAGTCAG
ATTCATGTTTGCACTCGAATTGAATGATTTCATTTGGAACTCAACATTTTGCAAAATTTC
AGCAGCCCTTTCACTCATAAAAGTCACTCCTTCAACAAGCTTCAACAAGTGCAACTTTGT
AGCTTCACTTAGGGAATATGTCGCTTCTTGACCTTTGGCCACAAAAATTGCGGATATTAA
AAAAATAAACAATTCAAACTTCATCTTTACGTACTGATTTGGTTTGCTATAGTGGACGAC
TTGCCAGCGTCTTCTAAACTTAGACGATACTTCCTGCTCCACAATTTTTTATGTAGCTTT
CCTAAGCTTTGTTCGCACTCTTGTCTCTTATCAATAAAAACAGGGTTTCCGATTCTCTTG
ATAAGACACCAGAAAAAGATAGCACTCCATGAAATTGCCACTCAAGTGATTTTATCCTAT
CGTTGACTAGTGATTAACTATCCCAGCGTCTTCTAAACTTAGAC
>Dg82 venom protein with insect allergen domain, complete cDNA, [Dolopus genitalis]
TGGACCTCAATGTCAAGCACCAGGTTTCCAGCTGTAAGTTAGTGGAAGTTACTAGTCTCC
TTGGACAACATGAAATTCGTGATTGCTCTAGCCGCTCTCATCTCCGTTGCATATGCCGGA
GTACCAGTAGCCCGCAATGGACCTCAATGTCAAGCACCAAACGGCGGTGGACTGACCCCA
GTTTTGAAAGAATTCTTTGGTATGATTCCAATGGAACAAGTTGGTGTCATCTTCGTTACT
GCTGTTACATCCGACCCTGAAGTCAAGAAAGTCATGGCATTCCTTGAATCCGAAGATTTC
CATAAGATCTTAACTGCTATTCACTCACAGCCTGAATTCACCAAATTGATGAACTACGCT
TGCAGTGATCTCTACTTTGACGCCTACTATTACTACAATCGTGTTGCAGAAATTCTTGGA
CTTCCACCACTCGATCGTCCACTCTTTGAGGAACTTTATGCCGCTCGTGCTCGTCCTGGA
CTCGTTGGTATGATCCAGGATATGCTTGATGTTATGCCACTTGAGAAAATGAAGGCCCAC
CTTAAGGAAAAAATTGAAAATGACGAATATGCCAAGAAGGGTATTGCCCTCCTCAGATCT
GAGGATTTCAAGAAAATGGTTAAATTGGTTGAAAACCTCCCAGAATTCCAAAATATGCTT
AAGGAACTCCGTGGAATGGGTGTTGATGTTGACAAGATCATGGAACTCATCAAGAAATTC
CTTGGAGGAAAGTAAATAAAAACTGAGAATCATTTTTGCGAATAATATCCGTTTTTGGAA
AACTTGC
>U-Asilidin2-Dg83 venom protein, complete cDNA [Dolopus genitalis]
TTTGCGGCATACTAATTATATTTTTACATTAATTCGTCTTCAATTCTAATTTGTTTTTAT
AAGTAATAAATAACGGTCCTTATGATTATAATTTCTATAATAAATAAACATTTCAAGTCA
TTCTAATACTATCTTTATACCTTTGAACACGGATTTTCATAAATTTGGGATATTTCAAAG
TAAATCTGGAGGCAAAAGATAGCATATCTTTTATTCAATTTTGTTATATATGTTTTCACT
ATTATTCCATCTCAATATTCGACACTTTTTTTCCCATATATTCGTGACCCACCCTAATGT
ACATATGCTTGCATAAATGGTACACTATGTTACACAAATTTTTGAATAAAATCTTTTCAG
CGCAAATCTTGTTAATTTGACTATCAGTTGTTACTAAAATATATTGTAGCAAAAAGTATT
CCAGCTACACTCCAACTGGATAAATGTAATATATAAATATAAAATTATAAAATATATGGA
TATATAAATATAAATATGGATATATAAATATAAAATTATAAAGTATATAAAAAAATAAAA
ATATATAAAATTATATAAATATAAAAGTCAATTAAAAATTCAATACGACAAAGTTTTCCC
GATAATCATAACACCAATTCTTTGCAAAACACTGAATTAAAGTTTCCTCATTAATTTATA
CAAATATTTTCCCACTATTGTTAATTTTAAATACGAAAACAGTTCATCGTCTAAATCACA
TTTATTTATATTTTCAGTTCAAAGACTTAAGCCTACTCTCCACTGCAGACTTATTAATTT
CGATAGTTATTTTAGCGGTAGCGATACAGCTACTGAGGCTTATACTAGTGCCAGAAGCAA
TGCTTTTTAATTGTGACTTCATAGGTGAAATCTTTGCATAAATCAAGTTTCTGCCTTCTT
CTAAAATTGCTGGAAGTTTCTTGAAGCAATCCTTAATGTCATTACCCTTTGAACACGTAT
CCAGGGTATTTACTGCGTTCCTTGCTACTTTGGTAGCTTCCATGGCAATAATATTGGCCA
TTCCATACAGGTCATGAATCGGTTTGGCCACATCCCTTGCACATCTGCTAATCTTTTGTA
TACTTTTATCCATGAATTTCTCAACGATTTTCTCAGCCTTTGCACGCTTTACAGGATCGT
CAAATTTCTCCAAAGTTTTATTTGCCCACTTATTCAGGCCACTCGCCTCCTTCAGCAGAG
CCTTAGCTATGAAGATTGAAATAGCTTCTAATTTTTCATCAACTAATCTTAACAAGTCTT
GAACTTGAATTTCAAGAGTGTCGACGAATTTCCTTGCCATTTCTAAAGAAGTTATCACTC
CAGATTTAGCTAAATCTTTTTCAAGCTGTTTAATGGCTTCGTCCAAGATAGGGAAGTATT
TTGCTTTCTTGTAGAGATCCTGAGCTTTCTCAGCTATTTTGGCAAGAGAATCTTTGACTG
ATGATAGGATGTCTCCCCACCAGCCAGGCTCGGCGAGGGTCGACTGAGTTCCGATCGATG
CAATCAATAGTACTAAGAGAAGTCTCATCTTGGACACGACGAATTTCCTTGCCATTTCTA
AAGAAGTTATC
>Dg84 venom peritrophin, complete cDNA, [Dolopus genitalis]
TACAGGATCTTACGAATTGAAATAGTCCATAATATTTTTATATACCTTTATATTTATCGC
CTAATTTTTACAATCGACTTTTTCCTTAAAATCGCAGTTTTTCAGTTGATGGTTCCAGAG
TAAACCCAACGGACACTGTTGAATGAACATTTGCCTGTTGTAGCAATGAACATACTTCGA
GCAATCTTGAGGATGTTGGAGGTATGAATTGTCTGCAGCTCCATCGCAAATATTCTCTTG
ATTGATTTCTCGTTTTGGAACTGTCGTTGCATCAATGGGCATTCTAGTGGTCAATGGAAT
TTCGGTAACAACTTTCTCAGGGAGTTTACTTCTTGATGTATCTGCTTGACAATTTGCACG
TTCAGGATAGTCACAGATCATAAACTGAGAGTTAAAATGTGTACCCATAGGACAAGATTT
TTCTACTCCCATATTTCCAACACACTGAATGAATTTTGTGCAATCGGTATTATGTGCTAT
GAGTTGGGTCTTTCCATTGCACTTCACAACTTTAGGTTCAATCCCTGGAAGGATTAATTT
ACTCTCGGGTGCCTTAGTTGATGGGCTGGGCTTCTCGGACATTTTAGGAGCAGGATCACA
TTTCGCGTTTTCTGGCCAGTCGCATTGCTCCAGTTTTTGACTATAGTGAAGACCGGCTGG
GCATGCAATAGGATAAGCTCGTCCACTTAAGCACTTGTAGAATTTAGAACAATCTCCAGG
GTAGGGTAGAACAATTGGATTTTTGGGGTCTTCATTAGCTGGACAATCGAGAGGTACCGA
TGGGGCTGGAGTGGTTGCCCTTGTTGTGGATATTTTAGGAGCACCTGTAGTGCTGACACG
TGGCAGAGCAGTGGTTTCTCTACGAAGACTGGCGTCACAATTTGCAACTTCTGGCCAGTC
ACAAAGCCCCAATTTGGTGCTAAAATGAAGTCCGGCTGGACAAGCGATTAGATAGCCTCT
CCTATTTACACATTTGTAGAATTTGGAGCAATCATTAGGATTGGGTAATAGAGTTGGCTT
TTGTGGGTCTTCGTTTACAGGACAATCTACATGCATAGGAGGTGTTACAGAAGTTGGCAT
GATGGTAGTTGCTGGCATAGCGGTAGTGAGTAGTTCCTTGTTCATTGGGATTTTTTCATC
TTTAGTTGAAGGCATTTGAAGCTTGGGATCGCATTTTGCTACTTCTGGCCAATCACAGCG
ATTTAAGTCGTTACTCCAATGAAGTCCTGCTGGACAAGAAACTGGGTAAGCTATTCCATT
TAAGCATTTATAAAATTTAGAACAATCGTTGGGAAACGGTAAAACAGTGGGAATTTTGGG
ATCTTCGTCTTCGGGACATCGTGAATCTTTCTTGGGAGCTTCGGTGGTTGGTGCAGCAGT
TGATGGTGTTGAGGTTGCAGATGAAGTAGTCACCTCTGGAATTAATGTCGTTGGTATGCT
AGGATCACATCCTGCTACTTCTGGCCAGTCACATCTTTGCAGTTTTGTACTCCAATGAAG
CCCTTGAGGACAAGAAATTGGATAAGCCCTGCCATTCAAACATTTATAAAACTTTGAACA
GTCATTGGGATAAGGCAAAACTGTTGGAGTTTTTGGATCTTCTTCAGGAGGACAAAGAGC
ATTAACTGCAGGTCCTGTTGGCTTGACAGTTGTTGGCATGGCAGTAGTAAGTAGCTCCTT
ATTCATAGCTGTTTTTATATTTTGTTCAACTGAAGGAACTTGAACTTTGGGATCACATTT
TGCTACTTCTGGCCAATCACAGCGATTTAAGTCATTACTCCAATGAAGTCCTGCTGGACA
AGAAACTGGGTATGCTACTCCATTCAAGCATTTATAAAATTTAGAGCAATCGTTGGGGAA
CGGCAAGACAGTGGGAGTTTTTGGATCTTCATCTTTGGGGCATCGTGGATCCTTCTTAGG
AGCTTCGGTGGTTGGTGCAGTAGTTGATGGTGCTGGTGTTGCAGATGGAGTGGTCACCTC
TGGAATTCTTGTCGTTGGTACGTTAGGATCACATCCTGCTACTTCTGGCCAGTCACATCT
TTGCAGTTTTGTACTCCAATGAAGCCCTTGAGGACATGAAATAGGATAAGCTCTGCCATT
TAAACATTTATAAAACTTTGAACAGTCATTGGGATAAGGCAAAACTGTTGGAGTTTTGGG
ATCTTCTTTAGGAGGACAAAGAGCATTAATTGCAGGTTTTGTTGGCATGACCGTTGCTGG
GATGGCAGTAGTGAGTAGCTCCTTATTCATAGCTGTTTTTATATTTTGTTCAACTGAAGG
AACTTTAACCTTTGGATCGCATTTTGCTACTTCTGGCCAATCACAGCAATTTAAATCGTT
ACTCCAATGAAGTCCTGCTGGACAAGAAACTGGGTATGCTACTCCATTCAAGCATTTATA
AAATTTAGAGCAATCGTTGGGGAATGGCAAGACAGTGGGAGTTTTTGGATCTTCGTCTAC
GGGGCATCGTGGATCTTTCTTAGGAGCTTCGGTCGTTGGTGCAGCAGATGTTGGAGGGGT
TTGAGTTGCAGGTGGCGTGGTTCCCTCTGGAATTTTTGTTGTTGGTATGCTAGGATCACA
TCCAGCTACTTCCGGCCAATCACATCGTTGCAGTTTTGTACTCCAATGAAGCCCTTGAGG
ACAAGAAATTGGATAAGCTTTGCCATGCATGCATTTGTAGAACTTTGAACAGTCCTTGGG
ATGAGGTAAAACTGTTGGAGTTTTCGGATCTTCTTCAGTAGGGCAAAGTGGATTAACTGC
CGGTTGCTCAGGCTCTGCATTTTTAGCAAAAGAAGAACTAAAATCACAAGAGCCTGATGT
GATGCTTAGGACAAAAACTGCCACTAAAATAATCCTTGCTTTCATAATTGCACTTATAAT
TTATACACTGTTTCGCTTGAGACAAAGAAACACCACCGTTTGGAGAAGTCGTTGTTTTCG
AAACCCCGTAAGAGGAGA
>Dg85 venom C1A protease, complete cDNA, [Dolopus genitalis]
GCTCTTCCGATCTCTCGTACGGAATAAAAAATCCTTTATTTATTTATAATTATTATTATC
TTTTAAGGTTGTTTATAAACTTCAGTCTTTTTAGCCTGTGTAATATGCGATAAGTGATAT
ATTCCCCATATTCATATATATAACAAATTCATTTATTTATTTTGTTTTTAATACCACAAA
TATTTTAGACTATAGGATAGAAAGCTTCCGAAGCAATATGGCACAAGTTTTTCTGATTTC
TAGCTAACTTCATGTAACCATTAATACCCCATTCTGCACTCCAGGAGTTCTTAATGAGCC
AGTACGGTATTCCATTATCTACGCCATATCCCACAATGAGGACATAGTGATCCGATTCAT
ATTTGTTGCAGTCAGGATCATTGTATACGCCACTATTTTTGCCGTAATTCTTGATAGACC
TCGGAGTGGACATACTAGTTGCAACCGGTCCAATAAATGCAATAACCTTTTTCAATTCTT
CTTCATCGGATTTTTTAAGGTCGAGGAACCTGTAGCCCTGTATATGTTTCTTGTTCTTCA
TTTTACCAGAATTACATTTTCCTTCCTGCGGTGTTTTTGGGTAATGAACTGCAGGCGTGA
TACCATCGTCAATCATGTAGTCGAATGCCTCGTAGTGCATTCCACCATCGCAACCATCGG
TATTTTCTGTTTTCAAACACTCCACCAGTTCCTGCTCTGAGAGTTTTTCGAATTTTCCAG
TCTTCTTTGTTAGATGGGCTTCAACCGCTCCAATTGATGCATAGGCCCAACAACAGCCAC
AATCACCTTGATTTTGAATAGGGCTCAACACAAGTTTTTTGCTCCAGTCGACTTCTTGTG
GAGGATTTCCAGAGAGAGGGTTATGCTTACCAATTATGGGACCAGCTCGAAATTTAGGTT
TTTTGTTTGGTTTGAATTTGCATACAGTTTGATCATCTTTCATACTTTTACTTGAGGTAG
ATTTTCTACGAAACTCCTGATCGGATAAATCGGCGAAGGGACCAATTTCAAGTTTGTACG
TAACAGATGGATTCTTCTTTTTCTTTTCAGTTTCATATTTGTCGTTATGGGCCTTAATGA
GTTTTAAAGTTTCTTCGAAGTTACTCTTTCTGAGACGGCCCTCGGGTGTATTATCCTTAT
ATGTCTTCTTATATGTGGCCTTAAACTTTTTCCATTCATTTTCGACGTTGAAGCCAGAAA
TGGCCACTACACAAAATACCAATATGAAAAAGCCCTTCATTTTCTAAAATATAAATATGA
TAGTTATGTAATTAGACTTTACTTAAAAGCACAGTTCCTAAAACTTTTTAAATAAATATT
TTTAGAAAT
>Dg86 venom S1 protease, complete cDNA, [Dolopus genitalis]
TATCACATTATTGATAAGATTGTGCATAAATGGGTGACGGTTTTTGGCCAACAATGGGAA
TTATGTACATTTGAGATACTCACTTTATTTTCTTTTACTATTCTAGTTCTCATTTTATTT
CTAAATATTTTACACAAGGATCTAATTCAGTATAGGAATTCCAGTTTTCTCATGTATCCA
ATCCAAGAACTTGCTAAGACGTGCATATCCAGACGGTCGGCCAGAGGAGCATCCCTCAAA
GGCGACGAAGGAATTAACACCAATTTGGCTGAATTTTCCATCCTCGTCCTGCATAACGAG
GGGTCCGCCAGAGTCGCCGCTGCAGGGGCTGGAATGGGCATTTTCTGCTCCTCTGCCGCA
CATCGCATTTTCAGTCACAATAAACGGCCCATAGTATGGCACACATTCAGAGTTCGTGAT
AATTCTCACAGTTGTGTACCTCAGCTCATTGGAAATATCCTTAGCCTTATCGACTGTGTA
CCCGAACCCAGAGGTATATGCGATTTTACCATACAAATTCTTTTCAGCTAGAGTTTTCGA
CATGAGCCGCATCGGCTGAATGGTGTCGGTGAAGGTTAGCGGCGTGGGTAAACGGATAAG
CGACACATCGTTATTGAGAGAATCTGGGTCGTAATTCGGGTGCTGTTCCCATTTGGTTGA
AGTCATTTGCAGTGGCATCGAATCGATGGTGTTTGATCCAAAATATAGGACAATTTTGTC
CATTCGATACGTACAGTGGCCGGCCGTTATAACCCAATTCTCGGACAGTATCGAACCGCC
ACAGTGGCCCACCTCCTTACCAAGTCTCGGTTCCAAATACACCTGCCATGGGAATTGCTT
TTGTTCGGCAACCTTACCGTTCACGATACGGAAGTGGGGGCTAAGCTGCTGAATACGTGC
CGGAACTATCCCATAACGGTGCTGCGTTGGAGGAAGAAGGGTTGCTGCCGTTGTGGCCAC
CAGCAGGGCGAGAATCGTAAGTGTCTTCATGGCTAAACAGAAAGTCACCCTTCTTCCTCC
AACGCAGCAGCACCGTTATGGGATAGT
>Dg87 venom S1 protease, complete cDNA, [Dolopus genitalis]
TTTATTTTCAAAACCTGAAATTTAATGACAAACACATGATTGAAAACAAATTTGAATGTT
TTTCTTGGAAATACAGTTTCTTCATTAAATGATTGGTTTCGAAAAATTCTAGCACTAGTT
TTTAGTAATATACCCGGTAAAAATCTACAATTAAAGTTTTATATGAATTTTTCCGATATA
AATTATTGGCATGTCATTTTGAAAGTGACAGAACGCAATTGATTTTAATTTTATATTAGC
AAACTTAGATCGAATGCCCACCATATTATCTCAACTAGATTTCAGTATGATATTTAGAAA
AGAGTATATAAGCGATAAGCATCTATTTTTCTTTTTTTACACAATAATAGTAAAACCTCA
ATTCCTGATTGAAGTGTCAGTCTTTTGGTTTATCCAGTTCAAGTAGGATGTGATTCGTGT
ATAAACAGTGGGGTAACCCATTTCACAACTCATGCTACCAAATGAGGTAAGTCCTACAAG
AATTCCACTTCCGTTAGCTTCTTCTAAGACAAGAGGACCACCTGAATCTCCAGGGCAGGC
AGATTTTGCATATGAGCCATCAACACACACATGTGATGAAGAGGAGAATCTGGTAGGATA
TGCGCTGTTACAGTATTTCGGTTCCATAATTCTCCTTGGAAGATATCGAAGCTCTTGAGC
CGGACCGCCACTATTGCCAATTAATCCAAAGCCAGAAATAACACCTGTACGTCCTACTAA
GTCACCTTCGTTAGCTTTGGGGAGATTCACAGGCTTTACAACATTATTGAATTGAACTGG
TCTCGGAAGCAGAATCAGGGCAATATCATTTGAAAATGATAAAGAATTCCATCCTTCATG
AATGATGAAGGCAGTCTTTTCCACTTTTATTGTGACACTAGCAGTCTCCGTTGAATGAAT
AGTTGACGAGCCAACATAGACGAGACCAGAGAGAGCCTGATCGACACAGTGAGCAGCAGT
TAGCACAACACGATTAGAGATAAGGGAACCCCCGCACAAAGATCCGACTATGCGTCCAAA
TCTGCGTTTTGTCAACATAAGCCTAGCGTAGTAGGGAAATTGTCCCGTTGCGGCAATTTG
TCCACCTATGATGCGTTTTTCAAAACGTTCAAGTGGAAAGCCATCCCTCTGCCATTCGGG
AGGAAGAGCAACTGCAGCGATAACAAGCATAGACAATAGCACAAACGACTTCATTATATC
TAAGTTCTGTTAGCACAACACGATTAGAGATAAGGGAA
>Dg88 venom S1 protease, complete cDNA, [Dolopus genitalis]
TCTTCCGATCTTTTTTCTTCCATTTCAAATTTAATAAATTAAGATAATGGGTATGGGATC
TAATTATATTTTTTCATCGTCCTATGAATCCAACCAACAAAATGGGAAACTCGCGTAAAT
GCCGGTGGGGTATTCGGACTACCACAGGGTGTGTATGCCCAAGAGATTACTCCGACAATA
GTCATTTTGCCATTCACTTGCTGAACAAGTGGTCCACCCGAATCTCCGCTGCAATGACCA
ACACCGCCGGCCAATGGTCCACTGCATAGATTAGTCCTATCAAATGTAGTATCCTTAAGG
GCTTTAGCACATGTTTCATAATCCAAAATCGGTACCACTGCAGTCCTCAAACGATCTGTA
AACGCTGGTTCCAGACCAAGAGAAGTGGAACCCCAACCGCTTACTACTGCCAACCCTTTA
GGGATAGATTCTCTTTCGGGCAAAGCCACAGGCTGAACAGTCTCACTGAATTCTAGTGGT
TCGCTCAGGTATATCAGTCCAATGTCATTAGGACCAACTATTTCTATGTCGAAGTCGGGA
TGGGCTATAAATTTCTTTCCAGACCTGATTTGCTGTCCGGGCTCCTTGACGGAAAGGTCA
TGCTTTCCCGCAATGATGTAGTATGCCACCTCATCGTACTGGTAGATACAGTGTCCTGCT
GTAAGGATCCATCTTTCTGACAGGATTGCTCCACCACAATTATTTGCTTCCGTCCCAACA
AGTGTTAGAGAAACCAAAAACGGGAATTCGTGTGGTTTTGCCTCGTTACCCCCAACTATT
CTAAACTGTGGAGGAGATGCAAAAATTACACTCACTCCGAAAACGACCAATAAAGCGACT
GTACAAGAATTCATTTCAAGTTTATCCGAATGACTTAAAATCGACGTCTCCCCCGACTAT
TCTAAACTGTGGAGGAGATGC
>Dg89 venom glycosyl hydrolase, complete cDNA, [Dolopus genitalis]
AGCGCGATTTCCAAGACTTATAGAGCGACATCTTGAACTCAAGTCGATTCAGTAAGAATT
TAGCCGGTCTAGCGGTTAGACACGGTTTAGCTTGCAGATCGCGAGAACGTATTTTTTCGC
GATTATTGTGCGGACAGTGGTCTTCAGAGGGCTGAAGACGTTTTATACAGTTGACCTGAG
GGCGAAACCGGAAAGAAACACTTTGCTTAGAATTTAGCTTGTGCTGTTCATATTTTGTTG
TGTATTAATTTATTGCAAGGACTGCATCATGATTGGTTTCGTAGTGTTATTAACCGTTCT
AACCAGTGGGCGGGCGTATATCGTTGACCCTGGACCAGTGGTGAAAGCCACTGTTGGTGA
AGTATGGCCAAGGCCGCATTACCAGTCCAGGACGGATAATTTCTTCTTAATCGATCCAAA
GAATATTCAAATTACGATAGTTGGCCATACCTGTGATACATTGGAACAAGCAGCAAAGAG
ATACCTTGATATAATCAGTAACATCACCAATCAATTAATCAGACATCCCCAAAAGGAGCT
TGATCGTGTTCCCCACGTGTCTAGAATTCGTGAGATCGCTCTCAACCTGACTACACCATG
CGAACACATGCCCTACCTGGGAATGGATGAGCGGTACTATCTCGCTGGCTCTGGACGAAT
TATTTCCTATTCAATTTGGGGTATCCTCCGAGGTCTTGAAACATATTCCCAGTTGATCAC
ACCGCACAAGGATGGCTTGCTCCGTGTCCCAGACATAAGAATTCGAGATTATCCCCGATT
CCCCCATAGAGGTTTTCTACTAGACACCTCCCGACACTATATGAGCATGGAAACAATTTA
TAACGTTTTAGACGGTATGGAGTATAACAAATTGAATGTTTTTCATTGGCACATCGTTGA
TGACCACTCATTCCCGTATCAAAGCATCAATTTCCCGGAATTATCCGAAAAGGGAGCATA
TATGCCTGGCTGGGTTTATACCCAGGAAGATATTGCAAATGTTATCGAATACGCTCGTCT
TAGAGGAATTCGTGTCGTTGCTGAATTCGACGTTCCTGGACACACTCGCTCCTGGGGACA
AAGCCATCCTGAAATATTAACACAATGTGAAGGAAATTATGCTGGAAAGATGGGCCCAAT
AAATCCAATCAAATCCACCTCATATGATTTCTTAAAGGTTTTGTTCAAAGAAGTGCTGGA
TGTCTTCCCAGACAGATACCTCCATGTTGGAGGAGATGAGGTTGGTTTCGAATGCTGGGA
AAGTAACAGCCAGATCAGCAGCTACGTCAGAACGAAAGGTATTACATTCACTGATTTGCA
AAGAATTTTTATGGAAAATGTAACAAGAATGATCACCGATCGTCAGGCTATTCCAGTTGT
TTGGCAAGAGGCAATGGTTAAAGATGTGAACATGCCAAACAATACTGTAGTTCAAGTATG
GACTGGAAACTGGCGAGACCTTCTACAGACTTTCACCAAAAAGGGTCACAGGGTGCTCAT
GAGCCAGTGCTGGTATTTAGATCATTTGCTTACTGGAGGAGATTGGCTTAAATTCTACCG
TTGTGAGCCCCATGACTTTTTGGGAACTGATGATCAGAAGAAGCTCGTTATGGGAGGAGA
AGCGTGCATGTGGAGTGAAGTTGTTAATAATAGAAATGTTCTGCAACGAATCTTCCCACG
AGTGAGTGCAGCCGCTGAACGATTGTGGTCACCACGGGAAACCACCAATACAGATAATGC
CAAAAGAAGGTTAGAGGAGCACACTTGCCGCATGATTCATAGGGGAATTCCAGCTCAGCC
GCCAAATGGACCCGGAATTTGTTAGTTGATGTTGTTATTGTTATCATGCAATAAATTGTT
TAAAGAGATTTAAAAAAA
>Dg90 venom protein with insect allergen domain, complete cDNA, [Dolopus genitalis]
TGTATAGGAAATATTTTAAAAGCGCAATTTCAACATTATCATGGTATTTTATTGTTATGA
ACAATAATTAACAATCAGTCCCATTATAACAATTTATACAAAAGATGTATGAGACCGATA
AATTAATGGATATTGATGTATCCGCGACAAATCAAGCATGCGTCTTAGGTTGAAAGTAAA
ATAAATTCTCCTATATATCTCCAGACAAAGAAAGAATTCGATTAGACATTCAATTTTATC
TGAATGATGACATCGAGTGACATTATTGAAGCGATCTTAGATAACAAAAACAACTCAAAA
TTTGTATACTTCTTATCAAAACTTATCAACCAATTAATTGATATTACTACAAAAATTACT
CGAAAATTCTTATTCTTACACTTCGCCAGCTGCTATTGTCGTCAATGAAGAGATAAACGA
ATGCAACGAATTGTGCGAGCGAATTGCACTTATAAATCGATTCGCTCTTGAATGATGGCT
GGATCAAAAAAATCCATTTCAAATAAATTTGTTATATTTATATTCTTTTCATTAAATATA
TTTGATATATTTGGTATGTGCGCTACAATTAAGAAATATCAATCCTTTACTTTCCCCAAC
TCAAGATGGTTTTAACAGCACTATAAATATGTCTAAAGTCGATACCTTTCGACTTAAATG
TTACAAACGTTGGTCGCAAGAGTGGATAATTCAAAATAGCCTCAATTCGTTTATTGAATT
CTGGAGATATAGAAGTTAAGTAGAATTTTCTAAAAACTGGACTCGTTTTCACTTTATGCT
TCATAAGTTTCGAAAACTCATTCTTTGGAAGAGCATAAATGACATCGTCAATAAAACTAT
TGAAACTTCGTGGCTGAATCATAATTTCATCTGTGAATTCTTCAGGATAGAGTGGAAATT
TCAATAGCCTAGCGAAAATATTGATAATTGTAGGGGCATCAATGTCCTTGCTTCTCAAAT
CTTGCACTGCTTCTCGGAAGGGATGACTTTTCATAATATTTAAACCAAGCGCATTGCTCT
CAGGGGTTCCGATGAAATCCTTTGCCTTTCTAAATTCACTGTCAAAGATGAGATGCTTCG
CGATGATAAGAGCCATCGAAGCTTTTGGTATTAGAATTTGAAATTCTTTTAAATCCTTTT
TGAGAGCATCATGATCGGCCCGACTAGCGCAGCATACCGCGAAAACCGCAAATAGTGCAA
AAATTGTGATTTTCATTTTGTATACGTCTTACAAAATGAAAATCACAATTTTTGCACTAT
TTGCGGTTTT
>Dg91 venom S1 protease, complete cDNA, [Dolopus genitalis]
TTAAGGGAACATCAATACCCATTATGCCTTCAAGTATTTATAATATTTATTACTTCCGAA
TATTTGCTTTAGGAAGACGTCCTTATCCTTACGACATTCCATTCTATTATAATCTATTCG
ATTATTTGTTTTGGGGCTACGAACTTGCAAGCTCTTATGTATTACCACAAAAGCAACCCA
ATTCGAATCAATTTTCGACAAAATTTGTGCAATATTTTTAAATTTGTCTGTTGTTGTTTT
TGATCAGTGTGATGAAGCATCATCACATACGAATCAGGCGTTGTTTACCATTTTAAAAGG
TACTTTATCAAATAAATTTAGTGAACAAAATTAAAGTTTTGAAACAATTGATATATGATA
TGATATGAATTGTATATCTGTCGCAAATTCAATTAAATTTATTTATCTAAGCTTTTTGTA
GATCGTAATGTGCATTAACAAAAGATCTTTAAATTACATTTTACACACAATGGTAAAGTT
CTCATGGAATCGAGATTTTACTTAACTTGCCCCGCACGCTGCTTCTGGTTGTTTTATAAT
CTTGCAAGAAAAGGAAATTACTTTATGAAAAGAAAGGGTTATGTGTGAAACTCCTGTTTA
ATTTAATCCCTGATTGGGATTCCTGTGTGTTTACTGATCCAATCTAGATAAGATGTAATA
CGAGTGTAGCTAACAGGAAGTCCAAGTTCGCATCCTGATGAATGAACATACGAAGCAACA
CCTATTTGGGTAAATCCCTTATCCTCCCTGTCGATTATAACTGCTGCACCACCAGAATCA
CCAGAACAAATTGACTGCTCACGACCATCGATGCAAATGTTTGAAGGGTGGTAAAGATTC
CGATAAATTGTCATACATTGTTCATCTTTAACTATCGCCTTCCTGGCATAGCGCAGTACA
TTTGATCGATCTGCTGCATTTCCAGTCTTTCCCCAACCGCTCAGAATAGCCAGTTGTTCA
ATCAAATCTGTTTGACTTCGCCTAGCTAACCTGATAGGCTGGATGTTTTCTGAAAATTGT
ATCTTTTTGGGAAGCCTAATTAGTGCAATATCATTAATGAAATTTGGTGCATCGTAGTTT
TCGTGAATAATTAGTTCATCTTTCCCAATTTTGAGCTCCATCCTATCTGCCTCAGATTTG
CTAGAAATGTCGCCAGCTCCTAGATAAATCCTCACCTTAATTACACCAGCCAAACAGTGT
GCAGCTGTTAGAACATATTGATCGGAAATTAAAGAGCCTCCACAAAAGCTGTCTGCTCCA
CTATCTAGAGTTATAAAAATTGGCACCATATAGGGAAAAGTGCCCCAATTTGAAATCACA
CCGCGGAATATGCGAGATTGAACAGACTGAGGAGTTAGTCGGTTGTTTGAAAATTGTTCT
GGGATCCGGTCAGTTCCTAGGGTTACTCGTAACAGTGCAGTTAGCAAAATAATTACAGTC
TTCATCTTAGATAAAATATTTCAAGACTAACCGTGGTCGGTTGTTTGAAAATTG
>Dg92 venom S1 protease, complete cDNA, [Dolopus genitalis]
ATCTCACTCTGTGGCATCTTTAGAAAAATTTCAAT
ACCAAACAGAAATATTATAGATTATTATACAAAATATTATCGAGACCTTACAAAAACAAA
TTCCTAATCAAAATCCACGTGTTAACTCAATGAAAGGAAAATGTCTTATCCTAGAAAGAA
TCTGATACGATATCCGGGTATTTCCGACGGCATTCTAACAATGATATCACAACTGATAAA
AATGAAACGATGCGCATATAAAAGATGTTCACTTTTGTCTGATTGTTTAGTTGTTTTGAT
CAGTTATTGCGATATCATGTACTCTGAAAAAGTGATTTTTGTGCTCATTGCTGTAATTGC
AATAGCTAGTGCATTTAAATTAAAGCCACAATTTCGTATAGCGAACGGTTGGAATGCTCG
CAAAGCAGATGCACCGTATATTGTTTCCATTCAGTTAAATAATCCTTACTATCCCCATTT
TTGCGGAGGAAGCATCATCAATGAGAATTGGATACTGACTGCTGGGCACTGTCTTAAAGA
TAAAGTTATCAGTGATATCAAAATTCATGCAGGTCGCTATGATCTAAAGGTTTCTGAAGA
AGGTGATCAGCTTCGCTCAATTGATTATTACAAAATCCATGAATTATACGCTGGTGGTCC
AACACCCAACGATATTGCTCTGATCTACACTGCAAAACCTTTCGTCTGGACAAAATTTGT
TAAACCTATTTCCTTACCTGAGAAGGACGCTATTCCCAAAGGTATTGCTGAGCTCTTTGG
ATGGGGATTGATTTATTCAACTGGTCAGGGCAAGGTTAAATTTCCTGACGTTCTTCAAAC
AGCAACTTTACCTCTTACTTCATTTGGTGAATGTAAAAAATATTTTGGAAGTGCAATAGA
TGAAACAAACGTGTGTACAGAATCTACTTCCAAGGGAATGACAGCTTGCAGTTCAGATTC
TGGAGGTCCTTTGACACAGAAAAATTCAAAGAATGAGAACGTAGTCATTGGAATCGTTTC
TTGGGGTAAAATGATGTGTGGGCAACCTAACGATAAATCTGTGTACGTTCGAGTTTCTGC
TTTTATTGACTGGATAAAGGAAACACAAGAAAATTTTGAATTAAATGGAGCTAAGGAATA
AACTTGTTAATAAGAAAATACATTATTTGTTGTCTTCTTCATATGCATGTCCTAGTCGTC
TAATTTCAAACCATTCTAAGACCTGAATTTGAAGAATAAAATATTAAATAAAAGTGTAAA
CTTTAATATATGAAAAACAACATATTTACAATTTTGCACACATGATTTGATTAAAAATTT
GTATCATGCACCCTACTTGCAGATTTGCGCCAAAATGTTCTCTTTCAATATCGTATCTGG
TTATTGTTATAAAAAATCATAAATCTTATTTCTATCACAGTAAGATATTTTAAAAAGATT
GTCTAAAATTACGAGCACAGTCAATTTCAAAATTTCACACTGTGAGAAATAGCAACCCTT
TTCGCAAAAAATTGAGCAGGGGAAATAGTCTGAGAAAGATTGCAATCCAAATGTAGCATC
TTTAAAGACGCAACACTGCTGTGAACAAGGATAATAAAAATCAAATCTAATGGTACCAAT
AACCAGGGCAATATTAAAGTAGATCCAAAGAGTTCAACCCTAGTATGATCTTCAACCCTT
GAGAAATTAACCTTCTTCTTCGGACAGGTAGAAATTCTTTTGTTGAAACATTTTTCTCAT
CCCCTTAATTTCTAAGATATGACAGTTACAAAGTGAAATAAATTTCATTTAAGGGTTGAT
TGGGTCGAGGACATCGTGAGATATTTTTTCATTCCCTTTCACCATTTCTACAGCTGTGCT
ATTTATTGTAAAATGTTTCCTTTTTATGTAAGTATTTGAGTAAAATAAAGTGGCAAAATT
TTTTTCATAATATTTGGAAAAATCCCAA
>Dg93 venom lipocalin, complete cDNA, [Dolopus genitalis]
ATTTTTTATATTTCCAATGGGCAAGAATATTTTTAAAAATGAATTCCAACGAAATCTTAA
CTATATCGATTTTTCAATCCCTTTGGCAAAATTGGTTCACATGGGTACTACGCCTTTCTA
TTTCAATAATTTCTAAATAAGTCATAACAAAAGTTTTCTGATTGCAAAATTATATGCCTA
CAAATTAAAATATACATTTATTTTAAAAAAGGAAGCGATTAAAACATCTCTCAGTATACT
TATGTACATATTAAATGATCGATTTTTGGCATAATTCATTATCATTTAATAAAACAGTTT
GGTACAGGGAGAATTTAATTACATAACTGAAACTTTGGCTTCAAAAGCCTTTAGAAAAGG
GTTCTTCTTGGACAATTTGTCTGATAAGATTTTTGTAAAAGGTCTCGAGTCAAGTCATGT
TTATCCAATACTCTCAAAGCGTTTTCGACAACTTCCTTCGAAGGATGAATCTCTCGTGTA
AGAATCCATACTTTTTGCCCTTTGATAAATTTGAAGTTTTCACTGCAAGAATATACCACT
GCATAATTGGTATAATCTGTTCCCAAAATCCAGTAGTCTGCCGCCGTTTTGATGATTCCA
GTGGTAAATTTAACTTTGAGTTTCCCAGAATCGACAACAGTTCCAGTGCCTATGATTTCA
TCCCATTTTTGAAATATTATATTAAAAGCTTTATTAGATATGGACACAGTTCCGTCAGCA
TTCATTCCATATTTAGCAGAAATACAACGACCTAACACCTCAAAAGCAAACGGATATTTT
TGATTCTCGTACCACACTCCCATATACTTTTCGATATTAAAATCTGTCATTACACTCATC
TCAGGGCACTTTACTAACTGTTGGGTATAAGCACCAGCGAAAAGTGTCGCAACGAAAATT
AAGATTGGACACTTCATATTTATTGTAATGAACAAAC
>Dg94 venom S1 protease, complete cDNA, [Dolopus genitalis]
CACGATGTTACGCTTAATCTGTGGCTTTGCAATTATATCAAGTGTCTATAGTGCTCGTGC
TAGTTTCAGAGTAGTGAATGGACAGGAAGGAGATATAAAGGATTTTCCATATCTTGCATC
ACTGCAGCATAGAAGCATTGTTCGATGTGGGGCTACTATTATAAACCCCAGGACTGTAAT
TACCGCTACCCATTGCTTTAAAGATGTGATCTTAGAAAAACTCTTCGTGCGTGCTGGTAC
AAAATTTGGTGAAAAAGAAGGGCAACTAGTTCCAGTCAAGTGCTACTTAACACATCCCGA
CTATGTGCCATTGACTCAAAACAATGATATTGCAATTGTATGGACAAAAACGCCACTGAC
CATCAATTCTTTGGTGAAGCCTATTAATATGGCTCAGTTTGGAGCTCCTTTACCCGTTGG
GAAAATGGGAGTTGTTGCTGGATGGGGTCGATTAGGTGAAAACTTAGGATTTCCGGACAT
TTTCCACTTTGCGCTTCTTCCAGTAATTGAGAGGAATAAATGTGTGAAATCTGGTGGGGG
TGGATATGACGATTTTAGGATAACTGATAAAATGTTTTGTGCCGGATTTATGGGAGTTGG
TGGAACCGATAGTTGCAAATCTGATTCTGGAGGACCTTTCGTTGTTGATAATACCCTTGT
TGGTGTTGTTTCATTTGGCCAAGGATGCGCACGTAAAAAATTCCCTGGAGTGTACGCAAA
TGTTGCAGTTTTTAGAAAATGGATTGATGAAAATTTGCAGTTAGAAGCTTCTGGAAAATT
AAAACCTACGGCGGGAAATTAAAAATGTTTAATAAATGTATGCTTGTTACTTTCTTATGT
AAATTTCTAACCTAATTGAATAAAGTTTTTCATTAATAAAAA
>Dg95 venom S1 protease, complete cDNA, [Dolopus genitalis]
AATTAGAAAAATGTTACTAGCTCTTATTCTGCCTTTTATTGTGTTGGCTGTGACCGGACT
TTCGGTTGAAAAAATTAGCGTGGAACAACAGTCTACTGAGAATCGAATAGCCGGCGGTCA
ATCTGCGCTGCCTGGTCAATTTCCTTACATAGTTGGAGTGCGCTTTCATAAGCCAATCCT
AGGACTTGGTAAAATTACTTCATGGTGCGGTGGGTCTTTAATTTCAGAAATCTTTGTTAT
TACTGCAGCCCACTGCGTTAAAGGAGCAAGTTATCTGGAAATAATTTTGGGAAAGACCGA
TTTATCTAAGGAAGAGAATGGGAGTTTAACTTTGGAAGTGGGTTCAGAATACATTATTTC
CCATGAAGACTACAATGGAGCACAGGGCTTTAATGATATTGCTCTTATAAAGCTTCCTCG
ACCTGTTCAGTTGTCAAGAACTATTAAAACAGTTAATTTACCTCGCCTCAGTCAGAGGAG
TTATTCCTTCGAAAAGGTAATAGGATGGACCGCTGGTTGGGGCGTTCTTGGCGACCGTAA
ACCGACGGCAAGTGTTTTGCAATTGGTACGCCGCTGGATATTACCAAGTGATTATTGCAC
ACACAGTTATCCATTAACTTTCAAAAGTAAAACGGAAATTTGCCTTGATGGTTCTTATGG
GGCATCAGCTTGCCGTGGTGATTCAGGTGGTCCCTTAGTTGTCGATGAAGGTAATGGTTC
GAAAATTCTTGTAGGACTCACATCTTATGGAAAATTCGAAGGTTGCGAAAAAGGATTCCC
CGCTGTTTTCACACGTATTACAGCATATTTGGATTGGATTGCAGCTAAAGGTGGAATTAA
ATTGAGAGTATAATGTATTTTTTAATAGACAAAGGCATATTAATGCATTCATTCATCAAA
CTGAAAACTAATTCACTTTTAACATATTCATAATTCATATAAAGAAAAAGAAATGCTTTT
TACTAAAACTGTTTTTTTTTGTTTTTAAAATGTAAATTGAATCCGCCCGTTCTTGCTTAA
TAGTCGCAAAATAATATAAAATGGATCGTGGACAAACTGGTGCTGCTTTATTATTGAAAA
TAAAAAGACAAAAATTTAAAAATTATTACTGTGTGTATCCTATTATTGCTGAAAGACGTT
TAAAAGAACTGTTTGACATATCCATAATGCATTTCGTGAATACCTAGAAAAATGTTGCAA
CTATTACCTAATAAGTATTAGAGTTTTAATGAATTAATAAACATCAGGCGGAATACACAT
TTGTGGAAGTTCATTCCTATCAAAAGAAGATTATCTATAATTTTATAGTAAGTAGAACAA
TAAGTGAAGTTTTTCTGTAATTGTTTATTTAATTCACAAAAAATGTAATAGTGTTATCTT
AATTCTGTATTGGCG
>Dg96 venom S1 protease, complete cDNA, [Dolopus genitalis]
TTTATTTTGGAATTGTATTCATAAACTCATTTTTCAATAATTAACTCATTCAAGTCCACT
GTATACTTACACGTATACATAAGAAACTTGAAGGAGAATTTTGTATATTAAAAAATTCGT
AATTTTGTTATTTTTCTATAATTGCACATTTCCGTAATAAAAATGTACTTATTTTGCAAC
TGATCTCTTTATAGTTAAGCATTTCTGATAAAATATCTCACAACTCGATTATGGTGAAAG
AAAAACAAATTTATTAATAATATAAAAGCACCATTTATTTTTGCACAAACCGAATTACAA
AATCACAATAATTTTAAGCACGCACTAGATCACAAAATCAAATTTACATGAGTATGCCTG
TTGTTTTACTAATAAAATCTAAGTAGGATCCAACTCTTGTAAATCCTGTGGGATTTTCTT
TATTCTCACAGTCGTATTCTGCAGCAAAAGAATTTATTCCGATCTGATAAGTATTTTCAT
TTAAAGTCGCAACTAGAGCTCCACCAGAATCTCCGTTACAAACATTTTGATTTGTTCCAT
CAGCACCCTTTGCACACATTCCAGTATCTTTTAAAACATGCGGCCCGTACCTGTCGAGGC
AGACTTTATTCGGAACAATATCGACAAAAGCGTAGAGAAGATCGTTGGAATATTCCAAAA
TTTCATCGTTGGTTAAACCAAATCCAGAAATCATTGCCCTTGCGCCAACGAATAGATCTG
CAGCTTGTGATCGTGGAACTAGAGTGATCGGCTTGATTGTGTCCGTGAAGGTAAGAGGCT
CTGGCAGTTTTATTAGAGCAATGTCGTTTTCCAAAGGTTTCTCAACATAATTTGGGTGCT
TGAAAAACTCCGTTGCTATCATATTGACCGGAGCTTTTGCCTTAAGTTGAACACTTCCAA
ATGATAGGGCAATTGATTTGTAAGTGATACAGTGGGCTGCTGTAAGCACCCATTCTGGTG
ATATGATTGATCCTCCGCAGTAAAATCCCTTATTCGGTTTTCTGCTTATTATAACCTGAT
GTGGGATTTCTCCTAAAGAAGCCTTTTCGCCAGAAATAATTCTTCCTTCGGGCTTTATTA
GTGGTGTTATCCGGAACGCTGGGAGTGTTGGCGATGAGATCCCTACAGCTACCACGGCGC
TTATAACAAGAAGAACTGACACAACCATCATTTCCGCGTAAAGGCTCCAGATCGAATAGC
TGCGGGATCCACCTTTGCAGTATATATGAAATATTCTATTTGACTAGTTGCTCGGAGAAG
TCTGCTGTCCCATATCTTTTCGATTTTTAAGATAAGAGCTTT
>Dg97 venom protein with insect allergen domain, complete cDNA, [Dolopus genitalis]
CACACGACCTCTCACCTGAGGAGGTTCGAGCTGGAGATATGAAGCCGTGGTCAGTGTTTA
CATTTAGCTTTCAGAAATAGTGTACAAAATGAAGTTAAAAATGTTTGTGCTTTTCTCTGT
TTTCGGATCATTTTATGCGGATTCGTCAGATCTAGATATACTTAAGAAAGATTTACTCGA
ATTTGAACCTTTACTTCCAAAAACAAGTATTGCTCTACTATTCATGACACACCTTCTCTT
TGATAAAGATTTTAGAAGGGCAAGAAACTTTATTGGATCTAGTGGGAGCATTGGCCATGC
TATGAGAATCTTACGAACTGATTCGTTCAAAGACTTGGCGGATGAACTCAAAGGAAATGG
CATTGATATTTTGGATATTATTAAGGCTTTAATGGAAAAACCAATATTTCCGTTATCCTT
GGAGAATTTTGAAGAAGCAGAAATCGATATTCAACTATTCACTACCAATGAGTTTATTGA
TGAAGTCATTGCTGCTCTTCCTAGGGAAAAGATTGCGAAACTTATGCAGCACAAAATAAA
CACAAGTCCCACTTTTATGAAGTATTTTAATGCTGCTAAAAACCCCAGTGTGAACAATCG
TATTGAGGCAATTCTGAGTGATTCGAAGTTAAAGAAAACGTTCGAAACTTTCATGTTAAA
CGATATTGATGTTAGATATATTTACAGCAGGTTAAAATTTATCATCAGTTGGGCAGCTCC
TAGTATTTTTTAATTATAGTATGTCATATATATAGAAGACCATTAATTATATATTTATTA
AACCAATTATGTGTTGTATTTTTTCTGGTTCATTCTGAATTTAAACTGAGTGAAGCGAGC
AGTATGAGAATTTCAATCATAAGTTTAGTAGAGTGTATCTAAAAGTTTGTGAGATTTTGA
TAAAATATCATATTCAAATCAATTACGCTGTGATATGTAGTGTATTTCATTAATAAGTGA
TAAGACTTCGCGCAAATAAAAGCTTAATACTTATACTATTATATA
>U-Asilidin16-Dg98 venom protein, incomplete cDNA [Dolopus genitalis]
TTTCGCGGCATCTAAACTTTAACGAACAATGGCGTCTTATCACATAAAATTCGCTCTTGC
AGTGGTTTTTTTAGTGTTCGCAGGCACAAGCTGTGCTGACATAGACTGTTATATATGCTC
AAATAAAGAAGAATGTAAAAATGTGAAACCTCTGAAGAGTCCCCCATGTCCTACAAAATG
TTTTACTAAGATTACTGGTAAAGAAATTGTGGAACGCGGTTGCGTTAAGGAAGAAGAAGA
TTGTAAGGACGAAAAAGGATGTTATACATGTTTATCCAATAAATGCAACAAAGCAACAAA
AGCAGATCAATTTATATCTTGTTATAGCTGCTCAGGATCCACCTGCCTTAATCCAAACGA
TTCAACGCCCAAAAAAATGTGCTTAAGAAAATGCATGATATATTACAACCCAAGAAAAGG
GGAATTAATACGGTCTTGCTTAGATGATAAAGAAGATGACAAACAAGGGGAATGTTCTGA
TGATTTGGACAATAACTGTATGTCATGCGAAATCCCCGATTGCAACATAGATACTATTCC
AAATGATGTCTTGAAATGTTACCACTGCGACGGGGATAATTGCGAGAATTCAGAAAAATC
GAATTTTTGCTCTCTCAAAAAAGTTGATGACTTTTGCGCCTACTTACTTGATGACAATAG
CAAATTTTCTAAATCCCTATGCAAAAGTGCATTTGACAATGCCGAAGATCTTATAAAAAA
AGGCATGCTTATAACATGTGAAGGAAAAGAGTGCAACAGCTACAAGAACCGCAAATGTAC
AAAATGCGAATCCGATGGAACAAGTAATAAATGTATCACGACAGAAATGAAGGAAACACT
TTGCAATTCTATCGGTTGCTACTCTAAAATAGAGGAAGGTGGAAAAACAAAACGTGGTTG
CTTATCTGAAATACCAGAAGAGGACCGTAAAAAATGCAATCCTACAGGGGATAAACCGTG
CAAGATTTGCAATGAAGAAAACTGTAATAAAGATCAATTTCCTGCGGATAGAAGAAGTTG
CTACATATGTACCTCTGATGACGGAAAATGCGAAGCAACTCCCCAAAGTCCACAACTCTG
CCCCAAGTACGTCAAAGAAGATTTCTGCGTCACAGAACTAACCGACGACTGGAAAACAAT
TCGCGGGTGTGGATCAGAAATGTCTTGCGATAGAAAAGATCCAAAAAAATGCGACGAATG
CAAAACTGGAGACAATTGCAACACTAAAAATTTGATGAAAGAAAATTCCATAAAGTGTAT
AAAATGTGATTTAACGAACAAATGTGCTATAAATCCCGAAAACGAGCCCACTGAAGATTG
TACCCCCGAAGGTTGCTACTCTAAAATAGAGGAGGGTGGAAAAACAAAACGCGGTTGCTT
ATCTGAAATACCAAAAGAGGATCGTAAAAAATGCATTCCTACAGGGGATAAACCGTGCAA
GATTTGCACTGAAAAGAACTGTAACAAAGATCAATTTCCTGCGGATAGAAGAAGTTGCCA
CATATGCACCTCTGACGATGGAAAATGCGAAGCATCTCCCCAAAGTCCACAACTCTGCCC
CAAGTACGTCAAAGGAGATTCCTGCGTCACAGAACTAACTGACGAAGGCAAAACAATTCG
AGGGTGCGGATCAGAAATGTCTTGTGATAAAAAGGACCCCAAAAAATGTGAAGTATGCAC
AACTGGAGACAATTGCAACATTGTAAATTTGAAGAAACCAAGTCCACCACCCCTAACATG
TGTAAAATGTGATTCCACGGACAAATGTGCTATAAATCCCGAAAACGAGCAAACTGGAGA
TTGTAGCTCCGAAGGCTGCTACTCTAAAATAATGGAAGGCGGAAAAACAAAACGTGGTTG
CTTATCTGAAATACCAGAAGAGGATCGTAAAAAATGCATTCCTACAGGGGATAAACCGTG
CAAGATTTGCACTGAAAACAACTGTAACAAAGATCAATTTCCTACGGATAGAAGAAGTTG
CCACATATGCACCTCTGACGATGGAAAATGCGAAGCATCTCCCCAAAGTCCACAACTCTG
CCCCAAGTACGTCAAAGGAGATTCCTGCGTCACAGAACTAACTGACGAAGGCAAAACAAT
TCGAGGGTGCGGATCAGAAATGTCTTGTGATAAAAAGGACCCCAAAAAATGTGAAGTATG
CACAACTGGAGA
>Dg99 venom S1 protease, complete cDNA, [Dolopus genitalis]
TCAGGCACACAAAGGTAAAGATAAAGACTTTGTCAGTACTGGAGCTAATAAAAGTAGAGC
TAGCTCATTCGATTACTTCAAAACTCCATCGGACACCTTTAGAATGTTTCCGTTAGTGTT
TATAGTGGAGCTTCTGCTTTTCGCATTTAGTGATGCGGGAATACAAAGGATAGTTGGTGG
AACAGATGCAAAAGAAAAGGAGTTTCCTTATTCTGTGTCTATAAGACGGACAGAATTTGA
GGAAATGTTTGGATACGGAAATCACATCTGCGGTGGTGCTTTAATTGATAACCAAACTGT
GATCACAGCAGCGCATTGTGTTTTTGATAAATTCGGCAACTTCCTTGGACAGCCAAATTC
ATACACAATTGCTGTTGGATCTATTTACCGATCATTTAGAGAAACACATGAGGTTGTACG
AACTTCAAAAAAAATTATAGTTCATCCAGAATATTCCATGGATACTATGTACAATGATAT
TGCCCTAATTCACTTGAATGAATCGATCCCGATCGATGGCGCATATGTAAATCCTGTTCC
GTTGGCCACAAAATCATTCCCAGAGGAATCACCTTGTGTAGTTAGTGGATGGGGCCATAT
GAAGATTCCTGGATTTGAAGGAAAATTCATTGCTGAAAATATGCAAAAAGCGAATGTTTT
CATACTATCAAAATCAGATTGCGCAAAGAATTATACTAAAGAAGACTACGTTGTTTGGGA
AAAACAAATTTGCGTAGGTGTTATTGGTAAAGAAATAGACAGCTGCCAAGGTGATTCTGG
TGGACCACTTGTTTGTAATGGAGTTCTAGCTGCTCTTGTTTCAACTGGAACAGGATGCGC
TACTCCCGGCTTTCCTGGCATTTACACCGATATTCCACAGTATCTGGATTTTATTCAAAA
TGCTAAAAAAAGTTTGAAACTAGAGGAAAATAACATCCCACCTATGGCAGACGATTGCTC
AGATATGAATGAACTCTTTTAACACATTATAGACATGTTCATTATTTTAGAAGGCGTGTA
ATAAAACTGCGATATTTTTTTGCAATTATTATATATTTGAATGAAATGTTTTTATTTAAA
CATTTTTCTGTGTATGATATTTGGTAAAACAACTTCCTGTATATAAAAGCGAGAATGCTG
TGAGCGCTGTA
>Dg100 venom deaminase, complete cDNA, [Dolopus genitalis]
CTCTTCCGATCTTTTTTTTCTTGCAAAATGTTCAATAATTTATTAAACCTTCTTGTAAAA
GAGTTATATCAAAATTGAAAATCAGTGCTATTTTCGCTTCGGCGGCTATGTATAATACAT
TGGAATTTTTCGCACCCATGATGCAAATGCCCTACAGGATCAAGTTGTTGACGGTGGAGG
AATTATCCCTCTGAATAACCTTCTCTATGTACTCATCCCACCTTGTCTGCCACTTGCTGA
AAGCTATCTCTTTTTCGGCGCTGTTAAGTGAACTATAAGCAATCGAGTTGATTGCCAGCT
GCTTAAGAGTTCTCAGGTCCGAGTGGGCCGAAGCTATTCCCAGGAAGGCAATATAAAAAT
CATGAGATAGAGGGGTGGTTTCCCAGAAGGATGGGTCATCCGATGAAATAACGACGGGGT
AATTGTTCGCAAACAAAAAGGAGCAAGGATGATTCCTGTTATCGGTATTCAGTTTCAGCA
CCTGGTTCGAAATTGGATTTACTTCGATGGCGATGCCCCGCTCTTTCACCACATCCAGAA
CGGATGGATGCTTCATGATGGCGTAGCCGTGACCGATCCTTTTCGTTCCCAACAGAACGG
CATCTATCAAATTCTCGTCAGAGCTCGAACCGTACCAGTTTGTTTCCCCAGCATGGAAGA
AGAAGTTAATATTGTCGGGCAGAGCTAATAGAGTCTCAGCAAAATCGGTAAGTGGTCGGC
CCATATCCTCCTGGGCCACTAGATCGAAGCCAGCAAGAAAGTTTGGAAATTGTTTTTCCA
ACTCCACCGCCGTCTGCATGTACTCCGAAAAAGTGCTGTCGTTCACTCTACGGTTCGGTC
CGTAAATGAATTTCGATCCAATGAAGTCGGGATGCTCCTGCTTAAACTCATTAAGCGTAT
CATAGTATATCTGCGCCACATCCACCTTCGAGTATTTGTTGCCCTCCAGATCGTACAGCT
CGGGCAGAACACCTCTGAATTCCAAATATTGCACGTTGTCCTCGTACATTTCTTTGAGGG
CTCGCGAAAAGTAGTCCTTCCAAACGGGTAGGAATGTCACCAGACCATCATCAATCGTTA
TAAAGATGTTTGTAAAACGTCTCCATACATCGTTGATATCCTTGAACTCAGTCAGTGGAT
TCTCTGTATATAACGTGAAACGCTTCCGCAGCTCTCTGTCGTACAGCTGTTTGCCTATTC
GTTTCCTTTCGTTTGAAACCAAAGTCCACTGACACCTAGAGGAAGACGTAGGCTGTGTCC
TCGAAAATTTAAACGTAAGAGAATTTTCGGTTGAATTTCTGCATTCCCACAGGTAGGGAC
GGTACGTTAACGAAAGAAGATAGTCAACGCTACAGAGTGCTGTATCATGTGCATGGAGGA
TGGCGCCCTTGGGCATGTGTCTAATGAGATTGAAAAGTCTCGAGGATTTTATCTGATCCA
AAACTTCAAAAATGTGTCTCGAGGGAGCGAATTTGAATGGATTTGCGAAACCTGCTGCAA
GCTCCTCCTTCTTTGCACTCATTATAATGTCATTTGCCATAACCTCTCGATCATTTAGGG
TGATATCAGCTCCAATTCCCCTAGACTGCTCCTGCTGCAAGAATGTTTTCCTTGTCTGTA
AGTAGTCATGGTACGACGGTCTGGATGTGTCATCGGTCACAACAACATTCTCTCCTATCC
CAAAGGCTTGTATTGTGGAAATTTTGTCGTCTGCATGTAATACAGTTGCTCCATTAATTG
CAAGCACAAATGCAAATATTACAATTATACATAAGTGGCAATTCGAATCCGTCATGATGC
TGTTATTGAAGTTAAATTGCGATTTATGTTAAGGCTGCACACATTAACGCTTATAATTTA
CACAAGGAGGGCAATTATTACGTCCAGCTCAACTGGTCGGCACTACTCAAAACACCATTC
ACAACACGAATAATTAATTACAGCCCAAGACCTCCTCGACATATCTGAACGGGAGTAGGG
ATATAAATGAAGAATCTTACTGCCCGCCGGTATCTGGACATGACGCTAGAT
>U-Asilidin2-Dg101 venom protein, complete cDNA [Dolopus genitalis]
CTGACTTTTATTTGGCTCATTGACGGTTGCGCTAGAGCTAATTTTTCTCATATATAAGAT
CGGCACGGGTGCAGGCTATATAAGAGGATGGAAGCTCCGATCTAGGCATCGAAGTTTCTT
AGATCTTCTCCTAATACAACATCAAAGATGAAGCTGCTCGTAACAATTCTTATTTCAACT
CTCCTGGTTCAAGGTATTACACCGTATCCAGAGCCTTCATTTGGGGACATGATGAAGGGT
ATTGCTGAAGGAGTTGGTAAAATAGGCACAGTAATTGGAGGCATAGTATCTGGAGTAGTA
GAAGGTGCTGGTAAAATTGTTATTGGAGTGATCAATACGACGCAGGGTCTAGTCAACAAT
GTGCTAAACGCAACTGTAGCAATTGTGAGCGGAGTCGCAAAGGAAGTTGCTAACGTTACA
GGAGGTATTCTCCAACGTGTCGCTGATTTAAGCCAGGCTACAGAAGATGCCTTCAGAAGA
ATGATTAGAATTGGTGATGGAAAAATCAAGGATGCTGCCGTTGCTATTAAGGAAAGAGTT
GGAGAAATTAACGGCAAAGTTAAAGATATGATGGGTGAAGTGGATAAGAAGTTCGAAGAA
GGTATGAAAATAGTGAATGCATCGATCGAAGAAAGTAGTGCTAAACTCACTGATATGGTT
AATGAGATTAAGGAGAAGTACAAAGATGCCAAAGATTTGTCCAAGGAAGATAGCGAGAAG
ATCGAACAACTCTTGAAAGATTTTGTTACAAGCAGCAGCCAAAATCTGTCTGAATGTGCC
AAGGAAATTGTAGAGCCAATGAAGAGCTTGCATGAAGAAGCCCAAACTGCCATTAACAAC
ATTCTTCCAGTCGTTGAAGAAGCTATTAAAAACTTGAATCAATGCCTCAAGGATAACAGA
TTTAAGCCAACCAAAATCGTTGAATGTGCTAAGGAAGCTCAGAGCAATCTGCCAACTATA
GAACACATGGAAGAATTTGCCAAGAAATTGAAGGCTGAGATTGATAACTTCAAACTTGAC
GACATCCTTGACATGTCCTGCATAGAGGAGAATCTTAATCGCATCAAGACACGAAAGGAA
GAGTTAGAAAAGGAAATCGCTAAAATCGTAGATAAAAAAGAATAAGATATTTTATTAGAA
CTTTTAAGACGTCTATTAGCTCCTTGTAGTTTTGTGATTTTCTCGAAAATTTTTTTTGTA
ATATTTATAAATATTTTTCGTTAAAATAAAAGCCAAATGTAGCTAAGAATTGATTGGATT
TAATTGAGCCATTCCCAAAACTCT
>Dg102 venom S1 protease, incomplete cDNA, [Dolopus genitalis]
TTTTTTTTTACTGTTCAATGTTTTCTTCGGTTTTTTATTTTAAAATTAGAATTGTATGTA
CTATAGGTACTTACATAACTAATCAATTAATCAATTTTAACTTGTGCACTATTATATTTT
TGCTTTTATATCTGTGTATTGTACATTTTAAGGCTAGGTCTTTGTACTAATTGTTTTTTG
AATAGATACAAATTTCAAGAATAAGATGTTAGTACATCACAAGAATATACTTCCAAAGTT
TTAATGCGATATTCAAGTCTATTAAATACATTTTTTCTGTGAATTAAAGTAGAGGAGAAA
AATAATACTACGTTTAAAGTGACTGTGACTATATTTAGTAGAAAAATAGGAATTCCCCGA
ATAAAGAATAACTTTAAAGATCCTTGAGCGGAGATAACATCGCATAATGCTAACGAAAAT
TAGATCGATCATTAAGCGCTTTACTTAAAAGTATCTGTATTCTAGACTGCATAAAGTTCA
AATTGTGGCATTATATTACTTCTAGCTTGTTAAATAAAGGGTACGCTTCTATTTTACCAA
CAATCAATAGTACTTTCGATGTCATGATTGGGAAGTAATTCAAAACTATCGTTGATAACA
TCGATGAAAAGCTAATTAAAGAGGAGTGTCGCAGGTCCTTAATAACCAAAGAGGCTCGTA
AAGCTCGAGAGATATTAAATTTTAGAGGGAAATTAGTCAGGAAGTTGATGACTCTGGCAT
CGCAGACTATAGTTTTAAGTTTTTTCCTACCCAGTTTTCATTAGGGTCTGCTTCATGTAC
ATATGTAATTAAAGTACTAATTTTCAATATAAGTAAGGGCAGATCGTGGAAAGTATATTT
ATACATATAAGGAACTTATTTCATTCTTATAAATTAATGTATACAAAGTAAGTAATTTGA
AAACTGGCTGCTTTACTATATTCATATACATACATTTGTAGTTTAAAGTTTTGTAATTTC
TCTGATCCATTTCCTTACAGTGGTTACGTTCGTGAATACACCTGGAGAATTTGGTCGGCC
ACAACCATAGCCCCAAGATACGATGCCAATCAGCTTTCCTTCCGACACTAGGGGCCCTCC
TGAATCAGATTGGCAAGTATCTTTTCCACCTTCAGGGAATCCAGCACATATCATCCTATC
TGAAGCTTCCATTATCAGCTTGCATTCATCGGGCTCCCAGATTGGTAGTTGAACAAACAT
AAGTGTTCTAGGAAGGAGGTAATTGGTTTCTTCTTGTTGACCCCAGCCACTAGTAATGGC
ACTCGTAGTAGTTATAGCATCATTTTCCTCAGGCAAACTTACAGCTTTCACTTCATCGTT
GAATTCCAGGGGAGTTTTCAGTTCTAACACTGAGACGTCGTAGTCGTATGTGTTGTCATC
GTATAGTGGATGATTGTAGTACTTTTTGACCTCACGCAGCTGACCACCGAGCTCCCTATT
CAGAGTACCAGCACGTACTCCTATCATTTCGGCATGCCTATTTACTGTACAGTGCGCAGC
AGTTAACACTAAATTTGGTGAAATAATTGAGCCGCCACATTTGTGCATATCACTATATTC
GAATGAAATTTGATAAGGAAATTGACCTGGACTAGCGATATCCCCTCCAGTTATATAAAA
TGTTGGTAAATCCACCTCCGAACTGAATACTGCAGAGAATAACAACGCGAATAACAACGG
GAAGTACA
>Dg103 venom ferritin, complete cDNA, [Dolopus genitalis]
TTTTTAAGTGTTCACACGTTTTATTTAACTCTTC
AGTAAACCTATGAGCACGTACAAAATGGTAATATAGTAAATTATAAGAGGAGTTGTTTAA
CTGACCTCACACTACACTAAAGAAAAGGAGACGAATCACAGACCTACAACAAAAGCGAAT
GTTCTTGTTTTCCGAAAACTTTATTTTTACCAATGAAAATTTGAAATCTCTGAATGTAAT
AATCAATAACTAGCAATAATTGAACTGCAGTGTGCACAGCGCTCAGCGGACCTATTCCAA
TAGGGTCTTGTCGAACAGGAATTCTCCGATCTCTCCATGATGTGTCATCATCTTCTTTAG
AGTGGACAGCTTTCCAGCAAGCTCGCGCTCGCCCTTGTATTGTTCCTCCAGATACACACC
AGTGAGATAATCCACCAGATGATAGTCGTTGTTGCTACCCTTGGAGTCCTTCTTCTTTTC
CGCCTCGCAGACGCCAATGACGGCTTTAATACTTTCAGTCACATTTGTCTCAAGTTCAAG
CGCATCAGTGAGCGACTCAACTGCGGTCTTCCATTCGAATTTCTCGATCGTGGGTATTTT
GATGAGATCGGTTACTTCGTTAGTGAGCTGTCCGCGCATTGTGAGGTAGTCGATCAGAAC
TGTGGCATGTTGTCGTTCTTCTCTTGCAGCTTTGAAGTAGTGTTCAGCAAAACCTGGCCT
ATTTACGGTATCTTGTGCAAAGTGGGCAGCCATTGCAAGATATTGGAAAGATGCAAAGAC
TTCCCTTTGGATTTGATTTCGTACGGCATTAATGCATTTTTCTGTCATATCTATCCATCT
TTCAGGAATATCTACCGCTGGTACCGTACATTGTAAATTGGCAAACGCGGTCCCAAAAAT
TAGCGCTAGGGTGAAGGTTTCCACGAATAATTTCATGCTGGAGGAGTTTGTACACTGGTC
ACAATTCACCAAAAACAAAAGTGGCTCTACCGTACCACAGAATATTGAATTTATTTGTTC
GCAGGTGGCTACTTTGACTTCAACTTTAAGAAGCTTGTTTTATTCCGGGTGATTTTACTT
TCAAGTGAAATGAACCGCCCTAGTCGGATAAATGGCACGCAATGATTTATGAAGTCCACC
TTTACACTCACTGGTATAGAAGGCGACCGACGTTTAAGATTTCGAGTGCTTTGTTCTGCG
AGAGTCGTTGCAAGCTAAATACCGTTGTGTTATCACTAAATAGCACTTTATGTATGAGAG
CAATTTAATCAGCAATTGATAGAAAGCGGATTATCTAGAAAAGTCCCCAATAGTCGATTT
CCCGTGTTCACACGTCTCAGAACCAGATAAAAACGTCTGCCATTTAAACATATGGCGGAC
>U-Asilidin2-Dg104 venom protein, incomplete cDNA [Dolopus genitalis]
TTAAGGGAGTTCCTGATTAACGATGAAGATTCTAGCGACGATTTTTGTAAGTTTGCTACT
TTGTCAAGCAGCAACCCCTATGCCAATTTTTGGATCGATCATTGGTTCGATTACAGGGGG
TATAACCAAAGTTGTGGATAAAACGGCAGATATCATATCCGGGACTGTAAATAAAGTTGG
TAGTGTTACAAATGGAATTGTTGGAAAAATCTCAGATGTTACGAAAGGTGCAATAAATGT
AGGGGTAGATTTTGTAAATAAAGTAGCCGGCGGGATGGCATCTATAACAGGCGCTACCGC
CGGGAAATTTGCTAATATTACAGCATCAATAGAAAATTCTATTAAAAATGCTATGGGTAT
TGGAGGAAATACTTTTAAAAAAATCAGTGAAGAGGTACAAAAAAGGATGAATTCTGTGCG
TGATAAGGTCACAAGCGCTATGAAGGAAGCAGAAGATAAATATAACGAGGGTGTAGCCAA
GCTGAATGATACAATGTTGCAAAATACTAAAAAGATTGAAGAAATTGCTTCTGAGATTCG
TAATAAATACAAAGATGTCACCGAAGATAGTAAGAAGAAAATCGATGATTTAATTAATGA
ATTTGTTTACAATAGTATCAATGAGTGCCAACAGTGTGCAAAGGAAATTTTGGTGCCAAT
ACAGGGCATGTTTAATAACACACTTGATGCTATTAACCAAATTTTACCAGCTATTGAAGG
TGTTGCTGTTTCGATGGAAGAGTGTATGAAACAGAAATCAATTTCTCAAACAAAGTTGAT
TAAATGCGCTATGGATGCGAAGAAGAAAATACCATCACTGGGAACTATGGATGAATTCGT
TTCAAATTTGAAAAAGGAGCTAGATAAATATAAATTTGATGATTTAGGAAAGACCTGCAT
GGGTCCAACTTTAGAAAAAATAATGAAGCATAAGGAGGATTTGGAGAAGAAAATTGAAGA
AATTGTTAGTAAGGAGG
>Dg105 venom transferrin, complete cDNA, [Dolopus genitalis]
CGATCTTTTTTTTGCTCTCAGAACAAAATTTATTGAACAGTCTGTGTTAATTTTAATTAA
TTAATTACACTTTGCAATGTAAAGTGGAAAATGATTTCTCATCAATTTCATTCCTTGGTT
TGAATTCAGTGACGAATGCTACTGCCTCATCATTAAAGAGGACGTTAGAGTATCCTTGTT
TAAATTCTCCGAACATTTCGAAGACATCCTCATTTTTGCCATGGGGACGGAATCTGTCTG
ATAGGGAAATAAAGGCATGGACTAGGTTACCCTTGTCTTGATCGCTAAGGTCATCCCGAA
CAAAAGCGGCATTGGGAAGGGCTGCTTCAACGTTGCAAGTTTTGTACTCTGATACCGGTT
TTGCCGTTAAGTCCAGGCACACCAGCTGCTTATTGCTGTGCTTGCTCAAATCTTTCGAGT
TCACAATTTCAATGTCTCCACTGTCCGCAGAATCTTGGCAAGTTTCCTTTCCGCGCTTCG
AGTTCAGAAGGTATGCCGCGTAACGAGCGCGTTTGTTATTTTTGTCGTATTTCAATGGTG
TTTTTGCCAGAACTTCATGACTGGCGTTTGAATCAGCAATAGCAACATACACGTTGTCGT
CTCCGAAAGATTCGTAAATGAGTGGCTTAAGATGACCATCATGTCCTTTTTGGTATTCTT
CGGCGTGAAGGACAACAACGTCGGCGTTCTTTTCTTTGATGGCTTTAATACATTCATCCT
TGGAGTGCACTACACATTGGAATTCTGGACGAATGTCACGTGAATAGGCAGCCTGGCGCA
GAGTATTGCACTTTTCCAATTCAATATCGTTTGTAATGCAGAAACGAACCTTCTCAGCCA
TACTTCCGTCCCTCTCGATTACATCTTTGTAGCCAGCACGTTCCAAGTATTCTTTTGGCA
TGATTGTTTCCTTTTTCTCATGCAAAATAAGATCAGGCTTAATCAAAAGATGTTCAGCAG
CAGACTTCTCAACAGCACGTCCATTATGGAAGAAAGTATCAAGACGATTCTGAAGAGTTT
TTAAATTTTCTTGACCCTTTACAGTATCAGCGTTTGTCATATATCCTTGCCATGGCCGCT
GAGCCCAGGAACAAACAGGGCCAGTAAGTGGACGACGAGTTCCATCTTCGCACAAATATT
CAAAATCTTCTGGTTTTGTGCTTTCAGGTTTGTCACCAATCATACCGAAGTATTTCTTGA
CAAAGCTAGTCTTAGTGAATGCAACATCTCCTTCACCTTGATCCAAACACCTGATGGCAC
CATCATATCCAGAGAACTTGTCTGGGTAGTTACATTGTTCTGGCTTCTCGCAGAGTGCAC
ACAAGTTAGAGTACTTCTTTTTAAGTTCTTTGTCAACCTCTGGATATGGTGAATAGGTTC
CAACTAAGCAGGATTTTGAGAAGAATTGTGAGAGGGCCTTCAGTTCTCTTTCGGTGGGTG
CTAGATGGGGATCAAGTTCAACCTTCAAAATTCCGGAGTTCTTTAGCTTGGTAATTGGAA
TTTTGTAGCCGACGTTCCTTCCAAAACCGGTATGACAAGATTTCATACCCTTCAAATCTT
CCAAGCTTTTAACTGGAGATGATTTCTTCACAAGAATTATACCCTCATATCGGAATTGAG
CGTCTTTTTCGACATCTGTGCGAATTTCAGAAATAACGTGGAAATCTTCGTTATTCATAT
GGTAAGCGACATACATATCCTCAGGATCGACTGCAATAACATCAGCCTCACGTTTGTTGA
CCTTTTCAAGGCATTCCATTCGATCGCGTGCGGGCACACATTCCATCAAGATCCCAGCAT
TTGAGGGCTCCTCCAGGACCTTAAGGCAATCATTGTAGTAGATATGAGGAATGCACATCT
TATAGATCTTCTTGGGTTCATCGGCAATAGCCAGCCCCAAAAGGCACAGAAACGTTAAAA
CTTTCACTGATCGAGACATCTTTTGCACAGAACTGTTGGCCTATCTCCACTCCACCAACT
CTCAATTTACATTGATCTGGTGGCTAACCGGCTTTTGCTTATATAGTCTTGGGCAACTGC
TTAGAATCACAATTTTCTCGAGAGCAAATAGATGTATTTTTTCGCTAAACCGATAAGGAG
GAGCAGTGTCAGCC
>Dg106 venom phosphatase, complete cDNA, [Dolopus genitalis]
TCAGTATATAAGCAAATTTAGAAAGAGGTGGAAGTTAATTTGTGCTAGCTACAAAAGGCA
TAATTGATCTAATTAAATTTATAATAAACTTTAAAACGTATATTCAAATAAAAATTATAA
AATGTGGAAGTTTATTAAAAAAGACTCGTTCCTGGCATTCTGTCTAATAATAGGCGCCAT
AAACATGACCCAAGGAAATTGCAAAACGATACCATCAAAAAAGGTTGCTCCAGTTGTTGA
AACAGCTGAAGATATTCAAAACGCCCTTTCTGGGTATATTGCAAACAGCAACAAAATAGC
CGTTATTTTGGATTATGATGGAACTTTAGCTCAACTTGAAACTCGACCAGGAGAGAAAAG
TATGTCGAAAGAAGTTGCAGACGTTTTACAGCGACTAGCTGCAAATACTCGTGTATTTTT
GAGCATTATATCAGGCAGAGGTCTTTCTGACATCAAAGACAAAGTGAAAATATCTAATAT
AACATATGGTGGTAACCACGGCATAGAAATTGAGAATCCTGATGGCACTAGATCTGATTT
TGAGCTTCCTACTGCTGTTAAAGAAGCTTATTCAAAAATGCTTGCAGAATTACAAGAAAA
GGTTGCTAATCATGGTGCTTGGGTAGAAGATAAGAAAGCATCGTTAACATTTCATTATAG
CGAAACTCCAACTGATTTTATTGTCGCTTTAAGAGATGAAGCCATTAGAATTATTGAATC
GCATGGATTCCGTGCTGAAAAGGCGCATTTTGCTGTTGAAGGAAAACCTCCAGTAAATTG
GAATAAAGGTGAAGCAGCAAAATTTATCCTTCAAAAGAATTTTGGAAATAATTGGAGAAA
TAGTGTTAAAATTACCTACATCGGAGATGATACAACTGATGAGGATGCAATGAAGGCCTT
ACAAGGTTCTGGAAGAACTTTTCGAATTAATGCAGATCCTTCGTTCGAAACGTATGCTGA
TTTCAGATTGCCCAACTTGGATAAAACCCCACTTGTGCTGAAATATATAGCAGACTATTA
TTCTCAATAATCCAATTGATTGTTAGTAAATAAAGAAAATGCATGTACGATGATGCAATA
AAAATCAATTTGCACTTTTTAAA
>Dg107 venom histidine phosphatase, complete cDNA, [Dolopus genitalis]
CAAATATTTGAGAAATTAATTAAAATTATGATCACACTAGCATCTTTTTAGGTTTTTTTT
AGCTTTTTAAAAAGATTGCACTTAATACAAATTTTAAAAGTTAAACAGTAATAATTTATT
TAAACATTTTCACACAATTTGTCGTAATCATCAATTAGTAAATCATTTACAGCTTCACCA
AACTTAGTCAATGAGCATGGACTACTACAACTGGGTAAATGCAACTCTTTAGGTTCAACG
ATTGCACTGTTCGAGTAGTAGACGATCTTAACTTCCAAATCATTCTCCAATGCCTTATTT
GTATGCAGTTCAAATACTAACATAGCTGCGTAATCTGGCAGACGAGCAGCTTGGTCAAGG
ATATCTAAGGCATTCAAAATTCCAATTATTGTGGAATCATGGGAAGCATATAGGAACATT
TTTCTCTCCGGGCTTAAGGTTTTTGCCTGTTTGCTAACCATTTTCTTATAGACTTCTGTA
ATAAAGGCTCCACCCTTGACTTTTTTCATATAGGGTGTTTCTGTATAAACCGAATAAGTT
CTTTCTGCAAATGGGCGCATCTTTTCAGGAAATATTTCCTTCGCCCACTCAGGTAAATTT
AATCCGTTGTCTTTATAAATTTTTAGAGTGTCGTAGAATTCCCCGATATCCGTATATTTG
ATGTTTTTCCTACCTGACTGCTCCGCAAGCTTAAAGACATCTTCGTTTTCCTGTTCTAAT
TTCATCAAATCAGCTGGGGCGTTTACAAGAAGGTCTTCGTATAATTTATCGTACTTTTTA
CAAGGGCGATATTGCGATAATAGTTCATCGTCGTATTGAGGAATGGTGGTGATGGGAATG
GGTTGCCATTTAATGGGTAGGGGATTTGAATTAGGAGGCATAAAACCCGCCAGTAAACTT
AGACCGCTCATAATACAACGTTCAGAATAGCTACTTTTAACAAGCATGTTGTCTTGACTA
TATCTTCCATCTACAGGTAATAGGTGACCATACCTATGCTTCAAGTTCCGCCCCAAGTTG
TAAAGTTGACCAACTCCTTTATCAGAAAGGCTACCAAAACCTCCAGGCCATTTATAATTT
AGGTAAGGGTCGTTGGGCCAAAAGTAGATCGGTGATCTATCTCCATGCCTAAACATAGAG
AAAATCGCTTGAATGGTACTCCCATCAGTTTTGTCTATACTTGCGCCTAATGCCATATGA
AATTCAGCAAGGGTGCAACATAACACGAAGAGGAAAGTAAAATAAAACATCTTGCAGTAC
TTGCTGACTATAAATAAGTTTGCGGAAAACAGCTGAGCAAATTTAAATCACCCGACAGAT
GATTTTACTAATGTTCGCACAGCCTTTATCGTTTTGATAATTTCTAATCTTTTTTTTAAA
ATCTACTCTAAATTTAGTCGAGATTGTGCTAATTTGATTAGATGTTTATTGAGTGATTTT
GCGGCGAAAGCGCTTGATGTTCA
>Dg108 venom PGRP domain protein, complete cDNA, [Dolopus genitalis]
TTTTTTTTGAACTATTTGAAAAATATATTTAAATTAGTTTTCATACACTTACTAACAGAC
TTTTGCTGATGTAGGCATAAAAAAGTATATTACATTTTAATTTTTATGCTAATTATCAAG
TGGAATCAATAATTTTAGCAATACAACTTTCAATTAAGAAGAATCAATAAGTAACTTCAC
CTTGAACATATTCACACTTTTATCAAATTCTTGTTTCCCCTTCTAAACTTTTGAGAAGTT
TTTAACTTAAGATTCTTCTATTTGATTCGACCAATGTGGCCACAACTTAATAATTTTATA
GAGCTCTTCTCCAGGACTTTCTGAAGCAATCAATTGCCTGTGGCCATACAATTTGTAGTC
AGTGGACAATTTTCCCAATCGTACTCCCTCTGCAATAATCATTTGTGCAGCTCTCAGTTG
CTTTGTCGATGGTGCAATCTTTGTAAATGTCCCAACAAAGGCAATGCCAATGGAGCCCCT
ATTGAATCCATTGGTATGAACACCAACTTTGTCCCATCCTCTTCCTTCATAGACTAATCC
ATCGCCGCCCACGAGAAAATTATAGGCGATATCATCCCAATTTCGAGATTCCATGTGAAA
TGTTTGAATCAAACGGATGCGAAAAGTGCACATTGCTTGAGTGTCGCAACCCTCAGTTGC
AGTATGTGCAATGATAACTTTCGTTGCTGGAAGTTGCATCGGTTCTAGCTCCTTGCTTGG
AGGCTGTGCGATCCACTCATCGCGACTTACTAATCTTAAGATCTCACCGCCTCTAGCGAG
TGTGTCATCATGCCCTGAATTTAGTTGAATAAAAATAGCAAATAATAAATATTTTATTAA
TTGAGCACGCATCTTTTTGTTAAAAATTGAAAAATAGTTGCTTTGCACTGTCTTAATTAA
CTTCTGAACTACTTTT
>Dg109 venom JHBP domain protein, complete cDNA, [Dolopus genitalis]
AGCATGTTCACACGTCTTAACGTTCTCCGAAATGAAGTTACGTTTTACACTATTACTGTG
CTGTTTTGTTGCGGCTGTCGCACTAGCTCAGGACTTTCCTGATTCAGGCATTTCAGAAGA
GGAAAAATCCTTCCTTGGACTTAATGATCAACTTGCGAAAGCTTTGGAAAATTTGAAAAA
GCAAATGCCATGTGGTTTTCCCGACCATGGAATCCCTCCATTGGCACCTTTCAAGAGGCC
TTATACTGAAATCCAGTATAATCATGCTCTCTTCAGCATTCTTGCCAATTTCTTTGACCT
GCGAGTGGATGGCCTCAATGACTACAGAACAAATGCAGTAACGATGAGTATACTCACAAT
GAAGGGTACCTTCGATCTTAACTTTAACATGATCGCCGCAAAGGGCCAGTATAAAATGAA
TTTCTTCCCCATTAATTTGATAAGAATCAAAGGAGAAGGAGACTTGGATTTCAAATTAAA
GGATTTAAGGGTCAAGGGAGACTTTCAATTGGGCATTAAGGGCAAGGGTACAACTTTGAA
ATCATTTAACATTGGTGTGGTACTTGGTGATGTCAATTCGAATATAAGCAATCTACTTGG
TGGCGGATTGGCTGGAAGACTTGCAAACAGAGCAATTGAGAATTTTGTGAAGTTTTTCAT
TAAAACACAGCACCGTTTTGTTAGTGACACCCTTCGTAAGAAGATAGTTACTATTGTTAA
TGACAAATTGCAAAATTACACTGTTAAGGATCTTTTGGATATTATTGCTGCATCACAGAA
ACCTCCAACATGTGTGCCTCCACCGGATAATGAAATAAATCTTCTTTTAAAATTGTTACA
ACTTACTGAATTACATTAAAATAAAAATTGATTGATATTATTATATTAAAAAAA
>Dg110 venom serpin, complete cDNA, [Dolopus genitalis]
CCGATATTGTGACCATTCCCGCGAACTTTCTTGTGATCGATAAATTCGCGAGTTCTTTTG
TGAAGTTTTCAAGTGTGTGCTATTTCGACATTTCGCCAATATGCGGCTAATCTCATCATT
ACTACTCGTAGCGGTCGCAGTGTTGTCCCCAGTAACAATGGCAGATTTTGCAGCAAAGAG
CGGTGAATTCGCGGCAGACCTTTACACCAAAGTGATTGATGGGAAAGACGGTGAAAATGT
GATTATTTCACCATTCTCCGTCCAAACCTGTGTGGGTCTAGCCTACGCTGGTGCTGGGGG
TGTAACTGCAGAGGAAATGGCTAAGGGATTGCGCTTGACCTCTAACGATCGAGATGAGGT
AGCTAAGTCTTTTGGGCAGGTACTGGACTCGTACAGCACTAATCCTCTACTGAAAATCGC
CAATAAAGTGTACATCAAGACTGGCTACACTCTAAAACCGCAATTCAATGAAATTGCTAC
AAAGAACTTCCACTCGGAAGCAGAGAACATTAACTTCGCCCAGAAACAGGAGTCTGCTGA
CAAAATTAACTCATGGGTGGAGGGTAAGACTAATAACAAAATCAAGGATTTGATCAGTGC
AGACAGTCTGTCGGACGACACACGATGCGTTTTGGTTAACGCTATCTATTTCAAGGGCTT
CTGGGATCGACAGTTCGAAAAGGAGCAGACCCAAAAGGAAGACTTTTGGATTAGCGAAAC
CGAGAACGTCAAAGTGGACATGATGAACATGAACCATAAATTCAAGTACGGTGAATTCGC
AGATCTGGACGCTTCTGCTGTCGAATTGCCCTACAAAGACTCTGACTTGTCCATGCTGAT
TATCTTGCCTAACACCAAGACCGGTCTGAAAGCGCTTGAGTCAAAATTCAGTACCATAAA
TATTGCTGAAATGTCCAAAAATATGTACAAATCTGAAGTCAATCTCAAACTACCTCGCTT
CAAGATCGAATTCTCCATGAAGTTGAATGAGCCGCTTAAAAAGATGGGTATGACTTCCAT
GTTCAGTGGTGCTGATTTCAGTAATCTGCTGGAACAACCTGAACCACTAAAAGTTTCTGA
AGTGGTTCATAAAGCATTTATTGAAGTGAATGAAGAAGGTGCCGAAGCTGCCGCTGCAAC
AGGACTAGGCGTCATGCTGCGATCAAGACCATTGCCAAGACAGCTTGCGTACTTCTATGC
TGACCATCCTTTCATCTTCTTCCTTAAATCGCCTACGGAAATATTATTCGCTGGTCGATA
TCTTAAACCGCAATAGATCCTATTAACATATTATTTTTCTGATAACCTATTTTTAATCAA
ATGTTCAAATGTTTAAAGGGTTTCAATAAAATATTTTACTAAAAATTGTAAAAAAA
>Dg111 venom S1 protease, complete cDNA, [Dolopus genitalis]
TTTTTTTCATTTAATGATTTATTAAATTTAAAATTCTTCAAAATTTGATATAGTATCGTC
TATCCATTCCCGTAACATAGCGACGTGTGTATAAACTCCAGGTGAATTTGGTCGTGCACA
TTCATTTCTCCATGTAATAATGCCGACCAATTCTCCCTTAAAAGTCATTGGGCCACCAGA
ATCCGCAGTGCAAGCATCGATTCTACCCTCAGGGTATCCAGCGCAAATCATTCTATCGGT
GAATCCAGCAATCTTGGTCTTGCAGTAATCCCTATCCTCAATAGGTACTTGCGCAAATCT
CAGGTACGGGGTGAAATCTTCGTTTTCCCTTTTACTTCCCCAACCACTGATGGTTGCCAT
CGCTCCTGTGGGTTGCTTTTGGCCCCTAGCTGGGAGCTTAATGGGTTGTACACCATCTTC
AAAAACTAGAGGTTTTTCAACCCGAAGTAAAGCGATATCATAATCCAATGTTTTAGGATT
AAAATTTGGATGTTTTATGAACGCTTGCGCTTTGACGGTCTGACCATTTCCCTCCTTATA
CGTAGTTCCTACTCGGACTTGTATAAAACTCACTCTCTTAAACGAATCATGCTTGCAATT
AGCGGCTGTGATAACCACAGTTGGAGTTAAAATGGCTCCTCCACAGAAAAATCGAAACAA
ATATTCCAGAGAAACTTGATAAGGGAATTGATTGTTTTTTGCGAAACTTCCTCCAACAAT
ACGAGGCTGTAGATGCCCTAAAGCCAATCCGAGGACGGTTAAACAGCACACGACACTTAC
GAGAAGTCGAACCATTTT
>Dg112 venom dehydrogenase, complete cDNA, [Dolopus genitalis]
CGTCAGACCATCGGCAACTTTATCATTCTCGCAGTCTCTTTTAACCTTCTGGAGGTCGGC
AGAGTTTCCGCAGTAATAGGAGTTTCTGTACATTATTTTATATTATAAATAATTACCTAA
GAAAAATGTTGAGCACAGTGTCAAGAAGAATTGCGGTTCAAGCTGCTAGGAATTTTTCCA
CATCAAAGAAGAACAATTTCAAAGTTGCCGTTTGCGGAGCGTCTGGTGGTATCGGACAGC
CCCTTTCATTGCTCCTTAAGAATTGTAATCTTGTTAAGCAGCTTTCTTTGTATGATATCG
TACATACTCCCGGAGTCGCTGCCGATCTCTCCCACATTGACACAGACAGTCTAGTATCTG
GATATATGGGCGAAGATCAACTCGAGGCTGCCTTAAAGAATGCCGATGTAGTCGTTATCC
CGGCTGGAGTGCCTAGAAAGCCCGGCATGACACGAGACGATCTCTTTAATGTGAATGCCG
GAATAGTCAAAGCAATTGCCGAAAAAATCTCAAAAGCTTGTCCAAAAGCTTGTGTAGCAA
TTATCACAAATCCAGTCAACACTTGTGTACCGATTGCCGGCGAAGTTATGAAGAAGAACG
GTACCTTCAATCCCAACAAGCTGTTTGGTGTCTCAACCTTAGATATTGTTCGTGCTAGGA
CTTTCATTGGAAATGCTTTGAAAGTAGATCCACAAGATGTTGAAATACCTGTGATTGGTG
GGCATTCTGGTGTAACGATCCTTCCACTCCTTTCACAATCAACTCCCAAATACAAAGGAA
GTCAGGACGATATTGAAAAGTTGACGAAGAGGATTCAAGAGGCTGGTACAGAAGTTGTAA
AGGCAAAGGCTGGAGCTGGATCTGCCACACTATCCATGGCGTATGCCGGTGCCCGGTTTA
CAATATCCTTACTCAGGGGGCTTTCTGGAGAAAAAGTTACGGAATGCTCATATGTTAAAT
CTGATGTTACCGAAGCTGAGTACTTCTCAACACCACTGGTTCTTGGTAAACAAGGTATCG
AGAAAAATTGTGGATTGCCAAAAATGAATGACTATGAAAAGAAACTACTGGAAATTGCTG
TACCCGAAATAAAGAAAAATATCCAAAAGGGTGTAGAATTTGCTAAGAAGTCTTAAAAGT
TATTATTTAAACCAGATGTAACTTTTAAAATTAAAAAAAAAAAACAATAACAAAAAATTA
ATGCACTTAATTCATTTGTACAAGTTGATTAACTTAAATTTTTATCGTTACTGTGTAAGA
AACGAACAATGATTTGAGCTATAAGACAACAATAAACAATAAGCGGAAAAAA
>U-Asilidin3-Dg113 venom protein, complete cDNA [Dolopus genitalis]
TGGTAGTGTTAAAACTGAACTGAGAAAATGAGGGCCCTTTTTGTGTTACTATTAGTTGCC
GTTTGTGCTACAGCAACATTTGCAAGAGCTGTGGAAGAATCTGAAATTATTCCAACCGAA
TTAATTCAGGAGGAAGAATTTGATGTTGAAGAAACTCCTTATGACGTGGAAGAATTATTA
GATGACTTCATTATTGAGGAATTAGCCCCAGAAGAAGATTTACAAGAGGATGAAGATGAA
GGAGATAATGAAGAATATAAAATTCGAATTAGCAAGGCTTGGTTTAAAAGATTGTTGAAC
AGGCTTAAGGGTAAAATTGTCAATTTATACAAGAAAGCATGTGAAAGGAAGCAGGGTCAT
GATGTTTGCAAGAAATGGGCTAGGGAGAACATCAATAAGAAGAATCTAGACAAATTCTGG
CGTGAAGTTAAGCCTTTAATCAAGGATTACTGCAGCGCTTCACCTCATCCTCTTTGTATT
GCTGTGAGGATTCTTATGTAGATTTAAAATAAGTGCATTTTAAATATTTGTTAAAATGAT
AATAACATTTTTTTGCTGAGAACATTAAAAAAAAAGA
>Dg114 venom lipase, complete cDNA, [Dolopus genitalis]
TTTTAACTTTATAAATACCTTTTTATTTAATCTATCTGAGTATCTAGAGCGGTTATATCC
TTTCCCCTTTCAAAAATCCACTTTTCCCAAAAAAATACAATCATTCTACACGCTATCTTA
ATTTATACTAGCTGTTTTTTCTGGTCAAAATTTTATAATCTATTAAAAAATTCTGATTCT
TCATCAGATTTTATTTTTACGAGATTAAAAACATACAATCCGTAATTAAGGTCCTCCTTT
ACCAAATGGTGATTCAGAATTGGTTGGTACATAGTAAACACCCTTAGGATAGTTCTGCTG
AGCAGGTTCTCCACCCATTCGAATCGATCTGTCCATTAAAACGCACGAATGTTGTAGAAA
TCCAAAATAGTCTAGGCAATCGAAAGGTATGAATGAATTATTCGGGTACAAAGATTCTCC
ATAAAGTAGGTATGATCGCTTATGGGCGCATTTACCCGTTGCATCAAAACCACATCCTGG
CTGATTTGTTCCCCAATTCGGATAGAAAGAAGCATGACCCAGGGGCTCCATAAATCCAAG
ATAACCGGCGCTGGTATGAATGGTTTGGACATACTCAGCATCATCCGGAGTCAATCTATC
ATCGGTGACTTTGTATGAAAATAGTGGAAAAGCTGGGTCTAATCCAATAATGATGTGAAC
CCTTCCTCGCCGAACCTTTTTAGCAGCCAATCCGCTTGCGTGAGCACCTAAGCTGTGACC
AATAAGAGTAAGATCTTTAAACTTCATTTTTCCGAACAAATTCAAGAAGTCGATGAAATC
GGCTAGTTGGATAGCAACATCAGGAACCTTATATCGTGCAGAAAGATAATTAATGGTCTT
AGCTCCTGCACTCCAGTCGACGATAAATACATTACAGTCGCAATTATCCAAAATTGCTTT
ACGTAGGATTAAGTTCAATTTCGATCCTGCGTAATTCATCCAACCGTGAGTAATAATCCT
GGTGGGTCTTTTGGGATCAAATTTGGATTCCATCAGCGTAAGAGAACTATTCTCCCTAAC
GAATTGTGGCACTTCGGGATTCAATCTGGTGTGGAGTTGGAAGGTTATAGGCATTTTCAA
CAGTGGTTGTGGCATATTTTTGTATTCCTCTTCAGTTTGTTTTATGTTAACTAGCTGAAA
AAAGCCATCTACCTGCGGAACTAGCGACCATTCATCTTTGTCCAAGAAATCTCCATATCG
TTCAAATTCCTCGAGACCCGAATTTACGATATCTGATAAATCATCGTCGTCCCAAATATC
CCCATATTTTAACAAATCCTCTCTGCTTGGGTAACCGAAGCAGAAAGTTACACCGACTAC
TACAAAAACTGCGACCGTGAATTTCATATTTGAAATTAT
>U-Asilidin2-Dg115 venom protein, complete cDNA [Dolopus genitalis]
TCTATCAAAAATATTGTTTTTACTATCTAGTTTACACGAGTAGAAAGGTTATTTCCATTC
TGACGGAATTCTAATCTCAAGGAAAAGATAACATCAAAAATCATTATCACGGCCGGTGTA
AGCACTAATTGTAAAGAAATAAAGCACTTCCGTTTAATTTTGTTATCGTTAGCAGCAGCA
CGCTCCAACGCCATTCGGAAGAAGATATCATACTACAAGGTTAAGCTACAGGTCAACAAC
GTCTTGTAAATTTGTAGACAAAACATTTACTTTTCTTTGAAATCAGGTTGTGTCTGTAAA
AGCTAAAGTAGTACGTGAGCACACTCTGATTCACGGAATAAAGTAAGGCGACTGAAATTA
GTTTTTTTTTAATTATCTAGGCTGACGTTTGACCTAGAACCTGTTTAGAAGCAAGTGACT
TTTAACAAATAGAATTTCATTTTGAATCAAAAGTTTAACTTTAATTTTTTTAGCTTAAGC
CTAATAAGACATTATTCTGTTGTTAAAGTCCTCTAATTTGTTTGAAGCTATGCATTGTTC
AATGCCCTTCACAGCTCCAATGATTTGCTTTTCGGCCGTGCGGCCAACATCGGTCAGGCA
GCTGATACCATTGGCTACTACCTGGAAGGAGCTCTTAACGGCTTCAAAAAGTAGATTTTT
AACATCTCCAAGCATTCCGAAGATGTTCTTGTTAAATGTCCAAACTTGTTTAGTTATACA
CTTGGTAGCGCCCCAAACACTTCCATTTGTCTCCATACACTCAGCCACCAAATCCTTGTT
TGCATCGCACTTGTCCTGGATGTCTTCGATGTGTTTCTTAATTTCTTCGACAATATTCTT
AGCTTGCTCGAGTGTGCTCCAAATGCACTGCTTGTTATCGGTTTCAGCATTTTGAATAGC
TTCTTTGATTTTAGGCATTCCTTTATCGACACAAGACTTCGCAACATCGCCCTTTTTAGC
TATTTTTGCAAGTCTTTCCTCAATTTTTTTCACTAGTGCTCGAATTTTATCCATAGCAGT
CTTGGCAGCATTTTCAATTTTTTCACGCACATCTTTTATAATTTCCTCAGTCTTTGCGAT
GATAGCTTCAATAGCCTTTCTTACTTCCTCATTAATCTTTTTTACAATGTCTAGAGCTGC
ATCTAAAATCGGACCTCGTACCTGCATTTGAATATCCTCCAAGTACGCGACATCCAGATC
ATTTTCAGTTTGCGCTTTTGCAGAATAACTGCAGAGTGCCAATAACAAAAAGAAGGCGAT
CCTCATTTTGAATTTCTTGAGGGTAATTTCAACAACTGATGTCG
>Dg116 venom Hsp70, complete cDNA, [Dolopus genitalis]
CTTAGAGCCGGTGTCGTGTAGTTTTTCATAGTTCAGCACGCTAACGTAAATCCTTAATAA
AAAATAATCAATTCCATTGAGAAAAACCACAAAATGAGATTACACATATTGCTAGCAATA
ATAGCCTGTATAGGCGCTTCTCTGGGAGAAGAGAAGAAGGAGAAGGATAAGGATATCGGT
ACAGTCATTGGTATCGATTTGGGAACAACATACTCATGCGTTGGCGTATACAAGAACGGC
CGAGTGGAAATTATTGCTAACGATCAAGGAAACCGAATCACTCCATCATACGTTGCATTT
ACTGCTGACGGTGAACGTCTAATTGGTGATGCTGCTAAGAATCAGCTAACAACAAATCCT
GAGAATACCGTCTTCGATGCGAAACGTTTAATCGGTCGTGAATGGAGCGACTCTACAGTC
CAGCATGATATAAAATTCTTCCCATTTAAAGTAATCGAAAAGAACTCAAAGCCACACATC
AAAGTTCAAACATCACAGGGTGATAAAGTGTTTGCACCAGAAGAAATTTCAGCAATGGTT
TTAGGTAAAATGAAAGAAACAGCCGAAGCATATTTGGGTAAAAAGGTCACACATGCTGTC
GTGACTGTTCCGGCATACTTTAACGATGCTCAGCGTCAGGCAACTAAAGACGCGGGAACG
ATTGCTGGTCTTAACGTGATGCGTATTATTAATGAGCCAACTGCTGCCGCTATTGCTTAC
GGTTTAGATAAGAAAGATGGAGAGAAAAATGTTTTGGTCTTCGATTTAGGAGGTGGCACA
TTCGATGTCTCTTTACTAACAATTGATAACGGAGTTTTTGAAGTTGTTGCCACTAATGGT
GATACCCATTTGGGTGGTGAAGATTTCGATCAACGTGTCATGGATCACTTTATCAAATTG
TACAAAAAGAAGAAGAGCAAGGATATCAGAAAGGATAATCGCGCTGTACAGAAACTCCGT
CGTGAAGTTGAAAAGGCGAAACGTGCTCTATCTTCCAGTCATCAAGTTAGGATCGAAATT
GAATCATTCTATGAAGGTGAAGATTTCTCAGAAACTCTGACTCGTGCTAAATTCGAAGAA
CTTAACATGGATCTATTCCGCTCAACCATGAAGCCAGTACAAAAAGTTTTGGAAGATGCT
GATATGAATAAGAAGGACGTTCATGAAATTGTTTTAGTTGGTGGATCTACTCGTATTCCT
AAAATTCAACAATTGGTCAAGGAATTCTTCTCTGGAAAGGAACCATCTCGCGGTATCAAT
CCTGATGAAGCTGTTGCATATGGTGCTGCTGTTCAGGCTGGTGTTCTCTCAGGCGAACAA
GACACAGATGCTATTGTCCTTTTGGATGTTAATCCATTGACTTTAGGTATTGAAACTGTT
GGAGGAGTTATGACAAAACTTATTCCAAGAAATACAGTCATCCCAACAAAGAAATCACAA
ATTTTCTCAACTGCCTCTGATAATCAGCACACTGTTACTATTCAAGTATATGAAGGAGAA
CGTCCAATGACCAAAGATAACCATTTACTGGGCAAATTCGATTTGACTGGCATCCCACCT
GCACCAAGAGGAATCCCACAAATTGAAGTATCATTTGAAATCGATGCAAACGGTATCCTC
CAAGTAACAGCTGAAGATAAGGGAACTGGAAACCGTGAAAAGATTGTCATCACAAATGAT
CAGAATCGACTAACACCTGACGATATCGACAGAATGATCAAAGACGCTGAGAAATTCGCT
GATGAAGACAAGAAACTCAAAGAACGTGTAGAATCTCGTAATGATCTGGAGAGTTACGCA
TACAGCCTGAAGAACCAAATTGGGGACAAGGACAAACTAGGAGCTAAGTTATCCGATGAG
GAGAAGACTAAGATGGAAGAAGCTATCGAAGAGAAAATCAAATGGTTGGAAGAAAACCAA
GAGGCTGATCCAGAAGAATATAAGAAGCAAAAGAAAGAACTCGAGAATATTGTGCAACCC
ATAATTGCCAAATTGTATCAAGGACAGGGTGGCGCTCCACCACCAACGGGCGGCGAAGAG
GAAGATCTTAAAGATGAGTTGTAAAAATTGCTAATGTAGGAATAGTGTAGACCTTTATGA
AATTTCTAATTTATTTGTTGTAAAACTGCATTTCACTGAGAATTTGTACGAGGCGGTCTT
CCTCTCCACTTTGTACAAAAAAACTACCTTCCATTCCAGCGTGCAAGGTTAAAATATTAG
GTCAGGCCACATCGACCATAAAAGAGCGCTCGGTCCCTTCGTTGATAGAAGAGATCCCTA
CAACATTTATTTCTGGTTAAACACATTTCCTGTTTATCTCGTCATAATGCAGCGATTTAA
TTTAATAATTAGTTTAGAGAAATTATCTCCCGCGATTAATTTCTGACTGATTGTGTGCGT
GAGATTACATAAATAAGAATTTGTATGCTGTGTTTTGTAAAATAAACAAATCTGAG
>Dg117 venom calcineurin, complete cDNA, [Dolopus genitalis]
CTTATACATATGTAGTTCTAGATATTATTTAACCAGGTA
GCAACACATTATGACTTAAATATATTGTACTGAAGATAAAAGAGTGAACAAAACAATAAA
TAACACACTCTGTAGAGAATATTTTAAGTGTGAGGCTGCACTCTTGTACACAGGAGGAAG
TCCTTCCAGCGTTCTTTGGTAGTCTACTTTTAACTGGTCACAGCGGACTTGGTCATTGTG
TTGTGATGTGGCAGCTTGGCAGAGGTGCTTGATCAAGCAGGCCTGATTACAGCCCATTTT
AAGCGATGGATCTCCACGTTTTACTTTGTACTCCCAGTACTTTTTAAGTAATTCATGGTC
TGTTGAGAAGGTACCGAGGAGTTTATCCAAAGATGCCGGACTTAAATCATTTATACCGTA
TGCTTGGCGAAAAGAGTACTCCTTAAACCAAGTTGGATTTTTATCCGGACTCAAATTCGC
TGCGGTGAGATTGAAAATCCAAGTATCGTGTTCTGTGACTTGGTAGCTCTTGCGTTCTAC
TTTATAAACCCTGTAGTTGGGATTTACGTAACTGTAGGGCGTGATAGATCCACCGTTCCA
AGCAACATTTATAGCGCGCTGGGGTTTTTCTATACTATAAACGACACTAAATTCATCCTT
GTGGGTGTGTCCATTGAATATCCCTCCAATAATAGGATGGAAGCGTTCAATTATTCTTCT
GAATTCCCTAGACCATGTGTTCAAACAACTTCCAGCGCCTGATGGTACGTGCGCTAAAAT
GTGTACGTGTTCCTTCGCCTTTTCTGCTGCTAAAAGAGTATTATGTAGCCATTGTAATTG
TTTTTTCAAATATGAAGGATCGTGGAAAATCCAGAAATTAAAGGTATAACAATCGTTGTT
ATTTAAGGCAATAATTCTAAACCCTTCTTGAGCCAGAACTGTATAGTAGCCGCCAATTTT
AATTGTTTCTTTAGCACTCGAATTAGTAATCCACTTTGACCATTCTACTTCCAATAGATT
GTAAAGCCACTTGGTCGACACTTCATCAGGTACGTTATTTGGAGCGAACTGATTCAGAGG
TTGGGACTCATGATTGCCAATGATGGAATAAACAGGCACGCCGCCAAACACTCGTTTTAA
TTCTCCATAAATTATTTGCATAGATTTTGTATTCTCTGATTTCGATGTCCTCCACACCGC
GTGATCCACTATATCTCCAGTATAATAAATGTAATCAATTTTCGGATGTTGATTTTTAAT
TTGCAGTAGAGAAGCCTCAACTAATCGCATCGGGGTATCACAATTTCTATAATCACTCCA
TTGTCCAGCTGCTTTTGCGTAATGCGGGGGGTCATTACTATCTAAGGAGCAACACATGGG
CTTAGTACACTCGGCATTGCTACCGGTCATATATACGGGGTCAAAATGAATATCACTAAT
TTGAACTATAACAAGATCATCATCCGTTGCACTTTGCTGTGAGGGTTTCGATTGGGTTAT
TTTTCCGGCATTCGAATCAATTTCTACGCTCCAATTATATTGGGGTTCCTTAGTAACACA
TTTGCTGGCTTGTAAAAGCACACTGCATACACCTTCATCGGTTACTGTATGATCTTTATT
AGAGAGGATATACTCCCACACTGGCCAATTAAGTTCGAAAAGGTTTGTGCAAACTTCCTT
TTCTAGAATTTTAAATTTACTGCACATTTCAACGAGAATAGTCTTAAGAGTTTGTTTACT
GTTGGTTTCTTTTATCACGTCGAGTATAACATTAATTGCAGAACGGCAAATCGTGCAAAC
GAATGACTGGTCCTTAGTGGACATGTGCTCCACTTCAGTCCTTGCAATCTGACCTGAATG
AGCAAGTGTCGCAACTAAAGTCTTCAAGCCAATTGTTTCATTTCCTGTCTGCCCATAGAC
GAGTACTTCGTTTGTTAGCATTTTCGCCATACTCCTTGTTGCACTTGTAAACTCATCCCT
GTATTCATCCGTTACAGCTGCACACCCATAAACAAGGAGGCACGCCACGAATATCCGTTG
CATCATCTTTGATTTTCTGATGCAGTCCCAATGCCCGAAATCAAAGGAGCAAGACTCGCT
AAAAAA
>Dg118 venom S1 protease, complete cDNA, [Dolopus genitalis]
TTTCATTGTTAAAATGAAGATCGCTGTCGTACTTAGCCTTATTTTCATATCTTCAGTTTT
TGCTAAGGTGCATAATCTTCTACCAGAAGGTAGAATCGCAGGTGGCTATGAAGCGAAACC
TAAAAGTGCTCCCTTCATAGTGTCGATACAGCTGAAATCAAATAATGGTTTTATTCACTA
TTGTGGAGGCTCAATAATTGATGCTAATTGGATATTAACAGCAGCTCATTGTTTGTACGA
AAAAAATACAAGAAATATGAAAATTGAAGCAGGAAGGCACAATTTGAAAGACCAGGAGTC
AACTGCTCAGCAAAGGACTATCGATTCTTTCGTGATTCATAAATTGTATACGGGTGGTGT
GGCACCATATGATATTGCGTTAATATACACGAATCAAGCCTTTATTTGGACCGATGCTGT
AAAGCCAGCTATGCTTCCCAGTGCTGATAAGATACCAAGTGGCAACGTAGCTATCTATGG
ATGGGGCAGTACATCAAAAATGACTGGTGCACAATTTCCCGATGTACTTCAAACAGCCGT
CGTGAAAGTTCTAGCTCAGCAAGAATGCAAAAAGCTTCTTGGAAATGGGAATGCGAATCT
TCATGATACAAACATGTGTACAGCTTCACCGCCTGAAGGAGTTGGTGTTTGCAGTTCAGA
TTCCGGAGGACCACTTGTTTCTGGAAAGGATGAAGTTATTGGAGTTGTATCGTGGGGAGA
AGTTCCTTGTGGAAAACCATACTCTCCATCGGTTTATGTACGTGTTTCTGCCTTCGTTAA
TTGGATTAGTGAAAAGAAGAGTGGGCACAAAGTGGTTACAAATTAAATCTTTTGATGATA
AAATTTATTATTTGTTTCACACTCATCGCGACGTTATAATAGGCAAAAGAAATGTACCCC
CTTTGTTTGTATATGTTCTTCCTGTTCAGGATTTCTCGATATATGCTATCTAATTTTGTT
ATTTCAAAATTTGCATAATCTGCCGATATTCTGTGCTCTTGTGGAAATATTAGAACAAGT
GAGCACTTGAGTACACTGATAAGATATGATATTTATTAGTATATTAAGAGGCCATATTCC
CCCAGGATATAATCCCCTCTTCTTTATATATTATTTATAAATTTCCGAGTGAATAGCAAA
CTGAAATAAATTAGGCAAGAATTAGGACAAGTGAGCACTTGAGGATATCGATAAGATATG
ATAATTGATAGTATTTTAAAAGGCCATATTCCCCCAGGGTATAATACCTTCTCCTGTATA
TATTTATAAATTTCTTTATATTCGTTTTTCTAGATTTTAGAATGAATTCATTTAGATCCT
AAACAAATTTAATTTCTGGAGGATATTCTTCAATAATAAAATACATAATTAAACATTAAA
AAAAA
>Dg119 venom glycosyl hydrolase, complete cDNA, [Dolopus genitalis]
TCTTCCCCTTCTATTGACTAAATAAATAAATAAACACCTAACTAGGAAATAGCTGATTTT
CTTAAATCTTGCCGTTTTACCAACTTTGTTTATTTTAATTGAAAGTGGAAAATTTCAAAG
TTATTGCAAATATACTTTGATTAAAGGTTTGCTTAATTAAAAAAAATTATATTACATAGC
ACTTTTAATTTCTTTTTTTTTAACGAATACCTAATTGTTAACGAAATAACATAAATGTTC
TTATTTGCATAGGTTTTAATATAATTTGAGGAGCTAGATTGTCCTTTTCATTAATATTTG
TTTGTTTAGCGTCTCTGATATTAACTTTATCATAATTGAATCTTAGGCGCTTTAAATCAC
TTAGCCAAGAGCTACCGTCTAATGTTGTTTCTCGATAAGCTTGCACATTTAAGATACGTA
AAAGCTTCATTATATCGAAGCTTATATCGATTGACTGCCCTTTTTCCAAAATGTTTTCAA
AACGAATTAATAGTTGTTGGTTACTCCAGGTTTCCAATGTTAAAAGATGAATATGTTCCG
GTAGAGGTGTAAGTAAACTTATATTCAACATTTTGTTTTCCCAATTGTTAAACTTGAGAT
CATTTGCTTTACTAAACGTTGTCCAAAGCGGAAGTAATGTCATTAATTCAATTCTTTTTT
CTAAGATGTTAGCGCTTGTTGAAGGCCTATCAAAAATCAATAGGTGTTTGCCTCTAGTGA
CCAAGCCTTCTCCAAAAGCCATTTCGTTTAAAGCTTCTCCGACACCAAAGGCATCATCGT
GCAGTAAACGTCGATGAATCATAAGTTCTAGCACTCCATCCTGAAGGCTGCCTCCACCCT
GCGCTCTATCAGTTAATATTGACAATTTATTTTCCTTATCCTCCAAAGATATCTTAGACG
TAATAGGATAATAGTTCCCAGCCACTAATTCCTTTAAATAAGGAACAAAGTCATCCCTAT
AATTGCGAACTCTTTTAACCATTTCGCGGCCATTAGAATCCGTGTAAAAGATTCCGCTTG
ATTGAATATTTGTTGTGAATCGTGAAATTACTTCTTTTCCGATATTGTCGCTTACAGGAA
TGGGGCCAACTAACCATTCAAATTCAGCGAAATTAACATTTTTGTAGATGCGCACTACTT
GACTAGTCCAGTCGTTAAATTTTTGATGCACTTCCTCAACCAAAGGCCCACGATAAATTT
TAACTTCAATTTTATTTGCCAACTCCTTCTCAGTTCCATTTGGACGGAAAATATATGCCC
CAGATGATCGATTAGCAAATTCCAAATTGTTGCCCGCTGCTGCTTCATAATAGAGAAAAT
TTTGTTCGAGCTGCTTTGTTCCTGTGATTTGTGTTGTTACATTTTTTAGAAAACCATATT
GATTAAAACGTAGGCTAATTTCTGAATTTCCAATAGAAAACTCAGTATCACTTGATGGTT
CATCCCTGCGACTTCTTAGTAGTATCACTTTTGGGCTGCGATCGTCAAACATCCCGAAAC
TTTTTGAAACAAAGTAAGAAATAATACCATTGGATGGAACATTTTTAGCTTCAAACACCA
ATTCATTTACAGCCGTGCTCAACCTTCCAGGAATCTTTCTAACTAGCACCGGAATAGGAA
CAATTTGGGATGAAATCACAAACCCTTTTTCATCTTTCACTTCGTAGTTCCCTTCAGGCA
CAGGAATTCTAATATATTGGGAGGTCAAACGATTAAGAGGATTATATACAGTAACAATGA
ATTTTTCAGATTTTTCAGAGACCTCGCAAGCACTAATGTTCAAATTTAGACAATTTTGAA
ACCCTAAATCTTTTAGCTCTTTCGTTTGTTCTACTTTTAATAATTTCTTTAAAGCTTCTT
TCACATTTATACTACATGCTTCTATTGCATTGTATAACTGTAAAGAATAATCAAAGGCAA
CCTTTTCTTTTTCAGTTCCAGTAATTGCATCGTGGTGCTGCATAATTCCCATTACTTCTC
TTAAAGAAGCTAAATTATTGTCAAACGGTTGGTTTTGAAGCATTGATAAGGCCGACAGTT
GTTTGCAAACCTGTAATAAGTGATTTCCAACCCGTTCAAACCGCTTAAGTGTACTACGTG
AAGTAAAGTATCCACTCCAAAAGGAATGAGGGTCAGTCGAATAAGGTAAAAAGTCCTGAG
TTTTAACCGGCCACTTCACATTGGAATCATGAAGAGATTTAAGATAACACGAAGGCGTAG
AATAAAATATATTCACAATTGAACCATACTTTTGTTTATCGTTCCCATATCTAATCAGTT
TATCAAGGTTTTTGTACCATACGTTAGCATCCTGGTAAGTAAAATCGTCTCCCATTGGTA
TCATCAGATTGTTTGTTCGATAGTATGTACTCATATTATCCAAATACAATAAAAATTTAT
TTATCCGTTCGGCAACATTATTTTCAGTGCTATTTTTTCCATCAATTATAGGCTCATCAT
TACAGAGAATATCAAAACAAAATCCAGGCGGTGCAGAGTAATGATTGTAAAGAACCCCCG
TAAATATATCAGATGTTTCACCTAAGCTCTCGCTAGCATGCCAAATCATTTCAGCAGTTT
TTTCTCGCAGTCGTTTGCCTTTATTTTGATAGTCCAGCCGAGCAAAAAACAGCCCGTCAT
AGCCCATCTGAGCAAGAAGCGAAGCCATTTCACGTGAATGTCCAAAAGTATCAATTTGCC
AACCAACTTTTGGCTTTCCACACTTACCAAAAGTATCATTCAACTTTTTAAGCCCCCAAG
CGAACTGATCAATTATGCTTTGATAATGGGTAGTTGCTTCGTCATTCATGCTCCACGCAC
CGCCAATAAACTCCAATCGGCGTTCATTTACTAAATTTTTAACTTTCTCTTTAAGATCCT
CATGCTGTTCTTCCCACCATTTAAAAAAGAATGCTGATTCAACATAGACAAATCTCCTAT
TACGATCTCTCAAAAGTTGATCAACAACAGAATCTAAAATGTACTGAACGCCGGCTTTTT
GGATGGTAGTCTTACTACCATAATAGTATTGATCTACAGTTTTTAGCCATCCTACGTCAT
CATGGGTATGGGGAACCAAATGTACATTTAATTTATCCGGCAAACTTATTGGACAATTCT
TGTAAGCACAACCATTTTGAAATAATGACATAGCACTAGTCGTATAAAATATAAACAAAA
GTAATTTCACACCACATATTCTCACAAACATTTCGATCTTGGTTTTCCACGAAACACTAA
TTCTTCGTAATCATTTATTTACATTACCAAGAAATTGTTTTTAAATGCTTCTGTTAATCA
CTTCAAAAGCAAAAGTGTAAACAAAAGTCGTAACAGCTCCATATAACAGTTTAGCTAAAA
GGAAAATCTAGCTGCTAATTGAACAAAGACGCTTTTCCGGACAACTGAAGAACG
>Dg120 venom M12 protease, complete cDNA, [Dolopus genitalis]
TGGGGACAAAGCGTACTTAAGGCGACAAATGAGACTAGCAGTGTTCATTAGTTCTTTTGT
TCGAATCGCGAAATGGATTTTAAATTAAGTGTTCTCCTGTTGGTGGCCTGTGCTACAGGT
ATATATGGAATTCCCATTAAGACCGAGGATGTAAACACGGAGGACGTTGGTGAATATGGG
GAATACTTCCAAGGCGACATAGTCCTTAACGAAGAACAAATGAGTTCCATTTTGTACTCG
AACAAAAGAAATGGAAGAATTCAAGAGAAGTACCGGTGGCCAGGAAACTTAGTGTTTTAC
GAGATCGCTCATACTTATGACCAAGCCCATGTGAAGCAAATTGAACATGCATTAAAAGAA
ATTGAAAAGGTTACTTGCATACGTTTCCATCCAAAGACAGCAACCACCAAAAACTATATT
CATGTTGATCATTCAAAGAGTGGTTGCTTCTCAGCTATAGGTAAAAGTGGAGGAAAACAA
ACGTTGAATCTGCAGAAATATAGTGTCGGCGTTGGATGCTTTAAGCTTGGAACTATCATG
CACGAATTCATTCACGCCCTTGGATTTTACCATCAACAAAGTGCTTCTGATCGTGACAAT
TATGTTACCATTATCAAGGAAAATATTAAAGAAGGAAAAGAGCACAATTTTGTAAAATAT
CCCGCAACACTTGTAACTGATTTTGGAGTCCAGTATGACTACGGAAGTATTATGCACTAT
AGTGCAACCGCTTTTACGAAAAATGGTAAAATGACCATTGTTCCTCACGACAAGACCGCG
AAAATTGGACAGAGGCAGAAAATGAGTGATAGCGACATCAAGAAAATTAATCTTATGTAC
AAGTGCCCTCAAGTTTAAAAAAAGAATAAAATCTCTATTCGGTTATATAGAT
>Dg121 venom protein with insect allergen domain, complete cDNA, [Dolopus genitalis]
AGTAATTTGCTCTCAGAACGCTGACTGGGGTAAAGTTTCATTTCACCGAGCAAAGATGAG
GTTGTTTGTGTTTACATTTTCCGTGCTGGCAGTAATTTGCTCTCAGAACGCTGCAGGGGA
TAGTATTATTCCACCACCACCGGGAACTCAATGCGTTTCTCCGAATGGCCAAGGCTTAGG
TAAAGCGATTCGTCAGCTAGTCGATTTACTTCCAATACCGGATCTCCTCACAATCTACAT
AAGGGCAGTCACAGAAGACCAGGAAGTTAAAAATGCTATTCTTTTCATAGAATCGCCTGC
TTTCCAGAAAATCATTGTGACAATGCACAATAAGCCAGAATTCAGTGATGTTATGGAATA
CCTTTGTGAAGAACTCCACTTTGACGCCTACTACTATTTGAATTCACTTGGTGGCCTATT
TAATTTCCCACCAATGACACGACCACCACCGCGTAATCGACACCCCCGCGAAGTACGTGT
TCAACGTCGTCCTGGCTTTGAAGGAATGTTGCTAGATTTCAAGGATGCTATACCAATTGA
AAAAATTCGTGAGACATACAGAAGACTCTATAAAGAGGATGAATACTTGAGGCTGGCAAT
GGCTAAAATTGGATCAGATGAATTCAGAAGGATCGGTGATGCTATTGAAGCCCTCCCAGA
GTACCAGGATATGTTGCAACGATTGAGGGATATTAAGGTTCCTGTTGATAAAATCCTAAA
TGCTCTTATGGATTTCTTCAATTGGCATCCAAGGAAACACTAAAGTGTGTAGCAAAAATA
ATCTTATGAAAAGAGAAATTATTGATATTTTTATATATTGATTTTATTTTAATATATTGA
TTTCTTATAAGAATATAACAGTCCAATATTTTTTATTATTACACAGGGTTCTTGCTTTGA
TTTTAAGAAGTGGGGATTCTTAACAAATAAAAAATGTGGGTATATATTTTAGTATTAAGT
TGGTTAAGTTAATATTAACATTATCTATAATAAAAATCAAAGAATTTTTGAAAAAAAA
>Dg122 venom deaminase, complete cDNA, [Dolopus genitalis]
CAAGGGCTCAAAGTTACAAGATTTCATCATCAAGAGATCATCTATTCGCGATATTATATG
GCTCGGAAATTTATCTTGCAATAACATCATTGTTTTATTATATGTGTGGCAAGTAGCACT
ATTTTGTTGAAATCACATGTTTTCAAGGTCTATGCCATCCAACTTATTCTAAAAATAAGT
CGATAACGGGTTATGATAACAATACTGAGATTCGTAATGCATTTTCAGCGCTATCATGCA
CAGCAACGATATATTCTCTCTAACGAACAGTAGATATCATTTAGTTTTTATTCGATCACA
AACTGAACTAGTTTAACGGATATTCACTATTAAATTACGTATTGTACGATTACCATTGCA
TTTTCCAGGTAGTTTTCTTCAGTTGAAAATGTCTTCTATCAGATTGGTTACAACAATTCT
AGTCTTACTTACAATTTCATCGGTATCAGATACCCGCACAACAGAAAAGTTGGAGTACAA
CTACACGTATGCGGATATCTCACATCGCATTAAAATGTCGGAAATGCGAATTGCTTTAGG
AGGATCGATCATACTTACTCCAAAAGAACAAAAAGCTAATGATATTTTGATGTCCATAAA
AAGGGATGAGATTTATAAAGGTGAGAAAAATCCTGATGACTATCCGCCAAGCATGCACTT
TTATAAGGCGAAACCTCTGATTAGGCAAAGCGAAATTTTCCGGATTATTCAAAAAATGCC
AAAGGGGGCATTTCTACACGGTCACAACGCGGGAATGGTGTCATCAAGATGGATCATCAA
AAATTTGACTTATCAGTTTAACGTAATGACATGCTTTGATAATCGGGGCGCGTTGCTCTT
CACCTTCAGAAACTCTTCGAAGTGTGCCACACCTTTGAAAAGTGTTTGCATAGAGCGTCT
GAGGTCCAAGGACAAGGAAAAGTATGACAAACAGCTCGAGAAACATATAAATTTGTACAA
TGCTCGACCCGAAGCTTTCATTTCGGAGCCTCATAAGATATGGGCACAGTTCGAGCAAAT
ATTCGACACAGTAAGCGACTTTTATAGATATGTGCCGGTTTTCCGTACGTATCATAGGAG
GATGTTGGAAGAGCTCTACGAGGATAATGTTCTATATGCAGAAATTAGGATGCCCCTATC
ATCGTTATATGGAACGAACAGGACCTACACCAAAGTGGACGTGGCAGATGAAGTTGAAAA
AGTTGTAAACGACTTTAGAAAAACACATCCGGATTTCTTAGGAATGAAAGTTATTTTCGC
CCAAAGGAATAAAGCAACCAAGAAACAAATGGCTGAATACATTAATGAATTTAATGAAAT
CTATGCTCAGAAAAAACATTTTGTTATTGGTTTTGATTTGATTGGAAACGAAGAGTTCGG
AGATCCTCTTGAAAAATTTGTAGAAGAACTCATGCAACTTCCTAGGGACGCAAACTTTTT
CTTCCACGCGGGAGAAACGAAATGGTATGGAAGAACGGACTGGAACTTGCTTGATGCAAT
TCTGTTAAATACGAAAAGAATAGGCCATGGATATGCTCTTCCGAAACATCCAAACATATG
GGATGCAGTGGTGAAGAAACGTATTGGTATTGAACTCAATCCGATTTCCAATCAAGTTCT
TGGACTCGTTTGGGATTTGAGGAACCATCCAGGAAGTTATTTTTTTGCTTCTGATTTACC
AGTAGTAATATCTGCTGACGATCCAGGAATATGGAACGCTAGAGGATTGAGCTATGATTT
TTACTATGCATTTATGAGTCTTGCCTCTGCAGACGCTGATTTGAGAACGCTCAAAAAACT
TGCACTGAATTCAATCGAGTTATCTGTCTTGACGAATACTGAACGAAGGGAACTTAAAGC
AATATTCGCGAAGAAATGGGACATATTTGTGGATTATTTGATTAATTTCCATCGATAAAA
TGAATTTTCTTCAAATATGTATAGTTAGGATGTTATTAAACAAACTCTATACATATGGCT
GTTTAAAACAAAGTTCTTAATAAATATGTATAGGTCACATGCGATGAATTCTTTGGTTTT
TGAATTATTATATAACAAATAAACAACAAACAAAGTATAATAAAAAGGTTTTTAATTAAG
TAATGCGATTTTATTAAGTTTAATGAACAGAGCAATAAAATATAGCAAATAACTTGTCTT
GCACTACAATTTCG
>U-Asilidin11-Dg1 venom peptide [Dolopus genitalis]
MKSFGVLALLVIAACVAESYAQSHNVVFGSIQPGDRKLFQQIVMKKAKTLRVVSEDVQYP
PKGVVGQNLITGIRVTDQYTNGKGGYSTLVAGGPGQRDVTLHFKSQRGHGYNFIVEYYGR
>U-Asilidin3-Dg2 venom peptide [Dolopus genitalis]
MKLSLVFLLVAGICVAFVAAAPKKNKGGDDDDKQWIAFVKMIYKQVCKSEPGENRCVELT
KDTYKSVLMPYRPDIKAKCKEYKAAGKFWLHWPCIALIKTIPKDD
>U-Asilidin12-Dg3a venom peptide [Dolopus genitalis]
MRFLNIFLFFAAIIAFATASQVFEEDEIDMEPRITCDLIGNERLCVLHCLAKGFRGGWCD
GRKVCNCRR
>U-Asilidin12-Dg3b venom peptide [Dolopus genitalis]
MRFLNIFLFFAVMIAFVSASPVLEEEEIDIEPRITCDLIGNERLCVVHCLAKGFRGGWCD
SRKVCNCRR
>U-Asilidin14-Dg4 venom peptide [Dolopus genitalis]
MKFLLVSFAIVLMILGLTSGYDDHDPCFLKCKFWRSISRICVKTEDGTEKTLINESVLLC
AKGCNRNWTLLHHGACPSDPGGF
>U-Asilidin3-Dg5 venom peptide [Dolopus genitalis]
MKFIIAFLLIAGICATVVEEEVTDSQWLIFAKELYRELCRPEEGNRCVELTKETYKNVLK
PYREQIKAKCKAYKAAGQFWLHWPCIAFIKTIPKA
>U-Asilidin3-Dg6 venom peptide [Dolopus genitalis]
MRALFAFLLVALFATASFAFEDDLSFEDALEVEVTANEIADEFDELDEFGIKINWFKKLL
MKLRVKIVAMYKKVCQKNPGNNVCVKWAKENINQQNLEKFWREVKPLIKEYCTESNEPLC
AVLRIIM
>U-Asilidin11-Dg7 venom peptide [Dolopus genitalis]
MKYFGILALALAACVVITNAQSHNSLWGSIGPGDNLLDRQIIKKSYKFLRIVTQDYTFPP
PGAVLGRMITGIRVTDQYTNGKGGYASLYAGGPGNPSVTIHFKSQRNHGFNFIVEIFGR
>U-Asilidin13-Dg8 venom peptide [Dolopus genitalis]
MKFLGVIFAIAALFSVANAWNDLPSYCGQPCRDTQSITCAYNQRCYNFFTTLCEMKKYNC
DHNERFIAVGMAQCLISPNKCRNI
>U-Asilidin12-Dg9 venom peptide [Dolopus genitalis]
MKLIFLCLVFFLAICSFYGAKADSEPKPVAKGVEGKQPENQPKIGRIFNRNPCSRFERWP
RRSNFRCYRYCYSQGNQKGGYCEGTTCTCHQN
>U-Asilidin1-Dg10 venom peptide [Dolopus genitalis]
MARLLFVCVAVIFVITLFSSEIMSLPVGENPPELFEESYNLLDLFKNDRECKKIAEVCYR
HEECCSFQCPSYWGKCVS
>U-Asilidin9-Dg11 venom peptide [Dolopus genitalis]
MKAFSVLIFICLAAAITAYEQYIGNARHPDHPGKCYHKDTNYAIAIGEVYRPVQADTCAK
YTCRDDFVIRINHCPRYMVGEGCTVSRDENQPYPKCCAVLHCVDRDGKSEDRPTGYDS
>U-Asilidin1-Dg12 venom peptide [Dolopus genitalis]
MARLLVVSVGVFLAVIMLSSETMSLPAGENLPALTLFEAQNQLIGLSQEQRQCKKIGEHC
YVADECCSKRCLFYAAKCVS
>U-Asilidin11-Dg13 venom peptide [Dolopus genitalis]
MKYFGILALALVACVAVSNAQSNNMSWGSIGPGDSLLDRQIISKPSKWLRIVTQDYTFPP
PGSVQNRLITGIRVTDQYTNGKGGYASLYAGGPGYNSVTIHLKSQRSQGFKFIVEIFGR
>U-Asilidin15-Dg14 venom peptide [Dolopus genitalis]
MSRLIILLFSVIFLVAIVNGRECPTVENEKDIAVHLPHKDCSKYYACVKGKKIERKCPRG
LLFNKTLQVCDFPERVKC
>U-Asilidin11-Dg15 venom peptide [Dolopus genitalis]
MKMRHLIVVILAVIGICFFSVSAQKHSVTFGKAGPEDRLLYSTLVKRPAKKGWEVSENVF
YPGIGGGASYDHIFTEIRVTDKCEDGTGGYAYITEGGIGQRSAKIHFISQLSKGYEFLLE
IFGH
>U-Asilidin4-Dg16 venom peptide [Dolopus genitalis]
MAKFLASIVFLLAAVVLLCDADDVSTYKVYFQAGVTAGRVKDVLKASHIPFEVKAVSAPS
ITIQVSKKFKKSFENVAKSELWTISIL
>U-Asilidin13-Dg17 venom peptide [Dolopus genitalis]
MKFFITLIFSVIALVSTVSAQWYVRGYCTSGCTVTNTLVCAWNGECNNMFKDNCQMKKWN
CDKKDDFVIAPNVNCLISKQCSHIPAIIN
>U-Asilidin14-Dg18 venom peptide [Dolopus genitalis]
MKFLLISFAIVLLVLGSSSAKKADCKSCKVPKIHSPICAAKSDGTKVTLVNKYFLDCANL
CGKNLKFIADGKCSK
>U-Asilidin8-Dg19 venom peptide [Dolopus genitalis]
MKFFLLLVAFVAIVEATFAYKDVYHSPTPVGENAGKCIFEGKEMQKGYTQVSGCRVITCY
KDGSYTYRGCPKVNVEGCTKGEFVDESLRYPHCCRWKWTCHDDKKGIYIISK
>U-Asilidin11-Dg20 venom peptide [Dolopus genitalis]
MARFIALACLLLVAICAASPEFESSIEVIDNIDTYLADNPDAELIALQVQSMPFAKSRYS
FGRRVPGDRILAKRNENSNYARMQDVRINLNYPQSGVGAVITHLDVNLEYDSNMGKLVLI
EGGIGRRTIKIAIEAKAVTHFAANVTLWGV
>Dg21 venom Kazal multidomain precursor [Dolopus genitalis]
MKYFLWSAVTIFAIVNVVGAKNSDFDPRCLRACTAIYRPVCGFDGKQYRIFASECVMAFE
NCNLLLKSQKAFQKTLMSFCQVEEDFDSDFCPEVCPLLYKPVCGSYGDIKKIFPNECELK
RANCKFGEAWEKINMDICRNISFKSELIDPKKKCLKPCNLNWDPICAFDGEKYFTFGNRC
DMEIQTCLRSEKNWTLIRKGEC
>U-Asilidin11-Dg22 venom peptide [Dolopus genitalis]
MSRFFITLACIAFVGVCSAQNLDQHVQFVEDIEKFRAENPEVVLTPLTVESVTPYNQMRY
TFGRRVLGDRIVTQGNNNFNYPQAQDVRTNLNYPANGIGNVVSYVEIFVDQTSNIGTAYV
TSGGIGQRHISIVLEAKRTFRFSYRAAIYGY
>U-Asilidin11-Dg23 venom peptide [Dolopus genitalis]
MARFIALACVLLAACAVASEFDQFDSTVEVVDNINTYLVDNPDAELIELQAQSMPFAKTR
YTFGQRVNGDRVLAQRNDNFNYGRMQDVRLNLNYPQWGVGAIVTYLEVILEYNSNMGKLY
IVGGGIGQRSIKLVMEANGVTHFAASSTLWGY
>U-Asilidin11-Dg24 venom peptide [Dolopus genitalis]
MARFNFALACILLAAVCSAAPEIEKLQASIEFVDDISAYAAEFPEVDLIPLDSEVQPFGQ
IRYTLGGRVAGDRIVAQGNNNFNYPTLQDVRLTLNYPQSGVGAVVSFVEIVVQQTSNDGN
AYIAAGGIGQRTIRIILEARRTQSFAYRAAIFGY
>U-Asilidin11-Dg25 venom peptide [Dolopus genitalis]
MARFHITLACILLATACAAAPEHDQIGLSVEVIDDITEYLAKYPESEITPLRVVVSPIPP
FRTRYVLGTRVKGDRVLAIRNDNVFYPTRRDIRLDLHYPQYGTGGIVTLIDIAVEQSSDL
GRAYIVAGGIGQRQIKFVVEARDVYHLSTNTTIYGY
>U-Asilidin11-Dg26 venom peptide [Dolopus genitalis]
MYRTPCLVLLTLAAVFAFDLDTVQFRAQLLNGDIVVVNETTRFQRKYPNVTLNGMMLKTK
LVKGQINYQLGKRIPGDQLVAEKADKQSFPAPEDIQIVLRYPTKGEGATVSHVNIVVDQS
SSVGDGYVIEGGISQKFIGILVEANNTMHFTFSASIYGYY
>U-Asilidin1-Dg27 venom peptide [Dolopus genitalis]
MANFINAFVFFAVICATMLAALAQDCNPEGARCSSDSDCCYSECIGSLCQP
>U-Asilidin1-Dg28 venom peptide [Dolopus genitalis]
MANFLNIFLIITLLCGALYGANASYRCVPRGGYCFNGSTLKCCRGVTTCINNRCR
>U-Asilidin1-Dg29 venom peptide [Dolopus genitalis]
MANFLNIIFIIAILCAILFGTEASFRCSERGEPCFLRTTLNCCSGVSACIKNQCRF
>U-Asilidin11-Dg30 venom protein [Dolopus genitalis]
MTALKIFICAAFWAVLSIQSADTSLIFRQIEDLETNNNTLDYSGVETIETHIQLIGENQN
EALDQTELTQNVGVTKYYSLGKRIAGDRVVATGGKAMNWSTPHNVKITLAYPTRGIGALV
TYVFIAVDQTNNGGRAYVLNGGVNQRHITVVIEAFGVTHFALAASIYGR
>U-Asilidin14-Dg31 venom peptide [Dolopus genitalis]
MKFLLVAIVLMILGLTTAIDLSNPCPKKCNINKSLNPVCVQKDDGSQQTVPNESFVRCAK
SCNKNWSVVHAGKC
>U-Asilidin11-Dg32 venom peptide [Dolopus genitalis]
MKYFMVFAFAIIACLSAVSASNSTFGAISPSDSKLHEENVFKSASPLRIVTKDVKFGYKG
NRKVITGIRVIDRMPKQKGGRASLLHGGPGHKNVTIHLKSQRNNGIFFTVEIYGR
>U-Asilidin12-Dg33 venom peptide [Dolopus genitalis]
MRFLNIFLFVAVIIAAVTPFPYLDEEEDSQNGIDLKISCARLGNEQKCAINCFIRGFIKG
GWCDERNMCMCYRLNL
>U-Asilidin1-Dg34 venom peptide [Dolopus genitalis]
MARLLFLSVGVFFAVIMLILETKGLPLTDNSPVLTLAEVQQGFIRMFQEQKKCKKLGERC
HVAEECCSKRCLSFAAKCVT
>U-Asilidin1-Dg35 venom peptide [Dolopus genitalis]
MARLLNILLLIVLICFAFPANATHRCVRGGEYCNERIRLDCCFGDCVKNRCTDDL
>U-Asilidin11-Dg36 venom peptide [Dolopus genitalis]
MNNFVTVLLMVIGSLVNNVYSQNNIIWGAVGPNDVHLFRERVIEPIRHNQVVTKNVLYPP
AGQSQDHTITAIVLTDVHTDGNGGYATLQSGGPGQTHATVHFVSALGHSVNYIMEVYGRR
I
>U-Asilidin2-Dg37 venom protein [Dolopus genitalis]
MKFAIFVLLGLCAIVAHASYELPEYDDDFEIEPQNKITDEIRAKIEELIKRASAEFGKIS
DKVSEIMSRVREHARKIIMKAKDAVDKAKDDIEGKLDELKKKGGAFAECAKKLRPEYRQV
EQETMTGLKKCAGDAMISNEEHRQEVGKAVAAVRVNLREIRDQVADCLGWNPIKTGKCIF
EKTSELKKLVDGVVSASRDALRLTNKRAREIVTKVKACNSGVLNMASQRVKELNEKLSDC
YKNAGMFY
>U-Asilidin2-Dg38 venom protein [Dolopus genitalis]
MKFAILAFLGLCAVVAAYEVEYDFEIDIEPQNKVIDSIKAKIEELLKRATDDFSIVADKA
KGIIGKLNDAAADLVLKAKGKANSIKDEIEGKLDDMKKKGGEVAACAKRLEPDYWQVERD
AMADVKVCAGDVYVAANDMQDQVGRGMSLISSKIREFRDMVGDCLGWNPISATKCVYDKF
DDLKKIMGGIMEAAKDALSAAQHKSVEIMNEAHQCNAKALSKASMRIKELNQKLANCYNA
DILLY
>Dg39 venom alpha amylase [Dolopus genitalis]
MLRRKFCVILCVLPLALAGPLSHEQEDATVAGKGKEWWQTASFYQIYPRSFKDSDTDGIG
DLQGITEKMHHLKDIGITATWLSPIFKSPMKDFGYDISDFKTIQEEYGTMEDFENMIKKA
KELGIKIILDFVPNHTSDEHEWFQKSINKEPGYENVYVWHPGKKGLNPYRNDPPNNWLSV
FRGSAWEWNEKRKEYYLHQFAKGQPDLNYRNPKVKEMMADVLKFWLQKGVYGFRIDAVPH
VFECVGMPDEPRNNDVKDPEDWSFLQHTCTVDQPETIEMVYEWREIMDKFTQESEDKVPR
IMMTEAYSSLDTLKKYYVSPDGKRQGAQIPFNFLLITELNGNSKAKDFQNVVEKWMKIVP
EGKSANWVLGNHDQHRVATRYGVQKADVMNMILLSLPGAGVNYNGEEIAMTNVDISWEDT
KDPAGCNAGKENYAKSSRDPERTPFQWSAEKNAGFSRGDKTWLPVAKNYTEVNVVKQEGI
PRSTLNVYKQMQKLRKRAAFTDGGYEVKALSDDILAVVRTIGEKNSEAYLTLVNLGNAEG
SVNVGSLKHLADSLKYEILTANSPHNAGDETKTDIKMMPYEGVVLSCRVP
>U-Asilidin2-Dg40 venom protein [Dolopus genitalis]
MRFTLAILCALLAVNFSSSAPWDVGGWFKDAGKWIEGAAKDTGKWVEGAAKDTGNWVEGA
AKDTGNWVEGAAKDTDRWVKGAAKDTGKWVEGAAKDTGKWVEGAAKDTDRWVKGAVKDTE
KWVKGAWRDVTDFFDKAGAEITKAANAVKNEWNKFEKNASEFFKNAQAEVKKAIEDIKKR
IDETGESIVKVIYDKIYEWLQAARAKLEDYSHVADEKFEKAMEKVRQKLFTATSQIEGFL
NRMKEIINKKTDQKKGLEILEKYTLESTEKIESCADAAIDPIRDLYEASKDFIRSAIQRL
DDVIRDMGACLDKGVSKAAFNCGKDLKKSAKAALKELGSELISMKATLISSAISEAFNFV
CIGKTRAEVEFAKANIEAQIKALK
>Dg41 venom S1 protease [Dolopus genitalis]
MKSFIVLSVIVALAFGHPQNGAVTFDGIENRIAGGQIAAPNQIPFQVRLSLTKNNMGRLV
TSLCGGSIIASKVVITAAHCLEGAIDGVVHFGSTKTRPDESTYIGMRVKKQNFIIHERWS
RFLLINDIALIILPKPIQFNSAVQPINLPKTGEENLENRMAVISGYGRMGDGQGTSTVLR
FVPRRIVSGDVCKRTFMGKFRSTHVCVDGSDRKSACPGDSGGPLFVEESNGSRTLVGLTS
FGRQTCESGFPIVYTRVSSYLPWIEKSTGLYF
>Dg42 venom S1 protease [Dolopus genitalis]
MKSFITLSLFVVVAFAWEDARFQGIEPRIVGGEVAKPNQFPYQVRFHLVKRMGNREVNTL
CGGSLVTDKHILTAAHCLVDVVRATVYMGSINFRTEEPNRITTQLKQENLRVHENYNPLL
FNSDIALVTLPERVKFSAAIHPISLPRAGLKKLENRMAIISGFGKTGDKSKTSDNLMFLH
RKILTENYCQLHFPLTFRESQICVDGSERKSACPGDSGGPLAIEENGEMVLVGLTSYGKF
TCEIGSPAVYTRITTHLKWISKHTGLPVKY
>Dg43 venom S1 protease [Dolopus genitalis]
MKTLAAFPLLVTFALAEQFSFSVDNRIANGIVAHPNQFPYQVGLLIVKKMEPYDFEATSW
CGGSLISDEVVLTAAHCLDKALRAGVFLGAHDITKPDEPGRMIIKIEPKHMVVNEDYDRV
TAENDIALIRLPVKVPLSATLQTISMPRFSSRGKNYEGLGGVISGWGKMGDTGQQSPVLR
YANRKIMKDRLCKFYFYGFASSQICVDGGDLTSACPGDSGGPLVITESNGEKTLIGLTSY
GRIEGCQKGFPSVYTKIANFLGWIAANSNVNIRA
>Dg44 venom S1 protease [Dolopus genitalis]
MKAAIAFMWLLVEVIAFPRYDHDWENITILEEDQLLGFENRIVGGEHATPNQFPYQVGLR
LLKVRDLDVYRSWCGGSLISDKVVLTAAHCLDNAASVLLYLGAHDRTKSSELKREMIQVK
KESFIIHEKYDRDVIENDIGLILLPQQLELNQYINTVKLPKASQTDLVGRMAVASGWGKT
ADSEPGSSVLKFVNRKILDNSDCQQFFGLILKTQLCMEGRNRKATCQGDSGGPLAIEDSD
GSKVIVGLTSFGGYSCEKGIPVVFTRVSSFLDWINKHTGIPVEA
>Dg45 venom M14 protease [Dolopus genitalis]
MSRTVFLLLGCLAFGLVNSERVRYDNYRVYKVEPHSDADLSILRELDGTSDSLKFLDPIE
IPNKDVHIVVSPHKEPDFVQILKENGVTFKLVEENLQRHLDEEIAITPRAGMKYDWTRYH
TLEETYAWLKDMSKKFSVVELLVGGKTYEGREILGVKISYGPGRKGIFVEGGIHAREWIA
PATVTYIVNQLLTSKDPAVREIAEGYDWYIFPHANPDGYVYTHNTNRLWRKTRARYGMCF
GADPNRNWDFFWMSIGASNNPCSDTFAGTAPFSEIETRTLSEYIASLKGKIQTYLSFHAY
SQLLLFPYGHTKEHAPNHNDMQRIGNEAAKALAKRYGTQYIVGNIYETIYPASGASIEWA
YGKLNVPLVYTYELRPRNQWNGFILPPQQIVPVGEETMDSVVALLREAKKLGYYK
>U-Asilidin2-Dg46 venom protein [Dolopus genitalis]
MKILVAAIICAFLCQGVLSNPVPEPDPFFGEIAQKIADGISGAASSAGNIVSKIANGWGK
MANGMIDFGRSVAESAINGSVNIVNKSANEWARMTGLVAGKFANMTRSVEDSVKNIFNKG
SNSFKKIGEEIKSRVSEIREQVEGMLAEIDTKFKEGIEKVNATLKENKQKIEEIVSEIKE
KLQNQKDVSKEDMEKIDKLIDDFIKESDELLSACAEQIVKPIKDMYKDAQNNINGVLPVV
EDAIKDLGDCLKDNMLNPVKMTQCAMEAQKHLPTIASMGDFVKNLKKQIDEANFDPMSNM
KCMKDSLEKIKENKDKLDAEISKILEKKEE
>U-Asilidin2-Dg47 venom protein [Dolopus genitalis]
MKLTIGFLLLVVVLQCMTTPAESKSLQKKASEVFNKAVNKIKEAVNKLKTEAKAFFQKAK
EGIKKGLSAMKEKLKTLPDKAMRAVFQGLHDAIEKARKKLKETNEVADEKFYKAMKKAHD
KFFDVTSQIEKFVTKQKEAITKKQEKEKATEILDDFVIRSSEKIESCSDAALGPVKDLYE
RTKAVINGSVDKMENILKASRECMDAVSKIVKCAPEIARNAKKQLSDLGNELLELKSKLL
GVAMNEVTNFICIGRTRTDVELDKMSVKSRIDDIK
>U-Asilidin2-Dg48 venom protein [Dolopus genitalis]
MRFALFFIAAFVLLQCIPQSESKNWLSKRTNKAAEVFKKAVDKIKQKIGFVKNECKAFFK
KVKDGIKKSVAKIKSEVEKTGDSAMKVIFKQIYNGLDKARKKLDDVSEIADKKFYSGMEK
AHNLFFTVTSQIEKFVEKQKKIVEKKKDKDTGLKIIDDFVIKSSGKVESCSDAALNPVKE
LYEKTKAIIKGSIDKVEEIIRQTEKCMDMGMKTETLLCARNIGSIATEQLYKMGEEIMEL
KNKLIGGAVKELLNFVCVGKTRSGVEIDKLTVEKKIKNLK
>Dg49 venom S1 protease [Dolopus genitalis]
MNSFASILFVLATSVLALPVRGNRIQKFITGGDPARPAQFPFQVGVQTRKVSQEGYEYNA
WCGGSLISDEWVLTAAHCLYGGISGEIYLGATDLSRDEPGRIVINVPKENLYVYENYIPQ
QIRNDIALVKLPQRVQLNEYIQIVNLPRRSQMAESFIKQIGWISGWGKLGDEKGSTEQLQ
YTRRWILPHEYCDYSYGGFYAPLVQVCVDGSHGISACNGDSGGPLTIEEDDGTRTLVGAT
SYGQVYCEKGLPSVYTRVTAFLDWIIEKTGIKLRD
>Dg50 venom serpin [Dolopus genitalis]
MKYLLLFLCGVLLSGSTRSQFPFRGAKHDSFDWRLFQTVAKTSTYQNVAISTFSIKLLLS
LLSDAADSYTKQQLASVLPTIDEQFYKNVIQSLEQKNSNFEINVGSKVYADASLSPAPTF
VEIATNRYHANVDRVKFSNAKETASEINAWVSKLTNGAIKELVEPENVKDYVALLVNVIY
FKGTWEKLFPDDDTFPGRFRVNAAREVKTPLMSLEDTFYYLDSTDLGAKLLRLPYKGGKY
AMTIILPHNPDGLADLIRNFNPNTLQQLQLKMTEKKVNIELPKFSFKSSLSLKQDLIALG
LGDIFTRKAQLPGLGQDLEISDVIQKAGVIVDEKGTEIEAASGVSIGNRFGSIAEIFRAT
HPFLFLLEDETTGAPLFIGTVADPTA
>Dg51 venom Kazal multidomain precursor [Dolopus genitalis]
MKLFGSIVLFAFLAFVTSNPCETPCTREHKPVCGTDGTHYKFFNNPCLLRNQVCKDGKVW
RQTRMTDCIGGFEDDRCEKPCTKILRPVCGTDGQQFRLFPNACILGNQRCRDGMKWIQTR
MAECKAKTFEEYYTCEIPCTRELNPVCGTNGERFKIFANPCVMKNEHCRDGRKWIQTRMD
SCQPNDVEDFQKKCKLICPALYAPVCGFNGETYKWFQNKCIMEMDNCLFNHNWVADKMEN
CKA
>Dg52 venom S1 protease [Dolopus genitalis]
MKSFLALLVLFGVTVASPLAEIDFNDIHLNDEDISELMSIQNRIAGGEVAQPNQFPYQAA
LYMRMKDRDGKPIEGGSWCGGSLISNRFILTAAHCLFVKEGATIFLGLHNISKPELGLMS
FKVNRTKFIIHDDYDPNIAFNDIGLIKLPEKIEFTKKIAPIKMASKDMTQDQIEGKTVIA
SGWGKTGDDGFISRVLRFVKRTVLPHKPCREHFPKSYRQRKEICVDGSDAKSVCGGDSGG
PLVMEDANGERTLIGLTSFGSRHGCSKGFPTVFTRVSAFRDWITQFTGKL
>Dg53 venom S1 protease [Dolopus genitalis]
MEFFYVLLLVFTAVFAYPTEGNLNFPFIVGGDPAEEGQFPFQVGVQTHKQNENGEEYKSW
CGGSLISDQVVLTAAHCVVGGISTEIFLGASHLGKGKPMKINVGKEGMIFHEDYRGMNND
IAVVILPSKITFSAKIQLVNLPRRSQQNNTFEKSIGWISGWGMMGDDKGSTEQLQFTRRW
ILPHDYCHYYFPGTFRPETQVCVDGSHAISACRGDSGGPLTIVEEDETRTLVGLTSYGKY
TCAKGFPAVYARVTPYLDWIHEKTGITIRE
>Dg54 venom S1 protease [Dolopus genitalis]
MVKLTLNTLVLLGLICTITGKEVPIEPQIVNGESVGAAGVDSNGNEIIKNTGEFPYIVSL
DEKGFHVCAGVIIGEDMVLTADHCVHGVDPNILQVRAGTLSIYKGVEKTEQVLNVERVTS
HPYFRASDNLNDVAILWLKGKFRFNQYVNKVKMSTLTGADYVGQKLTVMGWGSDKKYSRT
VTLKKATLTVLDLTECRKILHQWSVPDTMICVFDPEHVQTTCSGDSGGPIVHHNPDNVNE
DVFIGIKSGGFCDPNWPTLYADVGQLQGWVLKEVDRKMRGC
>Dg55 venom M12A protease [Dolopus genitalis]
MKYILTIALFAVLFNILLALPIQEANNEDVEVNPEESGDFFEGDMELNEEQMASLLYPDK
RNGRIQERYRWPNNIVFYDLGNAFNDAQKAQIEKALRELEKLTCITFKPRTKTTKAYVYL
TGEDSGCHSAVGHQNGKQRLNLKPNKPGFGCFKLGTIMHEFIHALGFYHQQSASDRDNYV
SIIWENIKDGKGHNFAKQPNTLVTDFGVKYDYGSIMHYSGLAFSKNGKATIVPHDKTAKI
GQRDGLSPSDIKKLKAMYKCH
>U-Asilidin2-Dg56 venom protein [Dolopus genitalis]
MKSFILVLLGLCAIASALEPVEFGVDVEFEPKNELPDIIRNKIEEFLKKVIEDFDTITTK
IENMVVRLNGQIAELVAMAKDKLHAVKTEVQGKLAEVKKQGGEAAVCATKLEPEYHKVEE
DFLDEIKTCAAEARRATHQIREDVLKGIANVKNHVKDFREMLKDCLKWNPIRFVKCMKEK
HDEFKAVIDDIFNSAQGALRIAQMKAVQISGEAHVCNVYAVKSAEAKIEKLNEKLSSCGK
FEMFVF
>Dg57 venom glycosyl hydrolase [Dolopus genitalis]
MGAYVKFMFFLGVVSLHSVYAKPTPANQIWNNRKVCGYKSCPPGKPEMLNVHIVPHTHDD
VGWLKTVDQYYYGSKTLIQKAGVQYILDSVIQELLKDPNKKFIYVESAFFFKWWKEQSEK
LQEQVKGLVEEGRLEFIGGAWSMNDEATTHYQSIIDQFTWGLRRLNDTFGKCGRPRIGWQ
IDPFGHSREMASIFAQMGYDGLFFGRLDYQDKDKRLRTKTSEMIWRASANLGKTSDLFTG
ALYNQYQPPPGFCFDILCADEPIIDGKHSPDNNVHKRVSEFLTFINRQRKYYKTNNIILT
MGGDFTFMDANVYYKNLDKLIRYTNEKQANGSDVNLFYSTPSCYLKALHDAEATWPIKDD
DFFPYASDPHAYWTGYFTSRPTLKRFERIGNHFLQVCKQLSALSPKKEKQLEPHLTFLRE
TMGIMQHHDAVTGTEKEQVAYDYAKRVDVGIRACRSNARAVLNRIVTGKIIEEYFSHSAK
TNYNFEFANCLLRNISVCEVSENNDNFTVTLYNPIAHSVFEYIRIPVPSKNYVVLDYRGI
QVPSQIVPIPSPIKELDFRSSNSSYELVFLASELPPMGYKSYYISTLAHNDLVPEVMMVM
DTPVNVDGITIGNKYINLTFDERGLLFKVSSNGITREIVQDFLYYEAAVGNNAEFENRSS
GAYIFRPNNTVNFISTKIKIEVFRGPLVEEVHQIFNNWVSQVIRVYKDESFAEFEWLVGP
IPVDDEIGKEVITKFKSNIKSDGIFFTDSNGREMIKRKLNHRDTWNVDLKEKVAGNYYPL
TTKIALQDEEARLAILVDRAQGGSSLEDGSLEIMVHRRLLHDDAFGVDEALNEKAYGKGL
IARGHHYLLFGPTRSKSSPTTQAKERFIQLQKFLPSWVFLSDASKYSFYEWKENYNNIFS
GLSLSLPQNINFMTLEPWHENKLLVRFEHILEKEEDPEYSKPVQFNLKDVMRDFPITQIE
EMTLDGNLLLKESTRLDFKPDPVGIRYSLIEENNVENIIKIQNPSKPLISARYYDVENYL
ENTTNVTENKYFSQERSHVIMQDQLKVEETNNVDDNPFIIIIKPMQIRTFVVSLEPGI
>Dg58 venom S10 protease [Dolopus genitalis]
MSPFNLVSLCVLLSTSFLVEGKKGFGPGEQDWGHITVRDGAHLFYWLYYTTAQVSNYTER
PLAIWLQGGPGGSSTGYGNFEELGPLTLELTYRNHTWVKDMNVIFLDNPVGTGFSYVDNK
KYLTTDNKMIALDFVEFLKQFYRKHPEFRKTPLHIFSESYGGKMAAEIALELYKAIKAKK
IDCNFQSVALGDAWVSPMDSVYSWAPLLLQMGIIDHPGHDEIMAAAKRVEVALKNGKFVE
ATNLWGITQRVLLSNSAGVDFYNILKKTPAYFLKMNSLVKNLDVAMYDTLVHFDRPISRR
QTLDQLMKGAVSKTLNIPRHVTWGSQSNVVFSTLSGDFMKPVVHIVEELLNKTDINVNVF
SGHLDLICATPGTINWVDRLRWHSWQQYYNAPRRTISVNGVLEGYFKQGGRFAMYWVNRA
GHMVPNDNPAAMSFILKKTTNFG
>Dg59 venom S1 protease [Dolopus genitalis]
MRFSIFVICLLLAAVIASPVKEYEIQKYIAGGNPARPAQFSFQVGISTRKATKDGMEYTS
WCGGSLISEEWVLTAAHCLHGGIQSDIYLGATDLSKDEPGRIVLSIPKENLFVYENYIPQ
QIRNDIALAKLPRRILLSQYIQTVNLPRRNQLSENFIKQVGWISGWGMVNDSSTAKELQY
TRRWILPHEWCDYEYGGFYIKETQVCIDGSHGMGSCRGDSGGPLTVEEEDGTRTLVGATS
YGRGICGKGNPSVYTRVSAFMEWIIEKTGIQMRE
>Dg60 venom S1 protease [Dolopus genitalis]
MKSFAAVLLLATTAFAIPALQPRIAGGRTARPTDVPYQVGLDISKYTAKIGEWDEWCGAS
LVSDQLIVTAAHCLRNAVGADVYLGTINFMKDDEPGRIMVHVKRSAFIIHEDYNHYLLKN
DIALIKLPHKVSLSDRIKPLNLPRLSQRDSGFVNRMAWISGWGLTANDADQPDELQVAQR
SILRDSKCETTFRLFKKETEICVDGSQGISNCKGDSGGPLAIDEADGTRTLVGIVSYGRP
KGCGTGFPSVYTRVTAFLDWIEKNGEITLRK
>Dg61 venom S1 protease [Dolopus genitalis]
MKLILVLSTVLAFALAFSDEVPYGIENRISGGVETKPHQIPYQVGMQMTKIRDGREIYTW
CGGSLIADNFVLTAAHCLYEAEAAVIFLGAHNRRSLSEPGRILIAVDPDDWIIHEEYNPI
LTENDIALILLPKRVPLSKTIQTIRLPTLSENNENYVNSMAIISGWGRTGDSPDGAASDV
LRYVHRSIMTNEFCSNFFPMFKRTQICVDGSRAQSACAGDSGGPLVVKNLNGENTLIGLT
SYGRAEGCQKSFPVSYTRVSSYLGWISSKTGIRMLP
>Dg62 venom S1 protease [Dolopus genitalis]
MNIILICSMLFGTALAFPIDDGVEYYVESRITGGDIAIPNQFPYQVGMEMEKNRNGKRVF
TWCGGSLLSETVVVTAAHCLNQALNAIVMFGAHNRYAPEEPGRIMIDITPENMIVHETYN
RISSENDIALIILPRKVPLSKIIQTINLPRLSQKSNKFENTMALISGWGRKGDGPQDSGV
RELRFVLRRILPDENCKHIYPMYKSYNQVCVDGAEQKSACSGDSGGPLAITEANGSKTLI
GLTSYGRANGCQKNFPVAYTRITAFLNWIAEHSGLEIRQ
>U-Asilidin5-Dg63 venom protein [Dolopus genitalis]
MKYLAFIFFACALQSIYADSIQDAIQQGNERIAQLKSRWQNEIAETENIILPEIDALAAQ
FAEVAAHVAKQVKDDAGKVKAAENVKVAFDAFIAEAKKSVSKIANARPDVLEKAFSGAKV
ASYGYGELSKMVSDLKQAAAGNTCKEAIVAKLVELAAKQVNEVTECVLKGGDNFPVPPTD
VLQLRTTAQQVTKDIINMYNRCSEEVGTICFDNLVENLKKETQNAVKNGDSYVDAPHAEV
DMQKHVSKFCVKSKAGFLKRQAPQIKGKMDQC
>Dg64 venom S1 protease [Dolopus genitalis]
MVRLLVSVVCCLTVLGSALGHPQPRIVGGRIAKDNQFPYQVSVEFLDEHHCGGAILTPTL
VITAAHCTHDNLARFLAVRAGTTLRETNGQKVKLTKFIEHPKFHPRTLDYDVAILLLAKP
LVFGEGVQPIRLPASGQKQPTAAMGTISGWGRTEEKGKLSTIMRFAQLPILERDYCDTHV
AGFTDRMICAGYSQGGIDACNLDSGGPMAVDGELVGIVSWGIGCARPNSPGVYTHVAMLR
DWIDDTMSKLKGF
>Dg65 venom S1 protease [Dolopus genitalis]
MKWFAVFLLVSAISNAKCSKLPEGRIIGGENGDISDFPYQLSLRIAGRHNCGASVISKRW
VLTAAHCLEKILAIDITLRAGSTFSNTGGKIIPADKLFMHPDYNSRWSDYDVGLIRTKTD
LTGDNIEIVRLPNFNDPINTGDIATVSGWGYTSNNTQIVSEHLKFVNIPIVDQGVCNSAL
KNYGGVRGMMFCAGEPGKDACQGDSGGPIVSKGVQIGVVSGGIECGNPKYYGVYTRLANA
NVRAWIRNVAKI
>Dg66 venom S1 protease [Dolopus genitalis]
MIGLLSIALLLVSVFNASGVRMEPRIVGGVDTMIEKVPWQAELLYFTVHRCGASIVNETTIITAAHCLERVRRAKSLTVRAGTSFRAKGKDNHDGVTITVKKFLRHPKYEDSGFDYDVAMLWLESPLEFSEKIQPVELPSRNEPIPKGSVGIASGWGKLFENGIIPEVLHSVAVPIWDQNECVTLYKQRKEEITENMLCAGEKSGGKDACQQDSGGPLVVGKKLVGVISWSIGCGRPNLPGVYARVAAVRGWIDEVMNM
>Dg67 venom S1 protease [Dolopus genitalis]
MKSFVVYCLCFVAVFAHAPFESVDHRIANGQVALPKQFPYQARLQFTKRKNGKFVSSLCG
GALISNKTILTAAHCVENAVSVMIFLGTTKSLSNEPTRVMRGSWASRGEFIAHKNFNGTS
MENDIALVTTTQAIQFNDAIRPVNLPKFNQMNLENRMAVIAGFGKTGTKAPVSNELRFAN
RRILSNLLCQRPYPAYFKPNMHLCIDGSQNISTCPGDSGGPLVIQEADESKTVVGLTSFG
GISCDTGYPVVFTKVSNYINWIQKHMI
>Dg68 venom S1 protease [Dolopus genitalis]
MLVVSVLLLATSSLAIPAQQYSVQSRIAGGKDAIPTQFPYQVGMEITRYIPEEGLVTEWC
GGSLISNQLVLTAAHCLYGAREANLYLGATNVIKTRETGRIFVNVKKNSFIVHEDYNDEY
VKNDIALIKLPNKINFNKYIKTINLPRLKQRNTKFLGRVGWISGWGMTEKGDNQPDVLQF
AKTKILPDSVCESELDFEQDTEICVDGSKGISNCEGDSGGPFAIDEKDGSRTLIGLVSYS
GSDKCGFAGPVVHTRITAFLDWIAKNGGIKIRD
>Dg69 venom S1 protease [Dolopus genitalis]
MKVSLVFSVCLAGAIALPRNDINKKNVKLFEKEEFLRLERRIVGGEIATPKQFPYQVGIR
TNKIKGIYVWTSWCGGALISDQFVLTAAHCLDNTVSAVLYLGSHNRNASFEMTREMFQVK
KENFIMHEKYDPIIIEPDIGLIRLPKKVELNEYINIVKLPKAGQLHLVGRVAVASGWGKT
GDKEPTSDVLRFVYRKILDNNVCKKFFGLILKTQLCVEGSDRKTTCQGDSGGPLIIEESD
GSKVVVGLTSFGRPTCEQGFPVVFTRVNVLLKWINKHTGISIK
>U-Asilidin2-Dg70 venom protein [Dolopus genitalis]
MRFFVVILLAAVTAQTVLGKPGIIGDITSSIKDASKGIWDKIAEKAGAAIDKAIEKTKDM
YKWALGEFAAMGDKLKDMEKKMIASGSDMLRSSFDAAKRFVNSSEEQIQDMLKIIDEKLE
LATKESVKIVLKETSDLKKWANRTLEGVNDPAKRAQAEKIVGKFVDKNLEKMNKCSQEAT
KPIKEVYEYANATAAEAAAVARKIVNMLEICYKATNIMTCAIELPQVIKDGNDLMITKFA
PMKAKIAAIGTKGALKFSSCVATAKIAMEWEKASIENKINDL
>Dg71 venom S1 protease [Dolopus genitalis]
MALFTLLSLPLISAATADQSFIQPQIVGGIIASPGLFTYMATLHAERINNIGIKWSTFCG
SSLISDEFVLTAAHCVVDSTIINVKLTFGTTNASMDADEADRLVIDVPKENIIVYEGYDP
KRSLNDIALVKLPRKITFSRMIQPLRLPTRSQPNLDGDVAVVTGWGSMGSLDQTDQNKLR
YAQLRIFPDENCKQFFRSYYHDSNICLDGSSQSPCYGDSGGPAVVVDRQDRLFTLVGVAS
YVSHRGCEKGDPVGYARVTSFLDWIHQHTDIPIKD
>Dg72 venom alpha amylase [Dolopus genitalis]
MLFKFFVVLCSASIALTQHNPHQWENRSTMVHLFEWKWSDIAAECERFLAPKGYGGVQIS
PPNENVVVNGRPWWERYQPMSYLLTTRSGFESDFADMARRCNNVGVRIYVDVVFNHMAAE
QPSPVGTGGSTANIKDKDFPAVPYTMKDFHPSCQINNYNDPYQVRNCELVGLKDLNQTVP
WVRDRIVDFLNHLIDLGVAGFRVDAAKHMWPEDLKAIYSRIKNLNTQHGFPANSKPFITQ
EVIDLGGEVISKFEYNSFGTVTEFKFGAELGRAFYGRNDLKWLKTFGPDWGMLPSKDALV
FIDNHDNQRGDDPNILTYKNAKQYKMATAFGLAYNYGIPRVMSSFAFTNMNTPPPTDERG
NLISPSINRDDTCGNGYICEHRWRQIYNMVGFKNAVRGTQVTNWWDNGKNQIAFCRGNKG
FIAFNGDNVHLNQRLQTCLPPGQYCDIISGSKTGASCSGKKITVDGSGFAQIALDTHELD
GVLAIHVESKV
>Dg73 venom S1 protease [Dolopus genitalis]
MLLSILLEIIIAALCGSENIGDYQVVENTGEFPYLVSLEERSQYLCSGALIKENAVLTAA
HCVDGFFTDFLTIRAGNLLQKENSNNVQTLAIEFYRKHEYYNPKTVENDISIIKTKGLFK
LNKFVNIIKLPNGGETFYNQEATIIGWGQTDDAQLPTILKKANLKIIDKDSCERAFGYAL
RLYYSMLCGLDLSKRTQGLCNGDSGSPTVIHNPKKPGSDVLVGLNSWVVKPGKFCQPQYP
SVITNVAKMKSWIDIKLKTVF
>Dg74 venom S1 protease [Dolopus genitalis]
MKSILLVFLFLAAAVAIPLENKNNPLGIQPRITGGQNAQPNQFPYQVGLKLTKFIKGLPF
SAWCGGSLISNKVVLTAAHCLLNSNGGMIYLGAHNRSKPTENGRAMVKVWKSNYILHENY
DDFLHTDDIALIVLPQKVQLTDKIKVINMPQSSKFDVTGRIAIVSGWGRTGDRKNSTTNI
LRFADQRIMPDDYCMKPYGIILPSQICVDTSNGKSACQGDSGGPLAIEDSKGSNTVVGLT
SYGKVYGCEKGYPVIFTRVSFYLNWIHEKTGIPVQ
>Dg75 venom S1 protease [Dolopus genitalis]
MKLAVLSVLLVAGSLSFPEKNFLYKSGGNTFVEFSLQKRIFDGIKAHPHYFPYMASLHIR
FSDKDGNERGGGFCGGSLISERFILTAGHCLIGASRVKVWLGAHDLSKETEEGRVEIHVQ
KEGIFVYEGYDPRKFIHDIAIIKLPEAVKLTREIQIVRLADRSFNSANDIAIISGWGNNG
NSQGSDILRYAQLRILPDEVCKNFFTIFYHPTNICIAGKGKSSCSGDSGGPAVVVDRKDR
AFTQIGVVSYGSPWGCEKGHPTAYAKVTAFLDWIHEITGIAIRD
>Dg76 venom C1A protease [Dolopus genitalis]
MKGFFTFIAFGAVLAFAAADFESEWAQFKVQYNRHYATPQEEAFRKELFRKTWEMVQEHN
AKYVRGEVTWQMGINDFADWTSEEKKRLNGVISSYSFTFDAEWENFKNEYKRQYPNAEEE
AYRRGIFTIAMENIRDHNKKFDKGEVTWKMGVNNFTDLTQNEFASTHLMRQKKLSEEQFR
ADWEDFKGKFGRQYENSVEEHFRRGIFRVKWEVIVQHNEKYNKGQVSWKMGSNNFTDWTG
DEFSSHVMRPRPRSITLSEE
>Dg77 venom S1 protease [Dolopus genitalis]
MKYLATLFLLTGILCLPQYENIQSLSGVESRIVGGQIAKPHQFPYTVGIRLIRQKDGVEY
TSWCGGSLISNRAVLTAGHCMRNTVRVLLHFVCHNRWDKTEPNRVTIEVGKKNFIVHPDF
KYEYLYNDIALIMIPDGVTLSDKIQIVNLPRRRQGPLENLMAIASGWGKAGYKIGASEIL
RFVQLKVVDNDQCGNFGTLKPEQLCCDGHGPKSTCEGDSGGPLVLQESDGSKTLIGLTSF
GAYTCEDEYPMVFTRVTSFLDWISKNTDIQIRD
>Dg78 venom NPC2-like protein [Dolopus genitalis]
MFRFAVLAALLVVASATEFRACQNPVNPAAVRVQGCEKMPCDIVKGKDAIIEVDFTAKKL
ANTLHAKIVANAAGIHVPYPLPENLGNVCKNLLNDGYCPLDANEDATYKLVLPVATGYPL
IPVAIEVSIVDEETKVHSCFIIDIIVRKN
>Dg79 venom endonuclease [Dolopus genitalis]
DLALILLSVSFEYSNAKCSLDIQKDLPPSDPVFVDKNHNLVKPEGKFIEWNIGDKFGAIC
SGKNNTFISTNQRAAIFECRHDGLHSSGQNIPKLECSKDIVAETLDTNKACIGGGTLKHV
GFRTYSSNFTRYLEICYNMNEASVIYSHHIIPGKSINYRVQKALRPFFNVAGAPSKAQVS
KSYLRKQQTKTFTKLLGSEQYMRYFNNSSFLSRGHLSPDADGVFKSWQLATYFYINVAPQ
WVTTNAGNWLAVEKLARRKAARINDDLEIYTGVSGIMSLPDSSGRKVKLYLKNGPTGKYI
PTPMWYWKVLKYKDEGIAFLSMNNPFANQKLYICPDICQSYNWPNKGFENFRKGFTYCCK
VSDLIKRLPEVPPEVLVTRVMKY
>Dg80 venom glycosyl hydrolase [Dolopus genitalis]
MKVLLGVLCFGLIGLIAADNEPAWGYECVESVCSKVELTPENIKTAVSLSVCRTFCGRKT
PGTLWPKPTGTVKLGQYVVHLDIDNIEIRRPPFKSQDELWSINEERFKAQISRKVSKPDQ
IKKGGKPLLIKVSVEEESTRLNSETDESYKLLLSQGGNEIIAEIKAKTFFGSRHGLETLS
QLIMYDDIRREIQVVAEGEVSDAPAYKHRGLLLDTARNYFSVESIKRVIDAMGMNKLNIF
HWHITDSQSFPLIIKSRPELSKYGAYSPEKIYTAENVVDIVKYGKARGVQVIPEFDAPAH
VGEGWQKYDMTACFNKKPWQKYCVEPPCGQLDPTVDGLYDVLEDIYSEMFEMFDNPDIFH
MGGDEVSTSCWNTSERIQNWMLSKGWGLTEHDFIKLWGHFQENALKRVDKVAKREVPIVM
WTSRLTELPFVNEYLDKNRYIIQIWTTGSDRKVQDLLKNGYKLILSNYDSLYFDCGGGGW
VNANNNWCSPYIGWQKVYMNIPESIAGMYHSQIYGAEAAIWSEQIDETTVDSRFWPRASA
LAERMWSNPITGWRDAEPRMLLHRQRLVENGIKAERLQPEWCLQNENSCPAEH
>U-Asilidin2-Dg81 venom protein [Dolopus genitalis]
MKFELFIFLISAIFVAKGQEATYSLSEATKLHLLKLVEGVTFMSERAAEILQNVEFQMKS
FNSSANMNLTEVHTKISKVLDDVSSNKEYKKCIDRERMQLRFILQKARADVNQCLRAGII
RGQVLRNNTIQPLLGIRLNHFIQKCFVHEKNECTEQEAAVVKEEAQLAIKMAYDNLYKAG
GELKPLANKVLQCLRNIDERTKSQAKSFLDATMKRNARQQLN
>Dg82 venom protein with insect allergen domain [Dolopus genitalis]
MKFVIALAALISVAYAGVPVARNGPQCQAPNGGGLTPVLKEFFGMIPMEQVGVIFVTAVT
SDPEVKKVMAFLESEDFHKILTAIHSQPEFTKLMNYACSDLYFDAYYYYNRVAEILGLPP
LDRPLFEELYAARARPGLVGMIQDMLDVMPLEKMKAHLKEKIENDEYAKKGIALLRSEDF
KKMVKLVENLPEFQNMLKELRGMGVDVDKIMELIKKFLGGK
>U-Asilidin2-Dg83 venom protein [Dolopus genitalis]
MRLLLVLLIASIGTQSTLAEPGWWGDILSSVKDSLAKIAEKAQDLYKKAKYFPILDEAIK
QLEKDLAKSGVITSLEMARKFVDTLEIQVQDLLRLVDEKLEAISIFIAKALLKEASGLNK
WANKTLEKFDDPVKRAKAEKIVEKFMDKSIQKISRCARDVAKPIHDLYGMANIIAMEATK
VARNAVNTLDTCSKGNDIKDCFKKLPAILEEGRNLIYAKISPMKSQLKSIASGTSISLSS
CIATAKITIEINKSAVESRLKSLN
>Dg84 venom peritrophin [Dolopus genitalis]
MKARIILVAVFVLSITSGSCDFSSSFAKNAEPEQPAVNPLCPTEEDPKTPTVLPHPKDCS
KFYKCMHGKAYPISCPQGLHWSTKLQRCDWPEVAGCDPSIPTTKIPEGTTPPATQTPPTS
AAPTTEAPKKDPRCPVDEDPKTPTVLPFPNDCSKFYKCLNGVAYPVSCPAGLHWSNDLNC
CDWPEVAKCDPKVKVPSVEQNIKTAMNKELLTTAIPATVMPTKPAINALCPPKEDPKTPT
VLPYPNDCSKFYKCLNGRAYPISCPQGLHWSTKLQRCDWPEVAGCDPNVPTTRIPEVTTP
SATPAPSTTAPTTEAPKKDPRCPKDEDPKTPTVLPFPNDCSKFYKCLNGVAYPVSCPAGL
HWSNDLNRCDWPEVAKCDPKVQVPSVEQNIKTAMNKELLTTAMPTTVKPTGPAVNALCPP
EEDPKTPTVLPYPNDCSKFYKCLNGRAYPISCPQGLHWSTKLQRCDWPEVAGCDPSIPTT
LIPEVTTSSATSTPSTAAPTTEAPKKDSRCPEDEDPKIPTVLPFPNDCSKFYKCLNGIAY
PVSCPAGLHWSNDLNRCDWPEVAKCDPKLQMPSTKDEKIPMNKELLTTAMPATTIMPTSV
TPPMHVDCPVNEDPQKPTLLPNPNDCSKFYKCVNRRGYLIACPAGLHFSTKLGLCDWPEV
ANCDASLRRETTALPRVSTTGAPKISTTRATTPAPSVPLDCPANEDPKNPIVLPYPGDCS
KFYKCLSGRAYPIACPAGLHYSQKLEQCDWPENAKCDPAPKMSEKPSPSTKAPESKLILP
GIEPKVVKCNGKTQLIAHNTDCTKFIQCVGNMGVEKSCPMGTHFNSQFMICDYPERANCQ
ADTSRSKLPEKVVTEIPLTTRMPIDATTVPKREINQENICDGAADNSYLQHPQDCSKYVH
CYNRQMFIQQCPLGLLWNHQLKNCDFKEKVDCKN
>Dg85 venom C1A protease [Dolopus genitalis]
MKGFFILVFCVVAISGFNVENEWKKFKATYKKTYKDNTPEGRLRKSNFEETLKLIKAHND
KYETEKKKKNPSVTYKLEIGPFADLSDQEFRRKSTSSKSMKDDQTVCKFKPNKKPKFRAG
PIIGKHNPLSGNPPQEVDWSKKLVLSPIQNQGDCGCCWAYASIGAVEAHLTKKTGKFEKL
SEQELVECLKTENTDGCDGGMHYEAFDYMIDDGITPAVHYPKTPQEGKCNSGKMKNKKHI
QGYRFLDLKKSDEEELKKVIAFIGPVATSMSTPRSIKNYGKNSGVYNDPDCNKYESDHYV
LIVGYGVDNGIPYWLIKNSWSAEWGINGYMKLARNQKNLCHIASEAFYPIV
>Dg86 venom S1 protease [Dolopus genitalis]
MKTLTILALLVATTAATLLPPTQHRYGIVPARIQQLSPHFRIVNGKVAEQKQFPWQVYLE
PRLGKEVGHCGGSILSENWVITAGHCTYRMDKIVLYFGSNTIDSMPLQMTSTKWEQHPNY
DPDSLNNDVSLIRLPTPLTFTDTIQPMRLMSKTLAEKNLYGKIAYTSGFGYTVDKAKDIS
NELRYTTVRIITNSECVPYYGPFIVTENAMCGRGAENAHSSPCSGDSGGPLVMQDEDGKF
SQIGVNSFVAFEGCSSGRPSGYARLSKFLDWIHEKTGIPILN
>Dg87 venom S1 protease [Dolopus genitalis]
MKSFVLLSMLVIAAVALPPEWQRDGFPLERFEKRIIGGQIAATGQFPYYARLMLTKRRFG
RIVGSLCGGSLISNRVVLTAAHCVDQALSGLVYVGSSTIHSTETASVTIKVEKTAFIIHE
GWNSLSFSNDIALILLPRPVQFNNVVKPVNLPKANEGDLVGRTGVISGFGLIGNSGGPAQ
ELRYLPRRIMEPKYCNSAYPTRFSSSSHVCVDGSYAKSACPGDSGGPLVLEEANGSGILV
GLTSFGSMSCEMGYPTVYTRITSYLNWINQKTDTSIRN
>Dg88 venom S1 protease [Dolopus genitalis]
MNSCTVALLVVFGVSVIFASPPQFRIVGGNEAKPHEFPFLVSLTLVGTEANNCGGAILSE
RWILTAGHCIYQYDEVAYYIIAGKHDLSVKEPGQQIRSGKKFIAHPDFDIEIVGPNDIGL
IYLSEPLEFSETVQPVALPERESIPKGLAVVSGWGSTSLGLEPAFTDRLRTAVVPILDYE
TCAKALKDTTFDRTNLCSGPLAGGVGHCSGDSGGPLVQQVNGKMTIVGVISWAYTPCGSP
NTPPAFTRVSHFVGWIHRTMKKYN
>Dg89 venom glycosyl hydrolase [Dolopus genitalis]
MIGFVVLLTVLTSGRAYIVDPGPVVKATVGEVWPRPHYQSRTDNFFLIDPKNIQITIVGH
TCDTLEQAAKRYLDIISNITNQLIRHPQKELDRVPHVSRIREIALNLTTPCEHMPYLGMD
ERYYLAGSGRIISYSIWGILRGLETYSQLITPHKDGLLRVPDIRIRDYPRFPHRGFLLDT
SRHYMSMETIYNVLDGMEYNKLNVFHWHIVDDHSFPYQSINFPELSEKGAYMPGWVYTQE
DIANVIEYARLRGIRVVAEFDVPGHTRSWGQSHPEILTQCEGNYAGKMGPINPIKSTSYD
FLKVLFKEVLDVFPDRYLHVGGDEVGFECWESNSQISSYVRTKGITFTDLQRIFMENVTR
MITDRQAIPVVWQEAMVKDVNMPNNTVVQVWTGNWRDLLQTFTKKGHRVLMSQCWYLDHL
LTGGDWLKFYRCEPHDFLGTDDQKKLVMGGEACMWSEVVNNRNVLQRIFPRVSAAAERLW
SPRETTNTDNAKRRLEEHTCRMIHRGIPAQPPNGPGIC
>Dg90 venom protein with insect allergen domain [Dolopus genitalis]
MKITIFALFAVFAVCCASRADHDALKKDLKEFQILIPKASMALIIAKHLIFDSEFRKAKD
FIGTPESNALGLNIMKSHPFREAVQDLRSKDIDAPTIINIFARLLKFPLYPEEFTDEIMI
QPRSFNSFIDDVIYALPKNEFSKLMKHKVKTSPVFRKFYLTSISPEFNKRIEAILNYPLL
RPTFVTFKSKGIDFRHIYSAVKTILSWGK
>Dg91 venom S1 protease [Dolopus genitalis]
MKTVIILLTALLRVTLGTDRIPEQFSNNRLTPQSVQSRIFRGVISNWGTFPYMVPIFITL
DSGADSFCGGSLISDQYVLTAAHCLAGVIKVRIYLGAGDISSKSEADRMELKIGKDELII
HENYDAPNFINDIALIRLPKKIQFSENIQPIRLARRSQTDLIEQLAILSGWGKTGNAADR
SNVLRYARKAIVKDEQCMTIYRNLYHPSNICIDGREQSICSGDSGGAAVIIDREDKGFTQ
IGVASYVHSSGCELGLPVSYTRITSYLDWISKHTGIPIRD
>Dg92 venom S1 protease [Dolopus genitalis]
MYSEKVIFVLIAVIAIASAFKLKPQFRIANGWNARKADAPYIVSIQLNNPYYPHFCGGSI
INENWILTAGHCLKDKVISDIKIHAGRYDLKVSEEGDQLRSIDYYKIHELYAGGPTPNDI
ALIYTAKPFVWTKFVKPISLPEKDAIPKGIAELFGWGLIYSTGQGKVKFPDVLQTATLPL
TSFGECKKYFGSAIDETNVCTESTSKGMTACSSDSGGPLTQKNSKNENVVIGIVSWGKMM
CGQPNDKSVYVRVSAFIDWIKETQENFELNGAKE
>Dg93 venom lipocalin [Dolopus genitalis]
MKCPILIFVATLFAGAYTQQLVKCPEMSVMTDFNIEKYMGVWYENQKYPFAFEVLGRCIS
AKYGMNADGTVSISNKAFNIIFQKWDEIIGTGTVVDSGKLKVKFTTGIIKTAADYWILGT
DYTNYAVVYSCSENFKFIKGQKVWILTREIHPSKEVVENALRVLDKHDLTRDLLQKSYQT
NCPRRTLF
>Dg94 venom S1 protease [Dolopus genitalis]
MLRLICGFAIISSVYSARASFRVVNGQEGDIKDFPYLASLQHRSIVRCGATIINPRTVIT
ATHCFKDVILEKLFVRAGTKFGEKEGQLVPVKCYLTHPDYVPLTQNNDIAIVWTKTPLTI
NSLVKPINMAQFGAPLPVGKMGVVAGWGRLGENLGFPDIFHFALLPVIERNKCVKSGGGG
YDDFRITDKMFCAGFMGVGGTDSCKSDSGGPFVVDNTLVGVVSFGQGCARKKFPGVYANV
AVFRKWIDENLQLEASGKLKPTAGN
>Dg95 venom S1 protease [Dolopus genitalis]
MLLALILPFIVLAVTGLSVEKISVEQQSTENRIAGGQSALPGQFPYIVGVRFHKPILGLG
KITSWCGGSLISEIFVITAAHCVKGASYLEIILGKTDLSKEENGSLTLEVGSEYIISHED
YNGAQGFNDIALIKLPRPVQLSRTIKTVNLPRLSQRSYSFEKVIGWTAGWGVLGDRKPTA
SVLQLVRRWILPSDYCTHSYPLTFKSKTEICLDGSYGASACRGDSGGPLVVDEGNGSKIL
VGLTSYGKFEGCEKGFPAVFTRITAYLDWIAAKGGIKLRV
>Dg96 venom S1 protease [Dolopus genitalis]
MMVVSVLLVISAVVAVGISSPTLPAFRITPLIKPEGRIISGEKASLGEIPHQVIISRKPN
KGFYCGGSIISPEWVLTAAHCITYKSIALSFGSVQLKAKAPVNMIATEFFKHPNYVEKPL
ENDIALIKLPEPLTFTDTIKPITLVPRSQAADLFVGARAMISGFGLTNDEILEYSNDLLY
AFVDIVPNKVCLDRYGPHVLKDTGMCAKGADGTNQNVCNGDSGGALVATLNENTYQIGIN
SFAAEYDCENKENPTGFTRVGSYLDFISKTTGILM
>Dg97 venom protein with insect allergen domain [Dolopus genitalis]
MKLKMFVLFSVFGSFYADSSDLDILKKDLLEFEPLLPKTSIALLFMTHLLFDKDFRRARN
FIGSSGSIGHAMRILRTDSFKDLADELKGNGIDILDIIKALMEKPIFPLSLENFEEAEID
IQLFTTNEFIDEVIAALPREKIAKLMQHKINTSPTFMKYFNAAKNPSVNNRIEAILSDSK
LKKTFETFMLNDIDVRYIYSRLKFIISWAAPSIF
>U-Asilidin16-Dg98 venom protein [Dolopus genitalis]
MASYHIKFALAVVFLVFAGTSCADIDCYICSNKEECKNVKPLKSPPCPTKCFTKITGKEI
VERGCVKEEEDCKDEKGCYTCLSNKCNKATKADQFISCYSCSGSTCLNPNDSTPKKMCLR
KCMIYYNPRKGELIRSCLDDKEDDKQGECSDDLDNNCMSCEIPDCNIDTIPNDVLKCYHC
DGDNCENSEKSNFCSLKKVDDFCAYLLDDNSKFSKSLCKSAFDNAEDLIKKGMLITCEGK
ECNSYKNRKCTKCESDGTSNKCITTEMKETLCNSIGCYSKIEEGGKTKRGCLSEIPEEDR
KKCNPTGDKPCKICNEENCNKDQFPADRRSCYICTSDDGKCEATPQSPQLCPKYVKEDFC
VTELTDDWKTIRGCGSEMSCDRKDPKKCDECKTGDNCNTKNLMKENSIKCIKCDLTNKCA
INPENEPTEDCTPEGCYSKIEEGGKTKRGCLSEIPKEDRKKCIPTGDKPCKICTEKNCNK
DQFPADRRSCHICTSDDGKCEASPQSPQLCPKYVKGDSCVTELTDEGKTIRGCGSEMSCD
KKDPKKCEVCTTGDNCNIVNLKKPSPPPLTCVKCDSTDKCAINPENEQTGDCSSEGCYSK
IMEGGKTKRGCLSEIPEEDRKKCIPTGDKPCKICTENNCNKDQFPTDRRSCHICTSDDGK
CEASPQSPQLCPKYVKGDSCVTELTDEGKTIRGCGSEMSCDKKDPKKCEVCTTG
>Dg99 venom S1 protease [Dolopus genitalis]
MFPLVFIVELLLFAFSDAGIQRIVGGTDAKEKEFPYSVSIRRTEFEEMFGYGNHICGGAL
IDNQTVITAAHCVFDKFGNFLGQPNSYTIAVGSIYRSFRETHEVVRTSKKIIVHPEYSMD
TMYNDIALIHLNESIPIDGAYVNPVPLATKSFPEESPCVVSGWGHMKIPGFEGKFIAENM
QKANVFILSKSDCAKNYTKEDYVVWEKQICVGVIGKEIDSCQGDSGGPLVCNGVLAALVS
TGTGCATPGFPGIYTDIPQYLDFIQNAKKSLKLEENNIPPMADDCSDMNELF
>Dg100 venom deaminase [Dolopus genitalis]
MTDSNCHLCIIVIFAFVLAINGATVLHADDKISTIQAFGIGENVVVTDDTSRPSYHDYLQ
TRKTFLQQEQSRGIGADITLNDREVMANDIIMSAKKEELAAGFANPFKFAPSRHIFEVLD
QIKSSRLFNLIRHMPKGAILHAHDTALCSVDYLLSLTYRPYLWECRNSTENSLTFKFSRT
QPTSSSRCQWTLVSNERKRIGKQLYDRELRKRFTLYTENPLTEFKDINDVWRRFTNIFIT
IDDGLVTFLPVWKDYFSRALKEMYEDNVQYLEFRGVLPELYDLEGNKYSKVDVAQIYYDT
LNEFKQEHPDFIGSKFIYGPNRRVNDSTFSEYMQTAVELEKQFPNFLAGFDLVAQEDMGR
PLTDFAETLLALPDNINFFFHAGETNWYGSSSDENLIDAVLLGTKRIGHGYAIMKHPSVL
DVVKERGIAIEVNPISNQVLKLNTDNRNHPCSFLFANNYPVVISSDDPSFWETTPLSHDF
YIAFLGIASAHSDLRTLKQLAINSIAYSSLNSAEKEIAFSKWQTRWDEYIEKVIQRDNSS
TVNNLIL
>U-Asilidin2-Dg101 venom protein [Dolopus genitalis]
MKLLVTILISTLLVQGITPYPEPSFGDMMKGIAEGVGKIGTVIGGIVSGVVEGAGKIVIG
VINTTQGLVNNVLNATVAIVSGVAKEVANVTGGILQRVADLSQATEDAFRRMIRIGDGKI
KDAAVAIKERVGEINGKVKDMMGEVDKKFEEGMKIVNASIEESSAKLTDMVNEIKEKYKD
AKDLSKEDSEKIEQLLKDFVTSSSQNLSECAKEIVEPMKSLHEEAQTAINNILPVVEEAI
KNLNQCLKDNRFKPTKIVECAKEAQSNLPTIEHMEEFAKKLKAEIDNFKLDDILDMSCIE
ENLNRIKTRKEELEKEIAKIVDKKE
>Dg102 venom S1 protease [Dolopus genitalis]
YFPLLFALLFSAVFSSEVDLPTFYITGGDIASPGQFPYQISFEYSDMHKCGGSIISPNLV
LTAAHCTVNRHAEMIGVRAGTLNRELGGQLREVKKYYNHPLYDDNTYDYDVSVLELKTPL
EFNDEVKAVSLPEENDAITTTSAITSGWGQQEETNYLLPRTLMFVQLPIWEPDECKLIME
ASDRMICAGFPEGGKDTCQSDSGGPLVSEGKLIGIVSWGYGCGRPNSPGVFTNVTTVRKW
IREITKL
>Dg103 venom ferritin [Dolopus genitalis]
MKLFVETFTLALIFGTAFANLQCTVPAVDIPERWIDMTEKCINAVRNQIQREVFASFQYL
AMAAHFAQDTVNRPGFAEHYFKAAREERQHATVLIDYLTMRGQLTNEVTDLIKIPTIEKF
EWKTAVESLTDALELETNVTESIKAVIGVCEAEKKKDSKGSNNDYHLVDYLTGVYLEEQY
KGERELAGKLSTLKKMMTHHGEIGEFLFDKTLLE
>U-Asilidin2-Dg104 venom protein [Dolopus genitalis]
MKILATIFVSLLLCQAATPMPIFGSIIGSITGGITKVVDKTADIISGTVNKVGSVTNGIV
GKISDVTKGAINVGVDFVNKVAGGMASITGATAGKFANITASIENSIKNAMGIGGNTFKK
ISEEVQKRMNSVRDKVTSAMKEAEDKYNEGVAKLNDTMLQNTKKIEEIASEIRNKYKDVT
EDSKKKIDDLINEFVYNSINECQQCAKEILVPIQGMFNNTLDAINQILPAIEGVAVSMEE
CMKQKSISQTKLIKCAMDAKKKIPSLGTMDEFVSNLKKELDKYKFDDLGKTCMGPTLEKI
MKHKEDLEKKIEEIVSKE
>Dg105 venom transferrin [Dolopus genitalis]
MSRSVKVLTFLCLLGLAIADEPKKIYKMCIPHIYYNDCLKVLEEPSNAGILMECVPARDR
MECLEKVNKREADVIAVDPEDMYVAYHMNNEDFHVISEIRTDVEKDAQFRYEGIILVKKS
SPVKSLEDLKGMKSCHTGFGRNVGYKIPITKLKNSGILKVELDPHLAPTERELKALSQFF
SKSCLVGTYSPYPEVDKELKKKYSNLCALCEKPEQCNYPDKFSGYDGAIRCLDQGEGDVA
FTKTSFVKKYFGMIGDKPESTKPEDFEYLCEDGTRRPLTGPVCSWAQRPWQGYMTNADTV
KGQENLKTLQNRLDTFFHNGRAVEKSAAEHLLIKPDLILHEKKETIMPKEYLERAGYKDV
IERDGSMAEKVRFCITNDIELEKCNTLRQAAYSRDIRPEFQCVVHSKDECIKAIKEKNAD
VVVLHAEEYQKGHDGHLKPLIYESFGDDNVYVAIADSNASHEVLAKTPLKYDKNNKRARY
AAYLLNSKRGKETCQDSADSGDIEIVNSKDLSKHSNKQLVCLDLTAKPVSEYKTCNVEAA
LPNAAFVRDDLSDQDKGNLVHAFISLSDRFRPHGKNEDVFEMFGEFKQGYSNVLFNDEAV
AFVTEFKPRNEIDEKSFSTLHCKV
>Dg106 venom phosphatase [Dolopus genitalis]
MWKFIKKDSFLAFCLIIGAINMTQGNCKTIPSKKVAPVVETAEDIQNALSGYIANSNKIA
VILDYDGTLAQLETRPGEKSMSKEVADVLQRLAANTRVFLSIISGRGLSDIKDKVKISNI
TYGGNHGIEIENPDGTRSDFELPTAVKEAYSKMLAELQEKVANHGAWVEDKKASLTFHYS
ETPTDFIVALRDEAIRIIESHGFRAEKAHFAVEGKPPVNWNKGEAAKFILQKNFGNNWRN
SVKITYIGDDTTDEDAMKALQGSGRTFRINADPSFETYADFRLPNLDKTPLVLKYIADYY
SQ
>Dg107 venom histidine phosphatase [Dolopus genitalis]
MFYFTFLFVLCCTLAEFHMALGASIDKTDGSTIQAIFSMFRHGDRSPIYFWPNDPYLNYK
WPGGFGSLSDKGVGQLYNLGRNLKHRYGHLLPVDGRYSQDNMLVKSSYSERCIMSGLSLL
AGFMPPNSNPLPIKWQPIPITTIPQYDDELLSQYRPCKKYDKLYEDLLVNAPADLMKLEQ
ENEDVFKLAEQSGRKNIKYTDIGEFYDTLKIYKDNGLNLPEWAKEIFPEKMRPFAERTYS
VYTETPYMKKVKGGAFITEVYKKMVSKQAKTLSPERKMFLYASHDSTIIGILNALDILDQ
AARLPDYAAMLVFELHTNKALENDLEVKIVYYSNSAIVEPKELHLPSCSSPCSLTKFGEA
VNDLLIDDYDKLCENV
>Dg108 venom PGRP domain protein [Dolopus genitalis]
MRAQLIKYLLFAIFIQLNSGHDDTLARGGEILRLVSRDEWIAQPPSKELEPMQLPATKVI
IAHTATEGCDTQAMCTFRIRLIQTFHMESRNWDDIAYNFLVGGDGLVYEGRGWDKVGVHT
NGFNRGSIGIAFVGTFTKIAPSTKQLRAAQMIIAEGVRLGKLSTDYKLYGHRQLIASESP
GEELYKIIKLWPHWSNQIEES
>Dg109 venom JHBP domain protein [Dolopus genitalis]
MKLRFTLLLCCFVAAVALAQDFPDSGISEEEKSFLGLNDQLAKALENLKKQMPCGFPDHG
IPPLAPFKRPYTEIQYNHALFSILANFFDLRVDGLNDYRTNAVTMSILTMKGTFDLNFNM
IAAKGQYKMNFFPINLIRIKGEGDLDFKLKDLRVKGDFQLGIKGKGTTLKSFNIGVVLGD
VNSNISNLLGGGLAGRLANRAIENFVKFFIKTQHRFVSDTLRKKIVTIVNDKLQNYTVKD
LLDIIAASQKPPTCVPPPDNEINLLLKLLQLTELH
>Dg110 venom serpin [Dolopus genitalis]
MRLISSLLLVAVAVLSPVTMADFAAKSGEFAADLYTKVIDGKDGENVIISPFSVQTCVGL
AYAGAGGVTAEEMAKGLRLTSNDRDEVAKSFGQVLDSYSTNPLLKIANKVYIKTGYTLKP
QFNEIATKNFHSEAENINFAQKQESADKINSWVEGKTNNKIKDLISADSLSDDTRCVLVN
AIYFKGFWDRQFEKEQTQKEDFWISETENVKVDMMNMNHKFKYGEFADLDASAVELPYKD
SDLSMLIILPNTKTGLKALESKFSTINIAEMSKNMYKSEVNLKLPRFKIEFSMKLNEPLK
KMGMTSMFSGADFSNLLEQPEPLKVSEVVHKAFIEVNEEGAEAAAATGLGVMLRSRPLPR
QLAYFYADHPFIFFLKSPTEILFAGRYLKPQ
>Dg111 venom S1 protease [Dolopus genitalis]
MVRLLVSVVCCLTVLGLALGHLQPRIVGGSFAKNNQFPYQVSLEYLFRFFCGGAILTPTV
VITAANCKHDSFKRVSFIQVRVGTTYKEGNGQTVKAQAFIKHPNFNPKTLDYDIALLRVE
KPLVFEDGVQPIKLPARGQKQPTGAMATISGWGSKRENEDFTPYLRFAQVPIEDRDYCKT
KIAGFTDRMICAGYPEGRIDACTADSGGPMTFKGELVGIITWRNECARPNSPGVYTHVAM
LREWIDDTISNFEEF
>Dg112 venom dehydrogenase [Dolopus genitalis]
MLSTVSRRIAVQAARNFSTSKKNNFKVAVCGASGGIGQPLSLLLKNCNLVKQLSLYDIVH
TPGVAADLSHIDTDSLVSGYMGEDQLEAALKNADVVVIPAGVPRKPGMTRDDLFNVNAGI
VKAIAEKISKACPKACVAIITNPVNTCVPIAGEVMKKNGTFNPNKLFGVSTLDIVRARTF
IGNALKVDPQDVEIPVIGGHSGVTILPLLSQSTPKYKGSQDDIEKLTKRIQEAGTEVVKA
KAGAGSATLSMAYAGARFTISLLRGLSGEKVTECSYVKSDVTEAEYFSTPLVLGKQGIEK
NCGLPKMNDYEKKLLEIAVPEIKKNIQKGVEFAKKS
>U-Asilidin3-Dg113 venom protein [Dolopus genitalis]
MRALFVLLLVAVCATATFARAVEESEIIPTELIQEEEFDVEETPYDVEELLDDFIIEELA
PEEDLQEDEDEGDNEEYKIRISKAWFKRLLNRLKGKIVNLYKKACERKQGHDVCKKWARE
NINKKNLDKFWREVKPLIKDYCSASPHPLCIAVRILM
>Dg114 venom lipase [Dolopus genitalis]
MKFTVAVFVVVGVTFCFGYPSREDLLKYGDIWDDDDLSDIVNSGLEEFERYGDFLDKDEW
SLVPQVDGFFQLVNIKQTEEEYKNMPQPLLKMPITFQLHTRLNPEVPQFVRENSSLTLME
SKFDPKRPTRIITHGWMNYAGSKLNLILRKAILDNCDCNVFIVDWSAGAKTINYLSARYK
VPDVAIQLADFIDFLNLFGKMKFKDLTLIGHSLGAHASGLAAKKVRRGRVHIIIGLDPAF
PLFSYKVTDDRLTPDDAEYVQTIHTSAGYLGFMEPLGHASFYPNWGTNQPGCGFDATGKC
AHKRSYLLYGESLYPNNSFIPFDCLDYFGFLQHSCVLMDRSIRMGGEPAQQNYPKGVYYV
PTNSESPFGKGGP
>U-Asilidin2-Dg115 venom protein [Dolopus genitalis]
MRIAFFLLLALCSYSAKAQTENDLDVAYLEDIQMQVRGPILDAALDIVKKINEEVRKAIE
AIIAKTEEIIKDVREKIENAAKTAMDKIRALVKKIEERLAKIAKKGDVAKSCVDKGMPKI
KEAIQNAETDNKQCIWSTLEQAKNIVEEIKKHIEDIQDKCDANKDLVAECMETNGSVWGA
TKCITKQVWTFNKNIFGMLGDVKNLLFEAVKSSFQVVANGISCLTDVGRTAEKQIIGAVK
GIEQCIASNKLEDFNNRIMSY
>Dg116 venom Hsp70 [Dolopus genitalis]
MRLHILLAIIACIGASLGEEKKEKDKDIGTVIGIDLGTTYSCVGVYKNGRVEIIANDQGN
RITPSYVAFTADGERLIGDAAKNQLTTNPENTVFDAKRLIGREWSDSTVQHDIKFFPFKV
IEKNSKPHIKVQTSQGDKVFAPEEISAMVLGKMKETAEAYLGKKVTHAVVTVPAYFNDAQ
RQATKDAGTIAGLNVMRIINEPTAAAIAYGLDKKDGEKNVLVFDLGGGTFDVSLLTIDNG
VFEVVATNGDTHLGGEDFDQRVMDHFIKLYKKKKSKDIRKDNRAVQKLRREVEKAKRALS
SSHQVRIEIESFYEGEDFSETLTRAKFEELNMDLFRSTMKPVQKVLEDADMNKKDVHEIV
LVGGSTRIPKIQQLVKEFFSGKEPSRGINPDEAVAYGAAVQAGVLSGEQDTDAIVLLDVN
PLTLGIETVGGVMTKLIPRNTVIPTKKSQIFSTASDNQHTVTIQVYEGERPMTKDNHLLG
KFDLTGIPPAPRGIPQIEVSFEIDANGILQVTAEDKGTGNREKIVITNDQNRLTPDDIDR
MIKDAEKFADEDKKLKERVESRNDLESYAYSLKNQIGDKDKLGAKLSDEEKTKMEEAIEE
KIKWLEENQEADPEEYKKQKKELENIVQPIIAKLYQGQGGAPPPTGGEEEDLKDEL
>Dg117 venom calcineurin [Dolopus genitalis]
MMQRIFVACLLVYGCAAVTDEYRDEFTSATRSMAKMLTNEVLVYGQTGNETIGLKTLVAT
LAHSGQIARTEVEHMSTKDQSFVCTICRSAINVILDVIKETNSKQTLKTILVEMCSKFKI
LEKEVCTNLFELNWPVWEYILSNKDHTVTDEGVCSVLLQASKCVTKEPQYNWSVEIDSNA
GKITQSKPSQQSATDDDLVIVQISDIHFDPVYMTGSNAECTKPMCCSLDSNDPPHYAKAA
GQWSDYRNCDTPMRLVEASLLQIKNQHPKIDYIYYTGDIVDHAVWRTSKSENTKSMQIIY
GELKRVFGGVPVYSIIGNHESQPLNQFAPNNVPDEVSTKWLYNLLEVEWSKWITNSSAKE
TIKIGGYYTVLAQEGFRIIALNNNDCYTFNFWIFHDPSYLKKQLQWLHNTLLAAEKAKEH
VHILAHVPSGAGSCLNTWSREFRRIIERFHPIIGGIFNGHTHKDEFSVVYSIEKPQRAIN
VAWNGGSITPYSYVNPNYRVYKVERKSYQVTEHDTWIFNLTAANLSPDKNPTWFKEYSFR
QAYGINDLSPASLDKLLGTFSTDHELLKKYWEYKVKRGDPSLKMGCNQACLIKHLCQAAT
SQHNDQVRCDQLKVDYQRTLEGLPPVYKSAASHLKYSLQSVLFIVLFTLLSSVQYI
>Dg118 venom S1 protease [Dolopus genitalis]
MKIAVVLSLIFISSVFAKVHNLLPEGRIAGGYEAKPKSAPFIVSIQLKSNNGFIHYCGGS
IIDANWILTAAHCLYEKNTRNMKIEAGRHNLKDQESTAQQRTIDSFVIHKLYTGGVAPYD
IALIYTNQAFIWTDAVKPAMLPSADKIPSGNVAIYGWGSTSKMTGAQFPDVLQTAVVKVL
AQQECKKLLGNGNANLHDTNMCTASPPEGVGVCSSDSGGPLVSGKDEVIGVVSWGEVPCG
KPYSPSVYVRVSAFVNWISEKKSGHKVVTN
>Dg119 venom glycosyl hydrolase [Dolopus genitalis]
MFVRICGVKLLLFIFYTTSAMSLFQNGCAYKNCPISLPDKLNVHLVPHTHDDVGWLKTVD
QYYYGSKTTIQKAGVQYILDSVVDQLLRDRNRRFVYVESAFFFKWWEEQHEDLKEKVKNL
VNERRLEFIGGAWSMNDEATTHYQSIIDQFAWGLKKLNDTFGKCGKPKVGWQIDTFGHSR
EMASLLAQMGYDGLFFARLDYQNKGKRLREKTAEMIWHASESLGETSDIFTGVLYNHYSA
PPGFCFDILCNDEPIIDGKNSTENNVAERINKFLLYLDNMSTYYRTNNLMIPMGDDFTYQ
DANVWYKNLDKLIRYGNDKQKYGSIVNIFYSTPSCYLKSLHDSNVKWPVKTQDFLPYSTD
PHSFWSGYFTSRSTLKRFERVGNHLLQVCKQLSALSMLQNQPFDNNLASLREVMGIMQHH
DAITGTEKEKVAFDYSLQLYNAIEACSINVKEALKKLLKVEQTKELKDLGFQNCLNLNIS
ACEVSEKSEKFIVTVYNPLNRLTSQYIRIPVPEGNYEVKDEKGFVISSQIVPIPVLVRKI
PGRLSTAVNELVFEAKNVPSNGIISYFVSKSFGMFDDRSPKVILLRSRRDEPSSDTEFSI
GNSEISLRFNQYGFLKNVTTQITGTKQLEQNFLYYEAAAGNNLEFANRSSGAYIFRPNGT
EKELANKIEVKIYRGPLVEEVHQKFNDWTSQVVRIYKNVNFAEFEWLVGPIPVSDNIGKE
VISRFTTNIQSSGIFYTDSNGREMVKRVRNYRDDFVPYLKELVAGNYYPITSKISLEDKE
NKLSILTDRAQGGGSLQDGVLELMIHRRLLHDDAFGVGEALNEMAFGEGLVTRGKHLLIF
DRPSTSANILEKRIELMTLLPLWTTFSKANDLKFNNWENKMLNISLLTPLPEHIHLLTLE
TWSNQQLLIRFENILEKGQSIDISFDIMKLLRILNVQAYRETTLDGSSWLSDLKRLRFNY
DKVNIRDAKQTNINEKDNLAPQIILKPMQIRTFMLFR
>Dg120 venom M12 protease [Dolopus genitalis]
MDFKLSVLLLVACATGIYGIPIKTEDVNTEDVGEYGEYFQGDIVLNEEQMSSILYSNKRN
GRIQEKYRWPGNLVFYEIAHTYDQAHVKQIEHALKEIEKVTCIRFHPKTATTKNYIHVDH
SKSGCFSAIGKSGGKQTLNLQKYSVGVGCFKLGTIMHEFIHALGFYHQQSASDRDNYVTI
IKENIKEGKEHNFVKYPATLVTDFGVQYDYGSIMHYSATAFTKNGKMTIVPHDKTAKIGQ
RQKMSDSDIKKINLMYKCPQV
>Dg121 venom protein with insect allergen domain [Dolopus genitalis]
MRLFVFTFSVLAVICSQNAAGDSIIPPPPGTQCVSPNGQGLGKAIRQLVDLLPIPDLLTI
YIRAVTEDQEVKNAILFIESPAFQKIIVTMHNKPEFSDVMEYLCEELHFDAYYYLNSLGG
LFNFPPMTRPPPRNRHPREVRVQRRPGFEGMLLDFKDAIPIEKIRETYRRLYKEDEYLRL
AMAKIGSDEFRRIGDAIEALPEYQDMLQRLRDIKVPVDKILNALMDFFNWHPRKH
>Dg122 venom deaminase [Dolopus genitalis]
MSSIRLVTTILVLLTISSVSDTRTTEKLEYNYTYADISHRIKMSEMRIALGGSIILTPKE
QKANDILMSIKRDEIYKGEKNPDDYPPSMHFYKAKPLIRQSEIFRIIQKMPKGAFLHGHN
AGMVSSRWIIKNLTYQFNVMTCFDNRGALLFTFRNSSKCATPLKSVCIERLRSKDKEKYD
KQLEKHINLYNARPEAFISEPHKIWAQFEQIFDTVSDFYRYVPVFRTYHRRMLEELYEDN
VLYAEIRMPLSSLYGTNRTYTKVDVADEVEKVVNDFRKTHPDFLGMKVIFAQRNKATKKQ
MAEYINEFNEIYAQKKHFVIGFDLIGNEEFGDPLEKFVEELMQLPRDANFFFHAGETKWY
GRTDWNLLDAILLNTKRIGHGYALPKHPNIWDAVVKKRIGIELNPISNQVLGLVWDLRNH
PGSYFFASDLPVVISADDPGIWNARGLSYDFYYAFMSLASADADLRTLKKLALNSIELSV
LTNTERRELKAIFAKKWDIFVDYLINFHR
