# Supplementary material for: Buzz Kill: Function and Proteomic Composition of Venom from the Giant Assassin Fly Dolopus genitalis (Diptera: Asilidae)
Source: Toxins (Basel). 2018 Nov 5;10(11):456. doi: 10.3390/toxins10110456 (PMC6266666; doi:10.3390/toxins10110456)
Supplement: Supplementary file 1 [file toxins-10-00456-s001.zip › Supplementary Table 1.xlsx]

## Sheet: Sheet 1
	Monoisotopic m/z value (Da)	Highest intensity m/z value (Da)	Highest Intensity (normalised)	Charge, z	Indicated monoisotopic toxin mass, m (Da)	Abundance rank	Sequence	Name
	1550.8	1550.8	100	1	1549.8	1	nd	nd
	1562.7	1562.7	60.6824	1	1561.7	6	nd	nd
	1836	1836	37.5897	1	1835	8a	nd	nd
	1872	1873	38.0263	1	1871	8b	nd	nd
	2876.5	2877.5	44.0896	1	2875.5	7a	nd	nd
	2946.9	2950	30.1354	1	2945.9	11a	pyro-QDCNPEGARCSSDSDCCYSECIGSLCQP	U-Asilidin1-Dg27
	3546.4	3548.5	26.6608	1	3545.4	11	nd	nd
	3563.5	3566.5	33.1982	1	3562.5	10	nd	nd
	3680.5	3682.5	87.3557	1	3679.5	2	DRECKKIAEVCYRHEECCSFQCPSYWGKCVS	U-Asilidin1-Dg10b
	1840.7	1841.7	ND	2	3679.4
	3692.5	3694.6	62.5538	1	3691.5	5	nd	nd
	1846.8	1847.8	ND	2	3691.6
	ND*	3893.3	23.6355	1	ND	13	nd	nd
	3907.6	3909.7	82.4777	1	3906.6	3	SQEQRQCKKIGEHCYVADECCSKRCLFYAAKCVS	U-Asilidin1-Dg12
	1954.3	1955.3	ND	2	3906.6
	3922.5	3925.6	33.5849	1	3921.5	9	KNDRECKKIAEVCYRHEECCSFQCPSYWGKCVS	U-Asilidin1-Dg10a
	2021.1	2022.7	ND	2	4040.2	11b	nd	nd
	ND	4043.3	30	1	ND
	4058.9	4061	68.2802	1	4057.9	4	ITCDLIGNERLCVLHCLAKGFRGGWCDGRKVCNCRR	U-Asilidin-12-Dg3a
	2029.9	2030.9	ND	2	4057.8
	4074.9	4076.9	44.3578	1	4073.9	7b	ITCDLIGNERLCVVHCLAKGFRGGWCDSRKVCNCRR	U-Asilidin12-Dg3b
	2037.9	2039.4	ND	2	4073.8
	4442.6	4444.8	14.3784	1	4441.6	15	nd	nd
	ND	6215.8	20.0736	1	ND	14	nd	nd
	*ND, not determined.
